# Supplementary material for: Polyphosphate Functions In Vivo as an Iron Chelator and Fenton Reaction Inhibitor
Source: mBio. 2020 Jul 28;11(4):e01017-20. doi: 10.1128/mBio.01017-20 (PMC7387796; doi:10.1128/mBio.01017-20)
Supplement: TABLE S1 [file mBio.01017-20-st001.xlsx]

## Sheet: WT_T15-WT_T0
log 2 fold change of the expression pattern from WT MG1655 following 1 5minutes cisplatin treatment.
Normalized to wt untreated samples
Gene	baseMean	log2FoldChange	lfcSE	stat	pvalue	padj	Condition	Control	Call	Synonym
bssR	1049.1755454645	-3.11784319792805	0.0779769857161117	-39.9841462105125	0	0	wt.T15	wt.T0	YES	b0836
sulA	3400.49557774935	3.39489730933391	0.0748595339275797	45.3502330460431	0	0	wt.T15	wt.T0	YES	b0958
ynfK	1473.31250314049	-4.19878268121646	0.0851441506979576	-49.3138124791605	0	0	wt.T15	wt.T0	YES	b1593
recN	8954.1755260958	4.75447769814231	0.0698082754993195	68.1076514802125	0	0	wt.T15	wt.T0	YES	b2616
napF	449.882489249286	-5.71805979162442	0.165930989377958	-34.4604694581782	3.1383651444249e-260	2.71029213872535e-257	wt.T15	wt.T0	YES	b2208
grcA	29291.9896100982	-4.23805280919174	0.126447485650025	-33.5163074805743	2.78929149509132e-246	2.00736011263405e-243	wt.T15	wt.T0	YES	b2579
yebG	2089.12910394328	2.71561747518809	0.0841644735229654	32.2656028311885	2.12566953876034e-228	1.31123443833816e-225	wt.T15	wt.T0	YES	b1848
hscA	4195.58392341177	2.01463794067152	0.0641610913176434	31.399683192694	2.04362854928948e-216	1.103048509479e-213	wt.T15	wt.T0	YES	b2526
recA	14420.5413149312	2.51636645129807	0.0808298069141955	31.1316647578944	8.98272729673e-213	4.3097129408089e-210	wt.T15	wt.T0	YES	b2699
waaH	1064.61691020628	3.04039633699751	0.0995973570526849	30.5268776900295	1.1465519244046e-204	4.95081120957905e-202	wt.T15	wt.T0	YES	b3615
eptA	1601.59711548933	2.78947737466792	0.0941480620403102	29.6286223445958	6.39568661482979e-193	2.51059770934864e-190	wt.T15	wt.T0	YES	b4114
soxS	375.311977332307	2.50212139818421	0.0845403676943801	29.5967650298088	1.64459305043525e-192	5.91779399314952e-190	wt.T15	wt.T0	YES	b4062
lexA	4380.13499846862	1.93157804212924	0.0655027015329132	29.4885248535693	4.04007997586281e-191	1.34192810275197e-188	wt.T15	wt.T0	YES	b4043
dinF	825.128754845058	1.90075228125297	0.0654798944085193	29.0280291137072	2.91470492683187e-185	8.98978276718573e-183	wt.T15	wt.T0	YES	b4044
cirA	663.31048849492	2.60025069616024	0.0898326307764237	28.9455031394078	3.19691058048809e-184	9.20283992436504e-182	wt.T15	wt.T0	YES	b2155
ycbJ	853.764498184723	-2.28453289446612	0.0801756572589743	-28.494096245284	1.38634387680743e-178	3.74139553753405e-176	wt.T15	wt.T0	YES	b0919
napD	246.13823526577	-5.79943559613393	0.206849700899053	-28.0369542277664	5.76172545058711e-173	1.46347826444912e-170	wt.T15	wt.T0	YES	b2207
dinB	906.923177483126	2.5957193810972	0.0996907350745632	26.0377193442875	1.85328055122246e-149	4.44581412232143e-147	wt.T15	wt.T0	YES	b0231
pstC	550.69308265698	2.69817012337281	0.104658253154086	25.7807678043352	1.45719042570034e-146	3.31165697798636e-144	wt.T15	wt.T0	YES	b3727
ais	4106.19714663037	2.5764467520439	0.100810521980182	25.5573198257063	4.55267408970656e-144	9.82922335967647e-142	wt.T15	wt.T0	YES	b2252
fes	241.463997528256	5.09199172009908	0.203179690002808	25.0615192888064	1.30755307506087e-138	2.68857818005374e-136	wt.T15	wt.T0	YES	b0585
nikA	1334.37212769294	-5.0330837748031	0.206692192679941	-24.350623550628	5.70980742796332e-131	1.12067947608844e-128	wt.T15	wt.T0	YES	b3476
entF	579.338299251661	2.59401591960775	0.107953088335362	24.0291033782129	1.38074149212598e-127	2.59219207086955e-125	wt.T15	wt.T0	YES	b0586
hscB	1513.33742008619	2.61228324466557	0.110734930257977	23.5904175726647	4.83385819244968e-123	8.69691653124905e-121	wt.T15	wt.T0	YES	b2527
clcB	414.07412439032	-2.50807251886447	0.106720873186434	-23.5012368619121	3.9616771579624e-122	6.84260878723265e-120	wt.T15	wt.T0	YES	b1592
ugd	2896.93538889114	2.19787149087329	0.0940579828064568	23.3671978209	9.21545124339916e-121	1.53047378726914e-118	wt.T15	wt.T0	YES	b2028
fepA	355.547726255227	3.26151472585631	0.139675157218044	23.3507145495088	1.35531183913455e-120	2.16749500791962e-118	wt.T15	wt.T0	YES	b0584
pstA	513.727930735594	2.53103497503708	0.109568898284283	23.0999399890849	4.6364107131679e-118	7.1500076640925e-116	wt.T15	wt.T0	YES	b3726
umuD	269.143773339869	3.55889970370359	0.15424152797157	23.0735506222394	8.53626798518272e-118	1.27102086758686e-115	wt.T15	wt.T0	YES	b1183
nudI	869.540043996867	1.8972477040334	0.0823797639988065	23.0305066674006	2.30677301699099e-117	3.32021529578903e-115	wt.T15	wt.T0	YES	b2251
raiA	7809.27857122283	-2.28482224498258	0.101267269892233	-22.5622972497833	1.01701855176668e-112	1.41660842146081e-110	wt.T15	wt.T0	YES	b2597
narG	3694.94205663324	-5.0287040740594	0.226055354145558	-22.245454406806	1.2482150184821e-109	1.68431014056428e-107	wt.T15	wt.T0	YES	b1224
ydjX	290.888448649184	-2.50423298989159	0.113051240638432	-22.1513092271212	1.01331197114568e-108	1.32590336103243e-106	wt.T15	wt.T0	YES	b1750
nirB	9457.82756124408	-6.67083233472109	0.304902676042291	-21.8785627640599	4.15739464544052e-106	5.27989119970946e-104	wt.T15	wt.T0	YES	b3365
pstS	809.905176481106	3.09550009776078	0.143624017470043	21.5528026042471	4.9837171966495e-103	6.14848310146643e-101	wt.T15	wt.T0	YES	b3728
aspA	5707.91643502515	-3.16058384270017	0.147207401765888	-21.4702780212548	2.95246889055574e-102	3.54132240817214e-100	wt.T15	wt.T0	YES	b4139
yhbU	469.904348091207	-5.49815311616961	0.261209130062487	-21.0488550490342	2.34270839308248e-98	2.73400401117031e-96	wt.T15	wt.T0	YES	b3158
dmsA	3975.15419324126	-5.15931307849349	0.245945497027911	-20.9774650922273	1.05362159615525e-97	1.19724685584168e-95	wt.T15	wt.T0	YES	b0894
brnQ	2065.6840413556	-1.78277922695047	0.0859360652622484	-20.745413715534	1.34859316084034e-95	1.49313468423297e-93	wt.T15	wt.T0	YES	b0401
yafN	227.600932836836	2.40190277664982	0.115800517511313	20.7417274833436	1.4560167472875e-95	1.57177007869686e-93	wt.T15	wt.T0	YES	b0232
umuC	340.935741637167	2.73729389778364	0.134049494261572	20.4200240579971	1.11009538826056e-92	1.16911997231929e-90	wt.T15	wt.T0	YES	b1184
rsd	1733.78026275831	1.53432458693766	0.0755627986805423	20.3052906156155	1.15459113691072e-91	1.18702964980487e-89	wt.T15	wt.T0	YES	b3995
dinI	2220.70152800915	2.7676915101204	0.137551168465713	20.1211777478305	4.81502986584998e-90	4.8351858048233e-88	wt.T15	wt.T0	YES	b1061
iscR	2196.37976700549	2.9967847816645	0.148948037106532	20.1196661592868	4.96409402056978e-90	4.87158135927734e-88	wt.T15	wt.T0	YES	b2531
tisB	397.204753365217	1.88514448330085	0.0945252224361567	19.9432959237319	1.71391291610565e-88	1.6445946603876e-86	wt.T15	wt.T0	YES	b4618
fiu	310.680255889401	3.11810528148862	0.156549299574822	19.9177210626761	2.85701055530943e-88	2.68186338648394e-86	wt.T15	wt.T0	YES	b0805
dhaK	3354.53776701887	-3.2701929942135	0.165203202841698	-19.7949733295854	3.28926182561191e-87	3.02192182191324e-85	wt.T15	wt.T0	YES	b1200
eamB	497.827064955634	-3.59824011463028	0.182148694249962	-19.7544106997134	7.35086184489821e-87	6.61271280130635e-85	wt.T15	wt.T0	YES	b2578
focA	3955.45976098985	-2.67044517259468	0.138292788526486	-19.3100826228783	4.41865103399343e-83	3.89382350301707e-81	wt.T15	wt.T0	YES	b0904
iscA	3323.80730832795	2.43651939301586	0.126474752124514	19.264867905154	1.05935361708483e-82	9.14857783714456e-81	wt.T15	wt.T0	YES	b2528
aroG	27008.7251957871	-0.977989268754264	0.0509854360453254	-19.1817378571568	5.25928124423098e-82	4.45285812011556e-80	wt.T15	wt.T0	YES	b0754
entS	214.747422768633	4.06510653545601	0.213585255097354	19.0327114744092	9.13987965413396e-81	7.5896154512597e-79	wt.T15	wt.T0	YES	b0591
ybjM	430.666866608951	-2.33449944367904	0.12287451459	-18.9990532330373	1.73648617850556e-80	1.41474477712963e-78	wt.T15	wt.T0	YES	b0848
hisG	10157.5115760439	-3.7918054256086	0.199605570283852	-18.9964910308686	1.82334713657002e-80	1.45800239550173e-78	wt.T15	wt.T0	YES	b2019
pagP	195.585941219795	-1.85739275309007	0.0988139212530892	-18.796873249598	8.01013768294503e-79	6.28868627544666e-77	wt.T15	wt.T0	YES	b0622
epd	6427.07197928573	-1.9655353609282	0.1049596980354	-18.7265721769252	3.00662487953287e-78	2.31832254103981e-76	wt.T15	wt.T0	YES	b2927
iscS	11115.990618878	2.8345925039235	0.151482520375888	18.7123405188252	3.92742121632747e-78	2.97519382668456e-76	wt.T15	wt.T0	YES	b2530
ftnA	4718.41963595095	-2.38052031849661	0.127649436555183	-18.648890138011	1.289258818595e-77	9.59830961843656e-76	wt.T15	wt.T0	YES	b1905
cho	943.705081602264	1.68194435655877	0.0904373926332662	18.5978864227018	3.34227800320815e-77	2.44609430811064e-75	wt.T15	wt.T0	YES	b1741
deaD	17406.7670827008	-2.14825329552436	0.115574206147371	-18.5876534837287	4.04490686101873e-77	2.91098463764648e-75	wt.T15	wt.T0	YES	b3162
iscU	4198.12230137654	2.63770087937158	0.143489411890095	18.3825471484399	1.81254399898556e-75	1.28304344059339e-73	wt.T15	wt.T0	YES	b2529
ydjY	579.285484459679	-3.8327965565937	0.210418685413493	-18.2150960075712	3.91729736093509e-74	2.7282080652448e-72	wt.T15	wt.T0	YES	b1751
fdx	1564.8786721546	1.76894133840679	0.0974150276573875	18.1588136958522	1.09362400468922e-73	7.49566420991755e-72	wt.T15	wt.T0	YES	b2525
narK	428.811191020287	-3.96897959439542	0.218796915092225	-18.1400162462184	1.53985642371953e-73	1.03892188087827e-71	wt.T15	wt.T0	YES	b1223
trxC	610.690410615866	1.37459253248073	0.0758480315151799	18.1229822979074	2.09902728336389e-73	1.39439997070235e-71	wt.T15	wt.T0	YES	b2582
yfcZ	2355.11696473507	-2.43243766437453	0.134282082514723	-18.1143874061369	2.45388797101368e-73	1.60543761497531e-71	wt.T15	wt.T0	YES	b2343
hybO	1166.19755652182	-3.79537551968884	0.211915577797154	-17.9098467377503	9.88072571071662e-72	6.36790651027976e-70	wt.T15	wt.T0	YES	b2997
nrdE	402.853545788732	2.03969089753335	0.11408362973429	17.8789095533158	1.72171483237236e-71	1.09328891855645e-69	wt.T15	wt.T0	YES	b2675
yneE	811.932717065546	1.0193830056012	0.057655427808946	17.6806077821355	5.9155069664464e-70	3.70190711320515e-68	wt.T15	wt.T0	YES	b1520
napA	3026.39284971661	-4.95295827168833	0.283954867758035	-17.442765854991	3.90699855322528e-68	2.41005996468954e-66	wt.T15	wt.T0	YES	b2206
ybdZ	44.4633287750324	4.70699479783139	0.271441070602837	17.3407612465488	2.31648593697927e-67	1.40881496843331e-65	wt.T15	wt.T0	YES	b4511
nikB	425.19077708598	-4.94999849403111	0.289418483475107	-17.1032562765013	1.40339369736807e-65	8.4164638683824e-64	wt.T15	wt.T0	YES	b3477
fhuD	312.868286457658	2.65601591897214	0.155566631433518	17.0731724052739	2.35071999142182e-65	1.39046697574786e-63	wt.T15	wt.T0	YES	b0152
lpxP	5550.46189679643	-1.87727064074844	0.110295925929704	-17.0203080932011	5.80643051525133e-65	3.38813067092639e-63	wt.T15	wt.T0	YES	b2378
polB	1272.73873187949	1.58601246219114	0.093373020794814	16.9857679305073	1.04674590614667e-64	6.02646509698844e-63	wt.T15	wt.T0	YES	b0060
yigI	482.069859528502	2.98083346569945	0.177017914303405	16.839162733498	1.26006760821217e-63	7.15917359507917e-62	wt.T15	wt.T0	YES	b3820
ompW	658.269066633206	-2.48215744707591	0.148040344194889	-16.7667635506728	4.27149936205401e-63	2.39536808381158e-61	wt.T15	wt.T0	YES	b1256
nfuA	4065.85202843283	2.30548430243119	0.138230385163458	16.6785638317143	1.87676820879536e-62	1.03895963148441e-60	wt.T15	wt.T0	YES	b3414
yafO	302.665028142825	2.17995259401676	0.130747069036538	16.6730513355337	2.05814443666702e-62	1.12494527563648e-60	wt.T15	wt.T0	YES	b0233
entE	208.207423430147	3.75280188765735	0.225748681231982	16.6238042551439	4.68622978014516e-62	2.52939252383335e-60	wt.T15	wt.T0	YES	b0594
csgE	486.910205790802	1.65175323932611	0.099616153413952	16.5811786815567	9.53403681611465e-62	5.08246555209668e-60	wt.T15	wt.T0	YES	b1039
setB	183.185810829857	-1.69843829320726	0.103622854305254	-16.390576235277	2.23317587711558e-60	1.17595773626647e-58	wt.T15	wt.T0	YES	b2170
ydjM	203.277500284768	1.59304315813432	0.0973701366690435	16.360695513338	3.64936032607681e-60	1.88040543369271e-58	wt.T15	wt.T0	YES	b1728
fruB	1495.46959833134	-4.19365441175034	0.256327212919657	-16.3605508911174	3.65803743469634e-60	1.88040543369271e-58	wt.T15	wt.T0	YES	b2169
ruvA	582.64476196065	1.29770888065055	0.0793500383469637	16.3542312982412	4.05796795757468e-60	2.06144772244794e-58	wt.T15	wt.T0	YES	b1861
erpA	2394.05777228674	2.09049865652242	0.12828978274946	16.2951297579559	1.06876601430859e-59	5.36619959277269e-58	wt.T15	wt.T0	YES	b0156
ruvB	1150.37054489396	1.19759296057971	0.0740310216443981	16.1769071124299	7.33895959212233e-59	3.64248592169934e-57	wt.T15	wt.T0	YES	b1860
entB	107.790081812836	3.43310585119199	0.213159403797747	16.105814662765	2.32219317956339e-58	1.13945797151758e-56	wt.T15	wt.T0	YES	b0595
ugpB	879.986034171515	2.86562824379242	0.179616975214009	15.9541058988333	2.66766702589434e-57	1.29426811436087e-55	wt.T15	wt.T0	YES	b3453
hypB	1067.19219557311	-3.82089681311032	0.23964763337472	-15.943812001414	3.14565367564135e-57	1.50921473015771e-55	wt.T15	wt.T0	YES	b2727
basR	1648.30750425707	1.91005104854615	0.120708615963065	15.8236513053102	2.13729948606995e-56	1.01416034954396e-54	wt.T15	wt.T0	YES	b4113
yidB	180.597611664368	1.46654377576232	0.0929592375251957	15.7762027185822	4.53673148952992e-56	2.12930506215111e-54	wt.T15	wt.T0	YES	b3698
yafP	144.134045269482	1.81798562879479	0.115774364502748	15.702834013411	1.44633728697019e-55	6.71535957541644e-54	wt.T15	wt.T0	YES	b0234
dhaL	1759.00147626961	-3.12833675850639	0.201374469354569	-15.5349224185822	2.01315728513156e-54	9.24767357148733e-53	wt.T15	wt.T0	YES	b1199
yggE	2275.1055302501	0.955209119697315	0.0622339847854165	15.3486736064047	3.61502256508347e-53	1.6431228880032e-51	wt.T15	wt.T0	YES	b2922
arnB	10777.203949571	2.35556971048379	0.153766902275795	15.3190945230779	5.70061044282518e-53	2.56408707209574e-51	wt.T15	wt.T0	YES	b2253
dppC	1721.92866701648	-1.16177100168758	0.0759002479216466	-15.3065508150501	6.91342492205443e-53	3.07754317664237e-51	wt.T15	wt.T0	YES	b3542
pstB	1147.19154849316	1.80429025988406	0.118324071996163	15.2487167610541	1.67900498085399e-52	7.39790153808932e-51	wt.T15	wt.T0	YES	b3725
uvrA	4938.74986480675	1.0555815305974	0.0694139233696628	15.2070575952884	3.17496000679712e-52	1.38479568781313e-50	wt.T15	wt.T0	YES	b4058
dinD	387.686393043319	2.07326149746557	0.136348438303039	15.2056123507457	3.24581393477898e-52	1.40154245703756e-50	wt.T15	wt.T0	YES	b3645
yqjH	301.59748251651	2.74055572805087	0.181138544582781	15.1296110629752	1.03304133432456e-51	4.41650740753809e-50	wt.T15	wt.T0	YES	b3070
metC	2913.08250820421	1.00851836247611	0.0666820062230621	15.1242954373996	1.11992847022449e-51	4.74103052395034e-50	wt.T15	wt.T0	YES	b3008
malK	191.166586002582	-3.47895338962851	0.231053327777735	-15.0569282991464	3.10900258771813e-51	1.30336632755018e-49	wt.T15	wt.T0	YES	b4035
yibF	633.790927220423	1.62019354557195	0.107790824955851	15.03090403321	4.60675527944927e-51	1.91268935544826e-49	wt.T15	wt.T0	YES	b3592
basS	2291.66936194173	1.49473521519286	0.0996050618715184	15.0066190122038	6.64495323247362e-51	2.73265791026868e-49	wt.T15	wt.T0	YES	b4112
yjjI	1206.35853016311	-3.57769584884187	0.238727168346426	-14.9865466659	8.9907931751814e-51	3.66247593683333e-49	wt.T15	wt.T0	YES	b4380
yhbQ	297.114749280001	-1.41417223882905	0.0945056924587036	-14.9638842067319	1.26426549214542e-50	5.10196111690086e-49	wt.T15	wt.T0	YES	b3155
frdA	10886.6179246593	-3.40030119186176	0.227287267739209	-14.9603681089752	1.33286739675498e-50	5.32900131406297e-49	wt.T15	wt.T0	YES	b4154
cspA	80842.8830840529	-1.81641267098595	0.121601944514556	-14.9373653376778	1.88273067911935e-50	7.45837713067645e-49	wt.T15	wt.T0	YES	b3556
yhbV	565.968094971648	-4.23331396079584	0.285400790863397	-14.8328739664287	8.98042919534552e-50	3.52522666050018e-48	wt.T15	wt.T0	YES	b3159
eptB	793.568991458269	-1.16774207663419	0.079053308207079	-14.7715775989451	2.23421362063734e-49	8.69129226478561e-48	wt.T15	wt.T0	YES	b3546
rmuC	692.46726300591	0.948137347602989	0.0642876434916295	14.7483605885545	3.15229426672359e-49	1.21532202176004e-47	wt.T15	wt.T0	YES	b3832
fecR	358.999871683362	2.74683400338961	0.186367180010316	14.7388290322232	3.63024668395753e-49	1.38720399834766e-47	wt.T15	wt.T0	YES	b4292
phoB	266.982480583259	1.23634420454085	0.083995525432729	14.7191674576882	4.85601798199061e-49	1.83932330230135e-47	wt.T15	wt.T0	YES	b0399
modF	1898.98534872357	0.969453357652489	0.0662934846817211	14.6236596598729	1.98440425729337e-48	7.45100659390676e-47	wt.T15	wt.T0	YES	b0760
iscX	782.88774595599	1.59604957043682	0.109495687459978	14.5763692384706	3.97080541852137e-48	1.47809808596339e-46	wt.T15	wt.T0	YES	b2524
phoE	286.738358964458	1.96903869937759	0.135107425667385	14.5738747493056	4.11852877702669e-48	1.51998352642746e-46	wt.T15	wt.T0	YES	b0241
rseB	4454.43808505086	-0.675181762337373	0.0464163273777792	-14.5462125178952	6.17273282470203e-48	2.25880172347995e-46	wt.T15	wt.T0	YES	b2571
yhjY	882.980985366973	1.37831165036775	0.0949260763101684	14.5198422176869	9.0718814179718e-48	3.29179697166405e-46	wt.T15	wt.T0	YES	b3548
yebF	1712.89662637687	1.45850000939508	0.100524643420434	14.5088802085579	1.06444058599447e-47	3.83021204193678e-46	wt.T15	wt.T0	YES	b1847
pyrG	13323.9536551541	-0.67880768688889	0.0470933756752803	-14.4140800517131	4.22024891402165e-47	1.50603593477235e-45	wt.T15	wt.T0	YES	b2780
entC	251.854257902633	4.5730596900538	0.31868706458898	14.3496871953426	1.07018835720413e-46	3.78776502164544e-45	wt.T15	wt.T0	YES	b0593
yjcC	400.42668627893	1.22342957854644	0.085569218703655	14.2975429375304	2.26672200098375e-46	7.95748422784376e-45	wt.T15	wt.T0	YES	b4061
csgD	1060.49922237814	1.17873546070588	0.0825542256531213	14.2783176921642	2.98725943281556e-46	1.04024082507239e-44	wt.T15	wt.T0	YES	b1040
cpxP	1283.89490156098	-1.06310472658345	0.074489297229285	-14.2719124240239	3.27473428452307e-46	1.13122421124565e-44	wt.T15	wt.T0	YES	b4484
cspG	10517.4491369898	-2.15739060910982	0.151347852172938	-14.2545175113861	4.20196372393362e-46	1.44000629840836e-44	wt.T15	wt.T0	YES	b0990
gadC	4444.00994321619	-0.945577245821675	0.0665361707330085	-14.2114767863035	7.77680320606004e-46	2.64411309006041e-44	wt.T15	wt.T0	YES	b1492
uvrB	2977.15893480245	0.962890599510323	0.0677680631494046	14.2086191453855	8.10071010473997e-46	2.73272392439587e-44	wt.T15	wt.T0	YES	b0779
yrbL	1013.53453962553	-2.13559509411653	0.150457909003779	-14.1939703153982	9.9842176005528e-46	3.34200399993698e-44	wt.T15	wt.T0	YES	b3207
prfA	1673.50007203283	-0.844735095288454	0.0599709311099945	-14.0857425364815	4.64748019157681e-45	1.54367842055605e-43	wt.T15	wt.T0	YES	b1211
rseC	1140.50724359404	-0.834780353172324	0.0593259805078328	-14.0710755393602	5.71929024330554e-45	1.88518284508346e-43	wt.T15	wt.T0	YES	b2570
ybfA	1251.8285903836	-1.83580416439775	0.130516538373796	-14.0656823056405	6.17246547588052e-45	2.01914438824637e-43	wt.T15	wt.T0	YES	b0699
yfbS	839.248395771406	-1.45196569705666	0.103268557705127	-14.0600946631074	6.67968048667639e-45	2.1686361158999e-43	wt.T15	wt.T0	YES	b2292
gmr	1379.41777938029	1.31949190177942	0.0942063245397477	14.0064046466721	1.42435414838781e-44	4.58982180055116e-43	wt.T15	wt.T0	YES	b1285
yehD	83.341826261436	-3.12996302811693	0.22420807676565	-13.960081515656	2.73121290085858e-44	8.73583504141286e-43	wt.T15	wt.T0	YES	b2111
cspE	60478.1609046328	-1.2563427625632	0.0901440670467543	-13.9370543589029	3.7718891219198e-44	1.19757479620954e-42	wt.T15	wt.T0	YES	b0623
glcA	289.249596110323	1.07032289853842	0.0768039998027388	13.9357702891439	3.84034615639019e-44	1.21040983235714e-42	wt.T15	wt.T0	YES	b2975
mdtM	284.652294714213	-1.15408473861854	0.0828723414393936	-13.9260544419703	4.39999561712319e-44	1.37675225179261e-42	wt.T15	wt.T0	YES	b4337
gatD	5868.30005386692	-2.05016168289347	0.148402240113319	-13.8148971425767	2.07250049925225e-43	6.39547276112361e-42	wt.T15	wt.T0	YES	b2091
yhbT	1607.76028610063	-1.21483221468702	0.0879366280970038	-13.8148600984214	2.0735668980021e-43	6.39547276112361e-42	wt.T15	wt.T0	YES	b3157
yecH	668.146806715879	-2.93631872989791	0.213332498439401	-13.7640479128968	4.19372619252121e-43	1.28429146803593e-41	wt.T15	wt.T0	YES	b1906
nlpI	21844.004161533	-0.756976304775206	0.0552199050814294	-13.7083956167425	9.04354806004548e-43	2.75000285375186e-41	wt.T15	wt.T0	YES	b3163
argT	2604.20529558109	1.42741149595821	0.104454663101682	13.6653688171747	1.63473413262411e-42	4.93621117809155e-41	wt.T15	wt.T0	YES	b2310
tam	572.830814940944	1.06516449138475	0.0782752195790827	13.6079399982851	3.59227022859454e-42	1.0727876785221e-40	wt.T15	wt.T0	YES	b1519
phoU	939.956036744004	1.38377719120846	0.101690501723225	13.6077329520386	3.60245978197556e-42	1.0727876785221e-40	wt.T15	wt.T0	YES	b3724
nrdH	44.6514864080342	3.13284153389282	0.231025319207913	13.5605982263502	6.85745243992865e-42	2.02811504353506e-40	wt.T15	wt.T0	YES	b2673
ydfZ	526.922105710662	-2.54374986231135	0.187593439472447	-13.5599084353105	6.9222445872302e-42	2.03335048487483e-40	wt.T15	wt.T0	YES	b1541
dhaM	3861.79203441392	-2.89724186000511	0.213772021600625	-13.5529515897914	7.61072020665613e-42	2.22047904407711e-40	wt.T15	wt.T0	YES	b1198
nadA	4341.84902172552	1.34512336325165	0.0997859355864957	13.4800897074887	2.04857613593147e-41	5.89716783663473e-40	wt.T15	wt.T0	YES	b0750
fepG	110.472564093124	3.09743727628231	0.230454277528868	13.4405718544075	3.49723510699882e-41	1.00007027761728e-39	wt.T15	wt.T0	YES	b0589
ynfM	640.300982777677	-1.58628333450742	0.118124599117024	-13.4288991993608	4.09452694571076e-41	1.16316890470915e-39	wt.T15	wt.T0	YES	b1596
trmJ	2275.41875256998	-0.903244939353948	0.0672649973140396	-13.4281569229383	4.13577009677807e-41	1.16720622731292e-39	wt.T15	wt.T0	YES	b2532
gatY	29974.6917673994	-2.30698262115122	0.172072648204132	-13.4070268879364	5.49998579620583e-41	1.54213887454654e-39	wt.T15	wt.T0	YES	b2096
aroM	863.633353196532	-0.836815279224644	0.0625259350965627	-13.3834908335605	7.55156657158426e-41	2.10372028749038e-39	wt.T15	wt.T0	YES	b0390
yncE	1655.74182710437	3.592542497173	0.268946840476083	13.3578163283628	1.06647003875407e-40	2.95193437650005e-39	wt.T15	wt.T0	YES	b1452
sodA	11348.7323906378	1.72152931589451	0.129317828395806	13.3123896159576	1.96107605188509e-40	5.39358368919735e-39	wt.T15	wt.T0	YES	b3908
yddA	50.7607766199018	3.03252974961292	0.228358019700249	13.2797164452272	3.03541409073033e-40	8.29551774922377e-39	wt.T15	wt.T0	YES	b1496
glcC	371.849673966876	1.95055750063651	0.148160964932621	13.1651241710228	1.39308417265691e-39	3.76668993442975e-38	wt.T15	wt.T0	YES	b2980
yodB	267.119331083258	1.8456702044146	0.140195426159273	13.1649815901823	1.39571651113654e-39	3.76668993442975e-38	wt.T15	wt.T0	YES	b1974
yhcC	149.495552952021	-2.4001359151044	0.183024309279833	-13.1137548042033	2.7465630596673e-39	7.36624800723194e-38	wt.T15	wt.T0	YES	b3211
yceK	1479.69541406545	1.47136539773645	0.112527977401579	13.075551802425	4.5425556505647e-39	1.21078736414434e-37	wt.T15	wt.T0	YES	b1050
fhuA	4783.44338952516	3.42417075512803	0.26277568568059	13.0307746938588	8.17731547217248e-39	2.16623608643195e-37	wt.T15	wt.T0	YES	b0150
psiF	377.240091997778	1.15521445178027	0.0887989922551274	13.0093193902611	1.08302370875643e-38	2.85152217951846e-37	wt.T15	wt.T0	YES	b0384
ptsG	30589.1765305396	-1.71250255994269	0.132600003614388	-12.9148002508566	3.71406619983518e-38	9.71959869750806e-37	wt.T15	wt.T0	YES	b1101
yceA	1348.78751057632	1.66403246794536	0.129317387244579	12.867816953324	6.83055174464577e-38	1.77676641164942e-36	wt.T15	wt.T0	YES	b1055
ytfF	304.232493549775	1.41358580240601	0.110435079813811	12.8001519516196	1.63630740814209e-37	4.23088346608236e-36	wt.T15	wt.T0	YES	b4210
guaC	2778.75291517559	0.789914505554414	0.0617681974120637	12.7883690742146	1.90428260640061e-37	4.89445969907014e-36	wt.T15	wt.T0	YES	b0104
yjiR	473.132214738006	1.73989032417589	0.13608406860069	12.7854078884225	1.97822214672555e-37	5.05441611216623e-36	wt.T15	wt.T0	YES	b4340
hypC	219.58770002835	-3.89294180618851	0.304873535316544	-12.7690381592044	2.44152818063883e-37	6.20148157882262e-36	wt.T15	wt.T0	YES	b2728
nrdD	2058.06847880758	-2.42898727740277	0.190474578126449	-12.7522911524196	3.02715680825289e-37	7.64401350762338e-36	wt.T15	wt.T0	YES	b4238
fau	805.500094605799	-1.12057957149229	0.0878853311444949	-12.7504733372388	3.09858124703857e-37	7.77888013064682e-36	wt.T15	wt.T0	YES	b2912
hisD	11505.9629199773	-3.81453911384886	0.299465556181225	-12.7378225479142	3.6442430861162e-37	9.09586222303454e-36	wt.T15	wt.T0	YES	b2020
mntS	650.937574233033	1.69645451061168	0.13337273521381	12.7196499936219	4.59915648243318e-37	1.14133090179003e-35	wt.T15	wt.T0	YES	b4705
pepE	604.073219773906	-3.08621186157475	0.242774492989107	-12.7122574681403	5.05536626367337e-37	1.24737551580238e-35	wt.T15	wt.T0	YES	b4021
yjjP	235.812405423023	-1.54816400374696	0.121961315369261	-12.6938939536655	6.39266750224238e-37	1.56838285651606e-35	wt.T15	wt.T0	YES	b4364
bamE	4268.95768987611	1.22327971053186	0.0964777829689285	12.6793928393423	7.69254238420356e-37	1.87663265621418e-35	wt.T15	wt.T0	YES	b2617
cspB	5479.63711034796	-2.18245880484089	0.172264856168948	-12.6692051610368	8.75974780659424e-37	2.12497702409404e-35	wt.T15	wt.T0	YES	b1557
bglJ	731.647429315189	3.97532312210784	0.313797220094112	12.6684459502719	8.84493188868006e-37	2.13365451929165e-35	wt.T15	wt.T0	YES	b4366
fhuC	521.551655674273	2.44914591167993	0.193338988927586	12.6676255279128	8.93790969455539e-37	2.14410522561612e-35	wt.T15	wt.T0	YES	b0151
sbmC	627.162190497114	1.42418526758403	0.112943342362703	12.6097319044308	1.86626779054616e-36	4.45223443070626e-35	wt.T15	wt.T0	YES	b2009
selA	1284.28635359515	-0.87468408113003	0.0699355258028532	-12.5070065762535	6.83517784087104e-36	1.62166472070776e-34	wt.T15	wt.T0	YES	b3591
ydjO	615.757884060612	2.26779302377349	0.182543281563541	12.4233168394318	1.95293554901827e-35	4.60807415336662e-34	wt.T15	wt.T0	YES	b1730
thiB	1127.87723472675	0.852908044655336	0.0687443907820071	12.4069474607748	2.39615069681484e-35	5.62314060263396e-34	wt.T15	wt.T0	YES	b0068
malE	1517.86320275959	-2.11095947309317	0.170482235492051	-12.3822840954687	3.25932870603367e-35	7.60744937981264e-34	wt.T15	wt.T0	YES	b4034
nirD	934.507184236765	-6.16128698122245	0.497817480435582	-12.3765982982989	3.49859595983567e-35	8.12200933041421e-34	wt.T15	wt.T0	YES	b3366
entA	120.665175433568	1.8885544485537	0.152760631867778	12.3628347530556	4.15250379855446e-35	9.58850877120757e-34	wt.T15	wt.T0	YES	b0596
azuC	451.256216847654	2.9263572741179	0.236839191203066	12.3558827373669	4.52758773385898e-35	1.03990020397889e-33	wt.T15	wt.T0	YES	b4663
pheL	49.1611447876504	-3.21237111972428	0.261424848748092	-12.2879333586981	1.0516016295403e-34	2.4025480615635e-33	wt.T15	wt.T0	YES	b2598
yjjY	799.653199245322	1.55485815293882	0.12663457703088	12.2783065209723	1.18451765592882e-34	2.69197223068454e-33	wt.T15	wt.T0	YES	b4402
feaB	357.536820515725	1.17376241523667	0.0956677376592964	12.2691561853047	1.326283075292e-34	2.99837189482243e-33	wt.T15	wt.T0	YES	b1385
ygcN	284.496467898976	-1.93961302707347	0.158485723575734	-12.2384085033792	1.93795371857349e-34	4.35837716500018e-33	wt.T15	wt.T0	YES	b2766
ackA	12405.8124629549	-1.94052182606734	0.160186024678495	-12.1141768138769	8.88517064066682e-34	1.98788429152328e-32	wt.T15	wt.T0	YES	b2296
lamB	700.381730808642	-2.38357821578698	0.197026885796363	-12.0977307546267	1.08571024926782e-33	2.41654477130848e-32	wt.T15	wt.T0	YES	b4036
gntK	175.774736123295	-1.98132272328982	0.163819757016275	-12.0945285194934	1.12888482298015e-33	2.49975623878374e-32	wt.T15	wt.T0	YES	b3437
	228.513737806938	-1.37555027095916	0.113805593571486	-12.0868423755914	1.23959945247424e-33	2.73091348764477e-32	wt.T15	wt.T0	YES	b4430
hypA	106.995370655996	-3.52455224524464	0.292025619864097	-12.0693254478319	1.53386439764527e-33	3.36204389290979e-32	wt.T15	wt.T0	YES	b2726
ynjE	2580.12060898316	-2.88221221660583	0.23944492996165	-12.0370567757164	2.26907512766664e-33	4.94841737437603e-32	wt.T15	wt.T0	YES	b1757
aphA	274.005945767231	-1.48296475695962	0.123344854000334	-12.0229154996252	2.69298828231228e-33	5.84337859448464e-32	wt.T15	wt.T0	YES	b4055
adhE	54069.0048368943	-2.77610881212394	0.232286539025482	-11.9512255155664	6.39748212656222e-33	1.38121639112478e-31	wt.T15	wt.T0	YES	b1241
gatZ	47650.6249320395	-2.18612564840304	0.183104970376919	-11.9391933703544	7.39367289181679e-33	1.58835221626194e-31	wt.T15	wt.T0	YES	b2095
yoaC	424.523095333976	1.24696990570268	0.104580228332818	11.9235722237505	8.92001804256786e-33	1.90676425286178e-31	wt.T15	wt.T0	YES	b1810
gstB	1885.51565562391	0.88689202232086	0.0744387922102436	11.9143795323269	9.96048940282572e-33	2.11868932223652e-31	wt.T15	wt.T0	YES	b0838
dmsB	964.580923770474	-4.79626023664361	0.402625689796308	-11.9124545656043	1.0193176417131e-32	2.1575556749594e-31	wt.T15	wt.T0	YES	b0895
ydjZ	399.593798871158	-2.70919252023557	0.228573292014728	-11.8526206467771	2.08564623082123e-32	4.39308313399321e-31	wt.T15	wt.T0	YES	b1752
fepB	272.735556606858	3.00532931246314	0.254295323296306	11.8182641878998	3.14107609914907e-32	6.58406145442995e-31	wt.T15	wt.T0	YES	b0592
pgaD	243.916857608628	2.44885983854354	0.207576493276503	11.7973851465037	4.02628955454849e-32	8.3988011094398e-31	wt.T15	wt.T0	YES	b1021
msyB	1301.6477918434	1.70991800983403	0.145201087138168	11.7762066630185	5.17709207920162e-32	1.07474440374964e-30	wt.T15	wt.T0	YES	b1051
ymcE	333.170060902469	-2.7829402322077	0.23644812099175	-11.7697709778155	5.58759970833219e-32	1.15441414069753e-30	wt.T15	wt.T0	YES	b0991
rho	25012.348817862	-0.66664362024009	0.0567883051499891	-11.7391004799202	8.0336341794631e-32	1.65186820890103e-30	wt.T15	wt.T0	YES	b3783
arcB	1944.37788580297	-0.593963140895149	0.0509652604879094	-11.6542746021294	2.18230905556933e-31	4.46597654120775e-30	wt.T15	wt.T0	YES	b3210
yejG	2149.96861093589	2.00248531189671	0.172183950098207	11.6299185304703	2.90374572931121e-31	5.91432738639897e-30	wt.T15	wt.T0	YES	b2181
yrbN	876.830095819149	-1.93387229483556	0.166377517808253	-11.6233991245398	3.13413483731711e-31	6.35361231339684e-30	wt.T15	wt.T0	YES	b4685
mlrA	575.192222178125	0.898226464134349	0.0772966275203417	11.6205129893664	3.24183812003432e-31	6.54124158986364e-30	wt.T15	wt.T0	YES	b2127
nrdG	210.675112654767	-1.65220351556099	0.142368416739736	-11.605126708555	3.88112313011382e-31	7.79473938410767e-30	wt.T15	wt.T0	YES	b4237
yaeH	1445.91890594516	0.736683896884638	0.0636371210961177	11.5763234444869	5.43263689858475e-31	1.0860243577819e-29	wt.T15	wt.T0	YES	b0163
yjiJ	306.287438375824	1.14974136361708	0.0995722012938324	11.5468107431336	7.66108430537032e-31	1.52444986316079e-29	wt.T15	wt.T0	YES	b4332
gatA	13128.3850222187	-2.28306496540532	0.197926280762595	-11.534925814848	8.79629683725111e-31	1.74231237354359e-29	wt.T15	wt.T0	YES	b2094
cfa	8766.23112060789	0.842215823933018	0.0730453810889865	11.5300353201936	9.31055093782673e-31	1.83575155020711e-29	wt.T15	wt.T0	YES	b1661
fpr	1688.358065192	0.752145362725422	0.0652653299231019	11.5244244319554	9.9374053049315e-31	1.95044164121337e-29	wt.T15	wt.T0	YES	b3924
dppB	2259.85748523167	-1.07149568083656	0.0931393633325118	-11.5042195104047	1.25620600327037e-30	2.45443326792825e-29	wt.T15	wt.T0	YES	b3543
dppF	2352.51888806601	-0.886400609594442	0.0770929658283301	-11.4978143604991	1.35298140929735e-30	2.63160978619187e-29	wt.T15	wt.T0	YES	b3540
fucU	313.376185764435	1.04397604702209	0.0908460216370738	11.491709028192	1.45210370745634e-30	2.81174161829438e-29	wt.T15	wt.T0	YES	b2804
hemA	2508.75696817557	-0.732980460855256	0.0637950575765404	-11.4896120279512	1.48778596676439e-30	2.86797312700386e-29	wt.T15	wt.T0	YES	b1210
yqgA	236.010064194599	-1.51499567774526	0.131877235379358	-11.4879241545155	1.51713766111922e-30	2.91155574253902e-29	wt.T15	wt.T0	YES	b2966
ebgR	713.813209601962	-0.951963507929113	0.0835965988914303	-11.3875865831032	4.82159757240712e-30	9.21223819365219e-29	wt.T15	wt.T0	YES	b3075
cusC	4694.56786086977	-5.79173386946467	0.508715887081716	-11.3850068703169	4.96643307082074e-30	9.44716211445109e-29	wt.T15	wt.T0	YES	b0572
nrfA	1032.98613396152	-3.35534762139324	0.295379199067776	-11.3594580525061	6.65562333716567e-30	1.26048164780181e-28	wt.T15	wt.T0	YES	b4070
nikC	284.017744815058	-4.57421340217714	0.403780023833658	-11.3284787066671	9.48375997793958e-30	1.78824784212852e-28	wt.T15	wt.T0	YES	b3478
psiE	290.518473254371	1.24748775023886	0.110539655348256	11.2854318778961	1.54879017886725e-29	2.90768521406469e-28	wt.T15	wt.T0	YES	b4030
yfeD	662.422154167663	-0.789848240803647	0.0700168121703372	-11.2808369350221	1.63186010742404e-29	3.05037746487315e-28	wt.T15	wt.T0	YES	b2399
hipA	451.887715306142	1.11279171791439	0.0988111493288132	11.2618032020998	2.02570729832085e-29	3.77026039402992e-28	wt.T15	wt.T0	YES	b1507
phoR	303.255965182659	1.17673983683684	0.105098622809407	11.1965295584397	4.24020520890807e-29	7.85802836569315e-28	wt.T15	wt.T0	YES	b0400
yobD	518.47050300137	-2.0154570393857	0.180681436473264	-11.1547543495645	6.78800382864673e-29	1.25258976632891e-27	wt.T15	wt.T0	YES	b1820
ybaN	391.670418720973	1.37925933684365	0.123779483155787	11.1428752300389	7.75737517989991e-29	1.42537642667267e-27	wt.T15	wt.T0	YES	b0468
ubiC	487.974214775229	0.810588101718794	0.0728274480547058	11.130255465081	8.93789827409489e-29	1.63533240455685e-27	wt.T15	wt.T0	YES	b4039
gpp	4889.80737938333	-0.663508766099396	0.0596199882652981	-11.1289650569353	9.06822325033285e-29	1.65217670864714e-27	wt.T15	wt.T0	YES	b3779
proY	910.981759004612	-0.869908384095215	0.0782973063505929	-11.1103232619525	1.11754216507462e-28	2.02754078520681e-27	wt.T15	wt.T0	YES	b0402
fecI	747.441812744122	2.82940663403624	0.254833440093876	11.1029644814038	1.21350802470526e-28	2.19243834756372e-27	wt.T15	wt.T0	YES	b4293
nudE	1671.89236538816	1.3605014194448	0.123264262798949	11.0372738095538	2.52580513347975e-28	4.54434440265232e-27	wt.T15	wt.T0	YES	b3397
rspR	1875.45603412361	-0.711255571239318	0.0644965654772453	-11.0278053719039	2.80629599560107e-28	5.02804402863295e-27	wt.T15	wt.T0	YES	b1540
yhbS	1159.59576016435	-1.43941755846245	0.130582432160969	-11.0230567362084	2.95838971614902e-28	5.27864743567416e-27	wt.T15	wt.T0	YES	b3156
ribB	3472.76157955813	-1.28049681632091	0.116180211704676	-11.0216429935234	3.0052299994985e-28	5.34015766989075e-27	wt.T15	wt.T0	YES	b3041
yqhC	272.858003053205	1.21884206494678	0.111088905379728	10.9717713103797	5.22388549089903e-28	9.24456456955e-27	wt.T15	wt.T0	YES	b3010
narY	220.750012613737	-1.30870015700791	0.119739349247022	-10.9295746572671	8.32376622723791e-28	1.46702132935565e-26	wt.T15	wt.T0	YES	b1467
rnlB	1262.74603577273	-0.594907196071233	0.0545306505886937	-10.909592855556	1.03719827693698e-27	1.82057811374548e-26	wt.T15	wt.T0	YES	b2631
cydC	1557.85456615503	-0.870285295687394	0.079906780840416	-10.8912571190356	1.26876673679927e-27	2.21803027105232e-26	wt.T15	wt.T0	YES	b0886
ves	146.199041968772	1.44908426575366	0.133344697448144	10.867205771847	1.65182446957805e-27	2.86448918057751e-26	wt.T15	wt.T0	YES	b1742
dcuC	1589.05556996613	-4.20311953835672	0.388259359386835	-10.8255459572039	2.60521874330337e-27	4.49973381343357e-26	wt.T15	wt.T0	YES	b0621
ydeA	540.918164798559	1.27448397682473	0.117763008082138	10.8224475374797	2.69483099463054e-27	4.63596822104169e-26	wt.T15	wt.T0	YES	b1528
pspA	715.82116936991	0.970554077280428	0.0898003372883776	10.8079112683471	3.15778191445901e-27	5.41083424866428e-26	wt.T15	wt.T0	YES	b1304
mlaA	2593.30354054574	0.630183895068194	0.0583181324878616	10.8059683701182	3.2253564374143e-27	5.50477829911263e-26	wt.T15	wt.T0	YES	b2346
ydgC	292.152997067752	1.08070563237246	0.100106557595139	10.7955528422339	3.6128161228325e-27	6.14178740881525e-26	wt.T15	wt.T0	YES	b1607
metK	10258.3807946709	1.65131226435286	0.153125482173842	10.7840461359536	4.09469189113503e-27	6.93367826898865e-26	wt.T15	wt.T0	YES	b2942
yqeI	163.354098769314	-2.76306004401505	0.256558689544007	-10.7696997085773	4.78559482329769e-27	8.07195251835915e-26	wt.T15	wt.T0	YES	b2847
glpE	401.331569398197	1.10650369471512	0.102922526110834	10.7508408171362	5.87238405130517e-27	9.82827687346345e-26	wt.T15	wt.T0	YES	b3425
astC	252.179514561767	2.30104568111263	0.214093998801794	10.7478289629357	6.0672876492906e-27	1.01152695249563e-25	wt.T15	wt.T0	YES	b1748
yeeA	624.310258591515	0.900609581342146	0.0838056224763365	10.7464100227457	6.16131985287716e-27	1.0232530432586e-25	wt.T15	wt.T0	YES	b2008
csgF	350.287495608033	1.7713684815221	0.165299600234911	10.7161086838974	8.55263275097441e-27	1.41495280531446e-25	wt.T15	wt.T0	YES	b1038
yebK	1200.18070096327	-1.01627890333391	0.0950029504125498	-10.6973404396466	1.04741382247598e-26	1.72623392574476e-25	wt.T15	wt.T0	YES	b1853
cydA	24262.384988794	-2.24274316977677	0.209825657483515	-10.6886030844582	1.15091329752097e-26	1.88959833410478e-25	wt.T15	wt.T0	YES	b0733
gatB	4796.16307802958	-1.92807274093354	0.180522677693169	-10.680501561198	1.25591257225007e-26	2.05417821476356e-25	wt.T15	wt.T0	YES	b2093
napG	345.513917266257	-4.19216422471464	0.393566856613586	-10.6517206778685	1.71171438020611e-26	2.78912554480377e-25	wt.T15	wt.T0	YES	b2205
ysaA	624.447632908385	-0.764757810650395	0.0720925963819095	-10.607993733491	2.73559899408537e-26	4.42408856047215e-25	wt.T15	wt.T0	YES	b3573
recX	123.828053433689	1.42656093951727	0.134880285904784	10.5764970021217	3.8301130061225e-26	6.17105520911826e-25	wt.T15	wt.T0	YES	b2698
rihA	606.143765140743	-1.73305271018958	0.164806233624906	-10.5156987819645	7.31366127836916e-26	1.16964405185178e-24	wt.T15	wt.T0	YES	b0651
mdh	21732.812469823	1.11075349074896	0.106011483916642	10.477671377776	1.09404347595524e-25	1.74320285209399e-24	wt.T15	wt.T0	YES	b3236
gstA	1050.65911607794	0.96946491143905	0.0929115885021678	10.4342733459608	1.72931771615394e-25	2.72525324757399e-24	wt.T15	wt.T0	YES	b1635
nrdI	91.7557585987827	2.91919222441425	0.280110304227196	10.4215809999139	1.97640104276664e-25	3.10330898278776e-24	wt.T15	wt.T0	YES	b2674
gldA	1394.18677625675	-2.61262668309189	0.25125841383194	-10.3981659489397	2.52751055478166e-25	3.95427194766203e-24	wt.T15	wt.T0	YES	b3945
metA	1906.98553775376	1.56480110744055	0.151310555117465	10.341652016449	4.56597490645449e-25	7.11764608161389e-24	wt.T15	wt.T0	YES	b4013
mntP	377.87237172296	-3.14486379229691	0.304784248748798	-10.3183278178161	5.82284071696163e-25	9.04425403447494e-24	wt.T15	wt.T0	YES	b1821
menD	827.337263686216	-0.800254842158368	0.077647819908364	-10.3062113411914	6.60541947144289e-25	1.02230112106417e-23	wt.T15	wt.T0	YES	b2264
yjgH	178.320243259358	1.03220150048666	0.100208986936985	10.3004883298116	7.01045131663179e-25	1.08111174232915e-23	wt.T15	wt.T0	YES	b4248
pqqL	319.082191048354	0.816841560634542	0.0793122769770978	10.2990557296749	7.11563246611087e-25	1.09342708144721e-23	wt.T15	wt.T0	YES	b1494
yedE	2077.06297621084	-1.72436130758506	0.167917939227534	-10.2690714018857	9.71351066984746e-25	1.48733826497877e-23	wt.T15	wt.T0	YES	b1929
cysK	42100.2798963405	1.13147824519916	0.110313633483298	10.2569211934304	1.10163189804821e-24	1.68086450027285e-23	wt.T15	wt.T0	YES	b2414
ppsR	665.871017168508	1.19029543260739	0.116299914742931	10.2347059775445	1.38615585070648e-24	2.10754259272908e-23	wt.T15	wt.T0	YES	b1703
ptsI	46364.9513527713	-1.40160154473938	0.137114400824662	-10.2221322947085	1.5783027776699e-24	2.39126715578197e-23	wt.T15	wt.T0	YES	b2416
ravA	1682.72612937999	-1.04654012053724	0.102502023726228	-10.209945935628	1.78964527490183e-24	2.70198891504409e-23	wt.T15	wt.T0	YES	b3746
ugpA	140.581038728886	2.33834554692046	0.229233732852761	10.2007043981716	1.96839654660624e-24	2.96151090182778e-23	wt.T15	wt.T0	YES	b3452
csgG	853.360274811621	1.55530838921849	0.152901001869596	10.1719960641262	2.64433300136491e-24	3.95094460203934e-23	wt.T15	wt.T0	YES	b1037
srlR	597.87956382204	-0.993278988934223	0.0977211264067092	-10.1644242699399	2.85805508941134e-24	4.25554547450972e-23	wt.T15	wt.T0	YES	b2707
dksA	5336.98587338982	0.61965895897899	0.0614609241777584	10.0821614264504	6.62524255775767e-24	9.79719087821836e-23	wt.T15	wt.T0	YES	b0145
gntT	944.9811925373	-2.29439792140809	0.228538626737168	-10.0394316451668	1.02261660056727e-23	1.50705067619437e-22	wt.T15	wt.T0	YES	b3415
rbsA	932.950220300628	-1.446675489792	0.144217178693041	-10.0312286157752	1.11125130107524e-23	1.63210310137514e-22	wt.T15	wt.T0	YES	b3749
nemA	1097.20342802645	0.72248282761128	0.0720481208442044	10.0277816984785	1.15072791856607e-23	1.68435361097231e-22	wt.T15	wt.T0	YES	b1650
efeB	587.363586029321	2.82394586592506	0.28196545791453	10.0152191932001	1.3067192647354e-23	1.90622087335386e-22	wt.T15	wt.T0	YES	b1019
adk	7767.83081033378	0.595322553479709	0.0594487437450923	10.0140476648652	1.3222922744771e-23	1.92244378491317e-22	wt.T15	wt.T0	YES	b0474
hypD	936.601790422798	-2.8802856671273	0.288206895853116	-9.99381246101492	1.62219886426401e-23	2.35055526707786e-22	wt.T15	wt.T0	YES	b2729
rbsC	525.661155802608	-1.20698705821013	0.120929747934355	-9.9808945179091	1.84793227454365e-23	2.66868614096304e-22	wt.T15	wt.T0	YES	b3750
	53.9499928295458	2.66183291277071	0.267265445464944	9.95951013472804	2.29189194011884e-23	3.29879646581105e-22	wt.T15	wt.T0	YES	b4451
manX	12178.4297691626	-1.43431263283127	0.144048437483532	-9.95715509232959	2.34682157400135e-23	3.36663639752087e-22	wt.T15	wt.T0	YES	b1817
rbbA	1601.57255897881	1.75551493939875	0.176465229024338	9.94822010605063	2.56733781071276e-23	3.67078300220453e-22	wt.T15	wt.T0	YES	b3486
metB	769.900476050916	1.05069616717359	0.105677088155151	9.94251625887916	2.7187135755918e-23	3.87439116151994e-22	wt.T15	wt.T0	YES	b3939
pnuC	2796.51118719499	1.02512590834823	0.103165744870974	9.93668886538181	2.88249363496283e-23	4.09427878808207e-22	wt.T15	wt.T0	YES	b0751
hybA	601.820725634639	-3.64886730338316	0.367708215336112	-9.92326837203741	3.29776963541603e-23	4.66877681499227e-22	wt.T15	wt.T0	YES	b2996
truB	2698.93191866878	-0.700607868450444	0.0706593178891071	-9.91529340192583	3.57205392049618e-23	5.04056497670017e-22	wt.T15	wt.T0	YES	b3166
yjiM	596.556840000304	-2.4055657185364	0.242779462278597	-9.90843993128191	3.82573068466274e-23	5.38094628546375e-22	wt.T15	wt.T0	YES	b4335
cysE	1959.91264522838	0.663790190161705	0.0670306492439917	9.90278622761816	4.04836280832439e-23	5.67559435270933e-22	wt.T15	wt.T0	YES	b3607
fbp	3305.15851827104	0.802604698699074	0.0810911272161464	9.89756495257183	4.26533718314095e-23	5.96042911223386e-22	wt.T15	wt.T0	YES	b4232
fdnG	292.300101318355	-2.07131753709567	0.209333108167791	-9.89483964206658	4.3831230394083e-23	6.1052662206984e-22	wt.T15	wt.T0	YES	b1474
ynaE	517.507475274891	-1.89358155757403	0.191863490978097	-9.86942095091034	5.64897623852249e-23	7.84317665528621e-22	wt.T15	wt.T0	YES	b1375
ychE	264.106687720264	-0.970961407193395	0.0985473083703231	-9.85274406018981	6.6697647623254e-23	9.23078341144906e-22	wt.T15	wt.T0	YES	b1242
kefC	526.973210928212	0.845376684312749	0.0858562465248406	9.84642024931941	7.10288417399819e-23	9.79880315122178e-22	wt.T15	wt.T0	YES	b0047
yieP	1944.5551397754	-0.724944557571033	0.0736986699101933	-9.83660300049413	7.8310407329009e-23	1.07689279887472e-21	wt.T15	wt.T0	YES	b3755
ymgA	36.2882477581398	2.22510226619998	0.226249593261981	9.8347238291981	7.97862116768341e-23	1.09370432387482e-21	wt.T15	wt.T0	YES	b1165
ilvC	21172.8623858994	0.693749351658172	0.0706888066655569	9.81413302024522	9.78756871423189e-23	1.33320888668938e-21	wt.T15	wt.T0	YES	b3774
yfcC	497.926448141784	-2.05153478877979	0.209750562383025	-9.78083093304648	1.36088639152466e-22	1.8478954209445e-21	wt.T15	wt.T0	YES	b2298
yibH	114.651965359113	1.44551376951409	0.147913778765704	9.77267825605202	1.47500333723531e-22	1.99657191541758e-21	wt.T15	wt.T0	YES	b3597
ycgG	162.294836420886	1.09109893302369	0.111727361925312	9.76572716138299	1.57974627973848e-22	2.13167013622212e-21	wt.T15	wt.T0	YES	b1168
yhjV	876.84749373164	-0.661865186971869	0.0680671306621071	-9.72371217258214	2.38909287521178e-22	3.21373926329111e-21	wt.T15	wt.T0	YES	b3539
yhfZ	127.96288522799	-1.88054547048117	0.193543648410006	-9.71638948593854	2.56723341105598e-22	3.44264405867693e-21	wt.T15	wt.T0	YES	b3383
leuE	247.579239364766	-0.835830823164857	0.0861452785370007	-9.70257264657698	2.93990564972659e-22	3.93018965805555e-21	wt.T15	wt.T0	YES	b1798
rsmB	3030.3488683753	-0.711318803119869	0.0733947941584463	-9.69167924341143	3.27105591449844e-22	4.35938871568032e-21	wt.T15	wt.T0	YES	b3289
malF	381.330664625464	-2.20583665307628	0.227971556421326	-9.67592925934829	3.8160889383141e-22	5.0701144725047e-21	wt.T15	wt.T0	YES	b4033
yciI	1640.87799201993	0.716713361718828	0.074145305823921	9.66633495882891	4.19119418837617e-22	5.55140383601482e-21	wt.T15	wt.T0	YES	b1251
aer	217.583644251032	0.906986601071659	0.0938342587135335	9.66583648132818	4.21165022956909e-22	5.56143904932089e-21	wt.T15	wt.T0	YES	b3072
tdk	523.701965000863	0.702708460706264	0.0727830416470698	9.65483778644136	4.68900780444746e-22	6.17290722548906e-21	wt.T15	wt.T0	YES	b1238
yojI	612.104699436709	2.3068703430471	0.23911283562005	9.64762237487209	5.03086010458831e-22	6.60281274517092e-21	wt.T15	wt.T0	YES	b2211
purC	6318.26984252376	0.915785026696103	0.0950650300763777	9.63324816665327	5.78706431622131e-22	7.57228597498292e-21	wt.T15	wt.T0	YES	b2476
ttdR	299.213860866554	-1.27393586972828	0.132627950123122	-9.60533483738267	7.59107958125693e-22	9.90280411838895e-21	wt.T15	wt.T0	YES	b3060
rnlA	3822.66359521097	-0.664140881958478	0.0693148378958196	-9.58151100283441	9.56354087352438e-22	1.24383643047826e-20	wt.T15	wt.T0	YES	b2630
entH	45.1511065570149	1.94242705991143	0.202790742644626	9.57847993739719	9.84836532369555e-22	1.27703427830983e-20	wt.T15	wt.T0	YES	b0597
gpmM	16840.9599061832	-2.08112985187831	0.217451978348769	-9.57052618091339	1.06362955962283e-21	1.37507558037466e-20	wt.T15	wt.T0	YES	b3612
ssb	1718.80909544757	0.769786220465254	0.0805982800591891	9.5509013331295	1.28572754879258e-21	1.65724524050339e-20	wt.T15	wt.T0	YES	b4059
mocA	191.750375999923	-1.4166502859594	0.148430233001468	-9.54421654748324	1.37140217836801e-21	1.76241506136699e-20	wt.T15	wt.T0	YES	b2877
pyrC	7329.96575883806	1.04395007867109	0.109850833141313	9.5033423854705	2.03259278426119e-21	2.59666734983427e-20	wt.T15	wt.T0	YES	b1062
yqhA	1032.96968475756	0.835230167878418	0.087924597592394	9.49939141888857	2.11120502445355e-21	2.68913961521842e-20	wt.T15	wt.T0	YES	b3002
oppD	5347.36882827595	-1.05507470832037	0.111183359849198	-9.48950193402506	2.32140767220293e-21	2.94818774369772e-20	wt.T15	wt.T0	YES	b1246
lacI	521.421436308205	0.686987533031042	0.0725061967072932	9.47488027546671	2.67066791167586e-21	3.38180177202826e-20	wt.T15	wt.T0	YES	b0345
fhuE	626.997486040787	1.09078417942134	0.115261864126735	9.46353061080099	2.97717282431005e-21	3.75889832028385e-20	wt.T15	wt.T0	YES	b1102
ygjV	177.96940062732	-1.53793865708557	0.162533959304033	-9.46226046341939	3.01356808340079e-21	3.79375713822876e-20	wt.T15	wt.T0	YES	b3090
phoH	2668.98970716125	2.95680744929373	0.312931642556523	9.44873271727278	3.42957611347737e-21	4.30491559825444e-20	wt.T15	wt.T0	YES	b1020
yadS	449.114724032101	0.765061241918997	0.0810211566469222	9.44273413983729	3.63176659116401e-21	4.53236073429081e-20	wt.T15	wt.T0	YES	b0157
mntH	683.26664707014	2.171093843459	0.229973112272267	9.44064209075287	3.70501953603309e-21	4.61045370506942e-20	wt.T15	wt.T0	YES	b2392
aegA	353.373702750852	-2.12855584694497	0.225760784378163	-9.42836840688645	4.16517332534249e-21	5.16816621230715e-20	wt.T15	wt.T0	YES	b2468
ynfE	674.332767545994	-2.03555156011594	0.216064948732961	-9.42101702313465	4.46739643834766e-21	5.52728304320493e-20	wt.T15	wt.T0	YES	b1587
sstT	3456.39817757448	-1.60377719748341	0.170974820832954	-9.38019522213934	6.58506885601077e-21	8.05505023236671e-20	wt.T15	wt.T0	YES	b3089
yehU	395.880684274957	-1.14763395669399	0.122498637684358	-9.36854464986869	7.35394996881613e-21	8.97015705235821e-20	wt.T15	wt.T0	YES	b2126
mscS	6307.2425993835	1.12077175407738	0.120018628219927	9.33831498243447	9.7879359770351e-21	1.19054387461514e-19	wt.T15	wt.T0	YES	b2924
efeO	904.930427031519	3.37395275340037	0.361652959476975	9.32925520167126	1.06617459749205e-20	1.29318593032884e-19	wt.T15	wt.T0	YES	b1018
ydfK	468.394556680765	-1.91462567456889	0.205309004333846	-9.32558063286684	1.10377565528893e-20	1.33504293544471e-19	wt.T15	wt.T0	YES	b1544
yfeX	2294.5877422884	-1.21619182374512	0.130500598210162	-9.31943485643286	1.16961617616278e-20	1.41072699683545e-19	wt.T15	wt.T0	YES	b2431
dnaX	3324.58425134249	-0.692013964667056	0.0744303785581351	-9.29746668057784	1.43831713877717e-20	1.7204026053296e-19	wt.T15	wt.T0	YES	b0470
mltB	616.040739958531	0.843581486252997	0.0907623358931207	9.2944003473685	1.48038299833307e-20	1.76582701292879e-19	wt.T15	wt.T0	YES	b2701
dtpD	507.550302363868	-1.02409610089804	0.110197644739717	-9.29326668747703	1.49624133913104e-20	1.7798264744815e-19	wt.T15	wt.T0	YES	b0709
mtgA	577.687636068097	-1.08323672155032	0.116620557847627	-9.28855719388383	1.56393871341113e-20	1.85524378145858e-19	wt.T15	wt.T0	YES	b3208
tsgA	1040.11806127943	0.882310145874726	0.0951052609792735	9.27719599094535	1.73997214318469e-20	2.05841088062232e-19	wt.T15	wt.T0	YES	b3364
fhuB	372.653537341341	1.26082247774669	0.136137761403695	9.26137219201016	2.01821591097047e-20	2.36811312597024e-19	wt.T15	wt.T0	YES	b0153
can	10096.5499642239	0.947689864195849	0.102346024269504	9.25966466171986	2.05075259163464e-20	2.39976956386948e-19	wt.T15	wt.T0	YES	b0126
fadR	1610.91082795124	-0.628645055785813	0.0679917646431318	-9.24589998634954	2.33269239286069e-20	2.72231506820878e-19	wt.T15	wt.T0	YES	b1187
ccmA	420.435925830235	-2.25455786188918	0.244039275272512	-9.23850416852603	2.49967137640116e-20	2.90932102514831e-19	wt.T15	wt.T0	YES	b2201
mqo	2160.01567395307	2.3733781651846	0.258539545348315	9.17994251899488	4.31321605578317e-20	4.99315467261977e-19	wt.T15	wt.T0	YES	b2210
ybcV	25.8967292445481	-3.75472627031404	0.410019506728365	-9.15743326524588	5.31463288883692e-20	6.13598524438445e-19	wt.T15	wt.T0	YES	b0558
eamA	825.805665440972	1.61599233667529	0.176547778181118	9.15328617173228	5.52274393206472e-20	6.35925554630812e-19	wt.T15	wt.T0	YES	b1533
nikD	313.959163275921	-3.607690978565	0.394750442510735	-9.13916892814349	6.29340953799114e-20	7.21614896902205e-19	wt.T15	wt.T0	YES	b3479
nnr	1203.34660380926	0.800153114658536	0.087665019059124	9.12739338046441	7.0168364080419e-20	8.01384311715532e-19	wt.T15	wt.T0	YES	b4167
rimP	3236.86370142076	-0.644150223642387	0.0705753309030291	-9.12713005238974	7.03391973460367e-20	8.01384311715532e-19	wt.T15	wt.T0	YES	b3170
hcp	101.702177290134	-1.70673841786662	0.187452580137783	-9.10490758042447	8.63399151076214e-20	9.81094087986076e-19	wt.T15	wt.T0	YES	b0873
napH	286.118054408031	-4.11762439736909	0.452723977859068	-9.0952204847672	9.43947469228279e-20	1.06980713179205e-18	wt.T15	wt.T0	YES	b2204
yegS	706.860020182714	0.910033101875197	0.100108318483649	9.09048434395427	9.85988323580044e-20	1.11452816262268e-18	wt.T15	wt.T0	YES	b2086
oppF	7272.77532332592	-0.630356425656773	0.0695211489581673	-9.067117490191	1.22207112280653e-19	1.37778149041217e-18	wt.T15	wt.T0	YES	b1247
prmC	644.844470355187	-0.855912204389694	0.0944045184053282	-9.0664326119944	1.22977410703624e-19	1.38285536306836e-18	wt.T15	wt.T0	YES	b1212
yjiL	218.087142587464	-2.72047554580694	0.300239021133915	-9.06103255843461	1.29221426944844e-19	1.44929382220218e-18	wt.T15	wt.T0	YES	b4334
ycbC	427.280430532795	-1.54443378440344	0.170871947408338	-9.03854499131247	1.58770974055145e-19	1.77609602582932e-18	wt.T15	wt.T0	YES	b0920
malT	10309.5063864454	-1.80944129708653	0.200274240399241	-9.03481792505845	1.64275675393346e-19	1.83292601123635e-18	wt.T15	wt.T0	YES	b3418
yecJ	648.216444936517	1.0728434787708	0.118860325622055	9.02608564427256	1.77922312206387e-19	1.98007356728654e-18	wt.T15	wt.T0	YES	b4537
yafE	816.833535256453	-0.607575880844521	0.06744932759962	-9.00788640104908	2.10065799829162e-19	2.32580544528801e-18	wt.T15	wt.T0	YES	b0210
yhiI	1096.74781225298	1.52461583183434	0.169345901424228	9.00296859275636	2.19695208275961e-19	2.42619925661279e-18	wt.T15	wt.T0	YES	b3487
thiI	2070.16295167036	-0.602255387319628	0.0670640425641557	-8.98030247346766	2.70023403868057e-19	2.97439045383232e-18	wt.T15	wt.T0	YES	b0423
dppD	2191.79380373255	-1.00411488409689	0.111919742306398	-8.97174049371884	2.91865387137223e-19	3.20680595841865e-18	wt.T15	wt.T0	YES	b3541
gntU	398.202641641768	-1.70643878717735	0.19034086717024	-8.96517291607754	3.09794401341967e-19	3.39515793145841e-18	wt.T15	wt.T0	YES	b4476
ybjG	795.364572726831	0.875212084659598	0.0976872106077863	8.95933131076462	3.26653277135578e-19	3.57085784980108e-18	wt.T15	wt.T0	YES	b0841
ybiP	806.465806392372	-0.858997863927293	0.0959171144149632	-8.95562662791374	3.37811408972023e-19	3.68350925237676e-18	wt.T15	wt.T0	YES	b0815
ybeD	944.373743751701	-0.64775718974552	0.0724068673262343	-8.94607395217091	3.68350329903853e-19	4.00638973431948e-18	wt.T15	wt.T0	YES	b0631
yehE	395.746809983615	1.10648324758663	0.123727150533717	8.94293001021709	3.78985776330081e-19	4.11171000551078e-18	wt.T15	wt.T0	YES	b2112
yhaH	453.55377967044	1.31230714680869	0.147090444669064	8.92177020581611	4.58893604251469e-19	4.96617188761364e-18	wt.T15	wt.T0	YES	b3103
metN	1799.28489870398	1.19166361090406	0.133861961255421	8.90218251494359	5.47591284029753e-19	5.91124791110118e-18	wt.T15	wt.T0	YES	b0199
frdB	4674.25575286899	-3.22675423986851	0.362939882289774	-8.89060254142102	6.07784164700212e-19	6.54466838697136e-18	wt.T15	wt.T0	YES	b4153
ydhY	118.920788761728	-4.74181606566576	0.534718672655002	-8.86787072933426	7.45578110460185e-19	8.008473335739e-18	wt.T15	wt.T0	YES	b1674
xthA	1021.22086676442	0.872966531049558	0.0986059901176583	8.85307809401761	8.51380482871103e-19	9.12223554599856e-18	wt.T15	wt.T0	YES	b1749
ypfM	94.219294670974	-2.63401364861921	0.298137662535699	-8.83489065492961	1.00196216942786e-18	1.07090907118552e-17	wt.T15	wt.T0	YES	b4606
pspC	191.502076431896	0.895544803677241	0.101627916909512	8.81199606280051	1.2293694441908e-18	1.31072031111503e-17	wt.T15	wt.T0	YES	b1306
mqsR	287.765321249367	1.03501314449963	0.117757931485254	8.78932851015003	1.50456519516889e-18	1.60017549574858e-17	wt.T15	wt.T0	YES	b3022
edd	1412.59643723398	-1.49669850737746	0.170636463084165	-8.77127010443967	1.76662096316414e-18	1.86967385268205e-17	wt.T15	wt.T0	YES	b1851
cusF	2672.63322788271	-4.78911346512579	0.546364182656354	-8.76542353461334	1.86075790579623e-18	1.96448719736629e-17	wt.T15	wt.T0	YES	b0573
glgS	673.999311012082	0.78058410747734	0.0891754738527525	8.75334970202961	2.07111652712078e-18	2.18123930831891e-17	wt.T15	wt.T0	YES	b3049
hcr	118.469807027967	-1.76704639097476	0.20229964052556	-8.73479748349578	2.44093050159716e-18	2.5644617775904e-17	wt.T15	wt.T0	YES	b0872
yfcD	1460.09922855893	0.746862133637011	0.0856133357368773	8.72366585425903	2.69337118902754e-18	2.82280990150993e-17	wt.T15	wt.T0	YES	b2299
yedF	419.202920768144	-1.73805177586572	0.199305958122339	-8.72052091287131	2.76924791659529e-18	2.8953056910069e-17	wt.T15	wt.T0	YES	b1930
ybhC	2451.9791206697	0.665781324981636	0.0763656745895333	8.71833226852537	2.82329402777264e-18	2.94468203186528e-17	wt.T15	wt.T0	YES	b0772
yibI	41.8908551806856	1.50231803281304	0.172375037069014	8.71540368232993	2.89724432778641e-18	3.01453036322451e-17	wt.T15	wt.T0	YES	b3598
pflB	154665.224726539	-2.00338303511837	0.230012075098913	-8.70990374856122	3.04132932772203e-18	3.15684135507301e-17	wt.T15	wt.T0	YES	b0903
rnhB	1095.75498763839	-0.640705362998186	0.073564893402429	-8.7093902181476	3.05513831777504e-18	3.1635700854083e-17	wt.T15	wt.T0	YES	b0183
fhuF	4924.64146531258	3.94771692187272	0.453747260405663	8.70025511193908	3.31138902843368e-18	3.42071239827192e-17	wt.T15	wt.T0	YES	b4367
mltD	10148.86764259	-1.41456291033503	0.163473858966434	-8.65314441879961	5.00995615882916e-18	5.15071206995817e-17	wt.T15	wt.T0	YES	b0211
csiD	192.62523526117	1.7227017385826	0.19910956624908	8.65202898602849	5.05917902594768e-18	5.18896319098386e-17	wt.T15	wt.T0	YES	b2659
pykA	11859.6475447558	-1.50433914317206	0.174747102804928	-8.60866428699176	7.39167693043461e-18	7.56333198711295e-17	wt.T15	wt.T0	YES	b1854
galT	966.462952902079	-0.672082502177325	0.0781907199391352	-8.59542542517173	8.2956884093521e-18	8.46827010675706e-17	wt.T15	wt.T0	YES	b0758
cusB	3364.99456614899	-4.80814178054366	0.559500492263598	-8.59363279751754	8.42620068146537e-18	8.58121097702063e-17	wt.T15	wt.T0	YES	b0574
ybiX	144.238082060928	1.0720697686838	0.1249220327498	8.5819110134959	9.33098140457967e-18	9.48027710705294e-17	wt.T15	wt.T0	YES	b0804
cdh	528.290634552595	-0.663014077007607	0.0773304149451008	-8.5737814478081	1.00141384040422e-17	1.01267095149073e-16	wt.T15	wt.T0	YES	b3918
ansP	327.376797229779	0.914926871504307	0.106824317968863	8.56478083736503	1.08281605346522e-17	1.09237694887249e-16	wt.T15	wt.T0	YES	b1453
glnL	1906.10224940889	-0.956436028871266	0.111674245310369	-8.56451750547415	1.08529344850926e-17	1.09237694887249e-16	wt.T15	wt.T0	YES	b3869
arcA	10080.4858923513	0.698497898225204	0.0816297546501931	8.55690307068137	1.15939935903909e-17	1.16425265868158e-16	wt.T15	wt.T0	YES	b4401
ypeC	290.05586402652	1.51172837574336	0.176893497164634	8.54598049094138	1.27449548507298e-17	1.2768611379455e-16	wt.T15	wt.T0	YES	b2390
yccT	248.74123349227	0.841231478509458	0.0985264802631699	8.5381257532237	1.36416414642852e-17	1.36353258895332e-16	wt.T15	wt.T0	YES	b0964
ygcO	47.5628816637287	-2.26928092185699	0.265828828137367	-8.53662463081071	1.38199601983279e-17	1.37816600776859e-16	wt.T15	wt.T0	YES	b2767
yhcH	198.661221429104	0.87208582493372	0.102170418997199	8.53559996614704	1.39429993093617e-17	1.38723205110193e-16	wt.T15	wt.T0	YES	b3221
rpmE	10850.5748878597	-0.745073550533643	0.0874578113733129	-8.51923388927838	1.60612196370506e-17	1.58865550039545e-16	wt.T15	wt.T0	YES	b3936
arnC	5356.61958136619	1.90167026450838	0.223223951853062	8.51911387072009	1.60778706269757e-17	1.58865550039545e-16	wt.T15	wt.T0	YES	b2254
cadC	358.63103355253	-1.53076723109491	0.180439427911328	-8.48355178695844	2.18421936584048e-17	2.1483961780636e-16	wt.T15	wt.T0	YES	b4133
yqeC	96.547476084932	-3.34368810918159	0.39444387890498	-8.47696792371083	2.3113863924078e-17	2.26831055509474e-16	wt.T15	wt.T0	YES	b2876
ptsH	12754.4755520309	-1.19324032809469	0.140904361171938	-8.46844141778297	2.4869825999897e-17	2.43509996978583e-16	wt.T15	wt.T0	YES	b2415
rbsB	1360.10424128403	-0.653200722999455	0.0771769238855065	-8.46367916876931	2.59071905591729e-17	2.53093323154997e-16	wt.T15	wt.T0	YES	b3751
zur	650.413352966002	-0.720363556564377	0.0852893612334264	-8.44611269385442	3.01162986815709e-17	2.93548933875899e-16	wt.T15	wt.T0	YES	b4046
pntA	13242.19381018	1.02385477135649	0.121235081772286	8.44520213447443	3.03519803441597e-17	2.95179844878562e-16	wt.T15	wt.T0	YES	b1603
yjiY	2487.43420878198	1.53184807730362	0.18140309763769	8.44444277552042	3.0549917221634e-17	2.96437174298911e-16	wt.T15	wt.T0	YES	b4354
ynaJ	2141.15733068762	1.34286490533585	0.159283993445988	8.43063308675269	3.43800136948536e-17	3.32854033933582e-16	wt.T15	wt.T0	YES	b1332
katG	6759.41215907709	-0.640205303322002	0.0760240075200911	-8.42109386502432	3.72985279235735e-17	3.60302110903782e-16	wt.T15	wt.T0	YES	b3942
fepD	252.065737595229	2.91576011929091	0.346342133328014	8.41872772242079	3.8059478777313e-17	3.66832208393833e-16	wt.T15	wt.T0	YES	b0590
tdh	850.981393414676	0.692659518596703	0.0824186768669082	8.40415722415961	4.30945040838722e-17	4.14436678472517e-16	wt.T15	wt.T0	YES	b3616
malM	528.308664384959	-1.29088619906915	0.153623815762377	-8.40290415039472	4.35570197434217e-17	4.17953802782433e-16	wt.T15	wt.T0	YES	b4037
asnA	1253.93252367537	-1.25816383432703	0.149938645192269	-8.39119116164928	4.81241089423156e-17	4.60753663886737e-16	wt.T15	wt.T0	YES	b3744
yacC	1831.28383103172	-0.987322611804313	0.117792220269594	-8.38190000616849	5.20800714058973e-17	4.97525991882001e-16	wt.T15	wt.T0	YES	b0122
manY	11630.1100628722	-1.35208674730696	0.161377187161213	-8.37842554509422	5.36403980246021e-17	5.11300747616406e-16	wt.T15	wt.T0	YES	b1818
tonB	1338.55709903208	2.15133411477867	0.256897999213098	8.37427353022757	5.55655649138221e-17	5.27323317138206e-16	wt.T15	wt.T0	YES	b1252
ydeP	281.08165630867	0.888692816200467	0.106129416229761	8.37367101197021	5.5850539001823e-17	5.28865410986561e-16	wt.T15	wt.T0	YES	b1501
fdhF	802.67140602307	-2.1168263426364	0.253057427489136	-8.36500380028273	6.01129884066114e-17	5.66742104671939e-16	wt.T15	wt.T0	YES	b4079
metI	1870.8563340427	0.98345171224215	0.117876558785786	8.34306432400483	7.23897637836982e-17	6.79519565256541e-16	wt.T15	wt.T0	YES	b0198
ybiH	288.29729289568	0.992228756382045	0.11898503234381	8.33910565755007	7.48545069766995e-17	7.01131802875029e-16	wt.T15	wt.T0	YES	b0796
yjjM	95.0730144879446	-1.32156307138065	0.158521861256613	-8.33678749987249	7.63360684422101e-17	7.13461349639531e-16	wt.T15	wt.T0	YES	b4357
prpR	197.308313281886	1.83248110942426	0.219964333315344	8.33081019001923	8.0290970981872e-17	7.48804347083635e-16	wt.T15	wt.T0	YES	b0330
trxB	4680.35803448787	0.685370884293027	0.0822755465399876	8.33018938330507	8.07131344384786e-17	7.51119212296014e-16	wt.T15	wt.T0	YES	b0888
fepC	124.741930885213	2.97144430932196	0.357990820309906	8.30033660290407	1.03816832058688e-16	9.61976568303463e-16	wt.T15	wt.T0	YES	b0588
yncD	635.767956482991	1.78838583193941	0.215672373750935	8.29214145899232	1.11227537109482e-16	1.02843791271679e-15	wt.T15	wt.T0	YES	b1451
abrB	493.074126971951	-1.35250569951285	0.163554966332506	-8.26942605193179	1.3460543298947e-16	1.24193645224045e-15	wt.T15	wt.T0	YES	b0715
yehT	361.606239979781	-1.12813496596102	0.136799323895512	-8.24664138561603	1.6290836491262e-16	1.49986848548548e-15	wt.T15	wt.T0	YES	b2125
frdC	1813.86159013879	-3.16968612623212	0.384884700539666	-8.2354173127374	1.78932799666796e-16	1.64389750842814e-15	wt.T15	wt.T0	YES	b4152
gltP	722.714615237464	-0.932991046838696	0.113557763845204	-8.21600404275748	2.10396370181141e-16	1.92070090156906e-15	wt.T15	wt.T0	YES	b4077
allE	391.718355195998	0.597040649382836	0.0728101815148656	8.199961007664	2.4046501535003e-16	2.19056526641652e-15	wt.T15	wt.T0	YES	b0515
hisC	9593.74432409957	-3.36986757540022	0.410978493525634	-8.19962024409443	2.4114760310741e-16	2.19215863203747e-15	wt.T15	wt.T0	YES	b2021
kdpD	590.080135870064	0.610501507256968	0.074483607620442	8.19645458592712	2.47580757192793e-16	2.24591115453462e-15	wt.T15	wt.T0	YES	b0695
ydcL	1367.02142201729	0.745479578880001	0.0911507771211166	8.17853234415593	2.87321881884295e-16	2.60095573579955e-15	wt.T15	wt.T0	YES	b1431
nirC	964.239071851931	-3.97327355729392	0.486977728551853	-8.15904573112495	3.3768178676022e-16	3.04407088774662e-15	wt.T15	wt.T0	YES	b3367
epmA	472.870178616054	-0.960918052572312	0.11792796100031	-8.14834789325143	3.68929714931093e-16	3.31883022723429e-15	wt.T15	wt.T0	YES	b4155
ybcW	71.7453668098516	-1.97312601129549	0.242882365387096	-8.12379280048102	4.51836864438333e-16	4.04778336233345e-15	wt.T15	wt.T0	YES	b0559
dgkA	668.911480713844	0.665487603384402	0.0819548551027482	8.12017302147712	4.65519537368208e-16	4.16172538790046e-15	wt.T15	wt.T0	YES	b4042
nikE	275.680571188087	-3.14717137152207	0.387763589188036	-8.11621167967869	4.80961470891438e-16	4.29089180022568e-15	wt.T15	wt.T0	YES	b3480
rhaT	64.5529481806083	1.24629221454972	0.153586654255904	8.11458665199621	4.87441112615417e-16	4.33973345211004e-15	wt.T15	wt.T0	YES	b3907
ydcK	582.014427750471	1.01552138627523	0.125168219591135	8.11325262588585	4.92824648665141e-16	4.37088029940484e-15	wt.T15	wt.T0	YES	b1428
gadB	4535.57268807153	-0.751609749096423	0.0926401488800282	-8.11321827720485	4.92964035620694e-16	4.37088029940484e-15	wt.T15	wt.T0	YES	b1493
yidD	1835.63892472832	-0.868320631610102	0.107100117884307	-8.10755999865555	5.16463677309302e-16	4.56985688242124e-15	wt.T15	wt.T0	YES	b4557
kefG	353.756674192241	1.57983947242053	0.195443590764006	8.08335267605755	6.30100633022546e-16	5.56395610100482e-15	wt.T15	wt.T0	YES	b3351
mhpR	330.195837310896	2.40478813519697	0.297972350757028	8.07050764638857	7.00064795010125e-16	6.16914241806882e-15	wt.T15	wt.T0	YES	b0346
ynjA	291.771442760022	-1.57757452387441	0.195498544639196	-8.06949497647628	7.05895381066352e-16	6.20785388074238e-15	wt.T15	wt.T0	YES	b1753
yggL	1253.49303784795	0.679468000831377	0.0847434768255215	8.0179386813493	1.07534461726946e-15	9.39946975176022e-15	wt.T15	wt.T0	YES	b2959
wecC	1857.85522212138	-0.591676788168271	0.0739454882743564	-8.00152655660343	1.22886077245292e-15	1.07196380110136e-14	wt.T15	wt.T0	YES	b3787
yihM	241.351038643696	-2.0719400755743	0.260167844288564	-7.96385918190651	1.66755020294533e-15	1.44587987476264e-14	wt.T15	wt.T0	YES	b3873
napC	273.358071424783	-2.78184418468883	0.34935094732128	-7.9628929190523	1.68062895631998e-15	1.45429976621035e-14	wt.T15	wt.T0	YES	b2202
yqeJ	54.1921493852475	-2.53500859992563	0.319059686188275	-7.94524883482064	1.93801353752525e-15	1.67366849100681e-14	wt.T15	wt.T0	YES	b2848
narH	651.696520353026	-3.12063650419032	0.394059823516783	-7.91919479722706	2.39053581391435e-15	2.06034603682279e-14	wt.T15	wt.T0	YES	b1225
lldP	340.338033661103	1.67223510292423	0.211241209410731	7.91623522507291	2.44810265769546e-15	2.1057584214998e-14	wt.T15	wt.T0	YES	b3603
nrfC	175.926624396455	-3.98759498333076	0.503877513052407	-7.91381810070184	2.49612925988264e-15	2.14280042627698e-14	wt.T15	wt.T0	YES	b4072
fepE	23.2127460241965	1.8790756085413	0.237631943043159	7.90750428783905	2.62600092981438e-15	2.24981587597986e-14	wt.T15	wt.T0	YES	b0587
narZ	816.292983576711	-0.744088020859229	0.0941930351930542	-7.89960764438874	2.79782722818314e-15	2.39228078639501e-14	wt.T15	wt.T0	YES	b1468
yfeW	230.844060859373	-0.896267176476183	0.113728391065231	-7.88076898021103	3.2537239153734e-15	2.77112028926673e-14	wt.T15	wt.T0	YES	b2430
nrfB	251.212152974825	-3.46774133672625	0.440040286072811	-7.88050877721788	3.26050717282463e-15	2.77143109690094e-14	wt.T15	wt.T0	YES	b4071
yddB	219.372127602043	1.31926465383713	0.16747032092584	7.87760270920676	3.33721837897422e-15	2.83106266412784e-14	wt.T15	wt.T0	YES	b1495
ydcI	1934.01633345621	2.06721850631621	0.262564541071199	7.87318233407477	3.45732208686206e-15	2.92719936687654e-14	wt.T15	wt.T0	YES	b1422
mdtJ	210.215051162458	-1.44250886588085	0.183575709184658	-7.85784171711867	3.90808706738286e-15	3.302371811538e-14	wt.T15	wt.T0	YES	b1600
nepI	536.922338034897	0.900113966664143	0.114558651416031	7.85723256635847	3.92713296111583e-15	3.31198439962855e-14	wt.T15	wt.T0	YES	b3662
kefF	166.674189157562	1.00541967469682	0.128103200340171	7.8485133238434	4.20997903258297e-15	3.53671001219713e-14	wt.T15	wt.T0	YES	b0046
yjjW	341.405616675102	-2.97254503745515	0.379700622389038	-7.82865463520233	4.93118174643119e-15	4.13453257885241e-14	wt.T15	wt.T0	YES	b4379
fadE	343.23795629925	1.11014383324378	0.14212518139247	7.81102843540572	5.67232146249803e-15	4.74672171997413e-14	wt.T15	wt.T0	YES	b0221
treA	978.517691753884	0.906803635114157	0.116143856403562	7.80759020058119	5.82917567383316e-15	4.86854556278754e-14	wt.T15	wt.T0	YES	b1197
moaA	2754.506463312	-0.604367435356237	0.0774186326559877	-7.80648552709222	5.8804719311634e-15	4.90190691095822e-14	wt.T15	wt.T0	YES	b0781
yaaJ	403.025946175179	-0.7829315095949	0.100357923623873	-7.80139207073685	6.12279602303016e-15	5.09407191280235e-14	wt.T15	wt.T0	YES	b0007
ygeV	638.927300860959	-2.35257345714565	0.301964525216896	-7.79089350133375	6.65369799550504e-15	5.51512435448397e-14	wt.T15	wt.T0	YES	b2869
murC	2744.29781199314	-0.621506610325421	0.0797736110891105	-7.79087973880449	6.65442285476181e-15	5.51512435448397e-14	wt.T15	wt.T0	YES	b0091
dtpA	893.230403406693	-2.32643910140009	0.299039768141273	-7.77969805106665	7.26978527558205e-15	6.01358866282821e-14	wt.T15	wt.T0	YES	b1634
pflA	2198.49184224998	-1.21413097269934	0.156164150763149	-7.7747099239235	7.56204892290471e-15	6.24338953137716e-14	wt.T15	wt.T0	YES	b0902
thiP	762.374672450482	1.06917628050537	0.13775705566858	7.76131774388114	8.40514418397835e-15	6.91303096884162e-14	wt.T15	wt.T0	YES	b0067
yeaI	46.805083835215	-1.29079241697751	0.166534443558174	-7.75090359326541	9.12409397269266e-15	7.49008322701272e-14	wt.T15	wt.T0	YES	b1785
oppC	3172.34858583732	-1.30296728329361	0.168522646634507	-7.73170436920265	1.0611614770771e-14	8.69467790895429e-14	wt.T15	wt.T0	YES	b1245
yjdC	1792.90864884829	0.710724425327491	0.0919658399528693	7.72813498677034	1.09133589920824e-14	8.92497805450979e-14	wt.T15	wt.T0	YES	b4135
rcsA	211.493940831463	0.931357879802613	0.12061746395	7.72158400037903	1.14892845951468e-14	9.3782099965678e-14	wt.T15	wt.T0	YES	b1951
garD	158.998174822073	-1.72403136428673	0.223864029611474	-7.70124332738432	1.34748616495578e-14	1.09781986043001e-13	wt.T15	wt.T0	YES	b3128
yhfY	53.9606727854307	-2.12071048162595	0.275741012235965	-7.69095052066887	1.46045910459918e-14	1.18762004023715e-13	wt.T15	wt.T0	YES	b3382
mdtA	224.303502158736	0.780928690446647	0.101578408014514	7.68793984578951	1.49523076002028e-14	1.21361022965555e-13	wt.T15	wt.T0	YES	b2074
ycfQ	393.815707754807	0.696998013119715	0.0907255931937195	7.682485047317	1.56031760363284e-14	1.26406217870293e-13	wt.T15	wt.T0	YES	b1111
ycaD	848.690153933624	0.850935876690646	0.110834034503318	7.67756836159538	1.62136728188649e-14	1.31106065977263e-13	wt.T15	wt.T0	YES	b0898
pyrL	726.055933577834	1.55358107391606	0.202491617100592	7.67232291470261	1.68909066413097e-14	1.36326981078833e-13	wt.T15	wt.T0	YES	b4246
exbD	1346.64018403325	1.7454009903908	0.227816298735631	7.66144038015582	1.83859226888251e-14	1.48116444347662e-13	wt.T15	wt.T0	YES	b3005
mscL	1798.17821547048	1.00382613176937	0.131111617560722	7.65627143074845	1.9140895545758e-14	1.53911335133302e-13	wt.T15	wt.T0	YES	b3291
xylE	335.832090204417	1.1109946158938	0.145318161665404	7.64525647146483	2.08529265171063e-14	1.67055541188989e-13	wt.T15	wt.T0	YES	b4031
dosC	663.60149943434	1.627599222901	0.212974831437313	7.64221392695443	2.1351802468177e-14	1.70735338995534e-13	wt.T15	wt.T0	YES	b1490
rlmA	927.359763425159	-0.745604315744402	0.0975939595144617	-7.63986131369039	2.17455843104807e-14	1.73562722833005e-13	wt.T15	wt.T0	YES	b1822
uxaC	252.317014368164	-1.44967111930192	0.189765611189129	-7.63927199568897	2.18453383145633e-14	1.74037215576171e-13	wt.T15	wt.T0	YES	b3092
malG	219.912561020858	-1.64848280528536	0.215805895584185	-7.63872924241911	2.19376084077622e-14	1.74450447706661e-13	wt.T15	wt.T0	YES	b4032
ldtC	340.111612579882	-0.891434950237336	0.116855865833945	-7.62849980936416	2.37501195450822e-14	1.8851657388909e-13	wt.T15	wt.T0	YES	b1113
feoC	632.848775687648	-0.770968611931343	0.101268051806909	-7.6131474653168	2.67500284920647e-14	2.1193875785089e-13	wt.T15	wt.T0	YES	b3410
glpX	798.593734552223	-1.10251303016105	0.145713356120025	-7.56631416308124	3.83962816136822e-14	3.00898627963484e-13	wt.T15	wt.T0	YES	b3925
malQ	1428.09188658331	-0.740824052170821	0.0979447982277503	-7.56368960450751	3.91794025599876e-14	3.06479456981932e-13	wt.T15	wt.T0	YES	b3416
yfgF	357.549584391368	-1.23747366677491	0.164053643897024	-7.5431038127484	4.5891553806389e-14	3.5833585775043e-13	wt.T15	wt.T0	YES	b2503
oppB	2472.43699096429	-1.65848825481617	0.22004452376997	-7.53705762089276	4.80693966296313e-14	3.73988566931077e-13	wt.T15	wt.T0	YES	b1244
ybaO	259.494508866879	0.723830105270761	0.096189135945	7.52507128959595	5.26915666976767e-14	4.09212562950662e-13	wt.T15	wt.T0	YES	b0447
narW	89.5436043623183	-1.20263491643884	0.160109220278675	-7.51134078565629	5.85248194817294e-14	4.53698690344897e-13	wt.T15	wt.T0	YES	b1466
speC	1153.29075655242	0.587989497197909	0.078526548119998	7.48777975442637	7.00484435185675e-14	5.39160747082308e-13	wt.T15	wt.T0	YES	b2965
znuA	1226.56854544541	-0.672871152572264	0.0899542337500961	-7.48014989979885	7.42378841208493e-14	5.70390006465885e-13	wt.T15	wt.T0	YES	b1857
mdfA	423.246505910384	0.771037725377475	0.103084452792577	7.47967035270516	7.45092707948029e-14	5.71458314905788e-13	wt.T15	wt.T0	YES	b0842
plaP	4577.92675480733	0.745568576955477	0.0997386791260084	7.47522008000062	7.70747543235624e-14	5.90086505619047e-13	wt.T15	wt.T0	YES	b2014
bfd	481.860824946685	3.02282639545907	0.405317840764175	7.45791596481399	8.79017007263138e-14	6.70599900594033e-13	wt.T15	wt.T0	YES	b3337
yehS	646.223595864718	-0.633835524327708	0.0850724378285945	-7.45053909945277	9.29595848229338e-14	7.06944643393023e-13	wt.T15	wt.T0	YES	b2124
manZ	13804.2310682042	-1.25423611816282	0.168342736837629	-7.4504914303049	9.2993181437526e-14	7.06944643393023e-13	wt.T15	wt.T0	YES	b1819
yncL	267.786938482578	1.66855826784685	0.224073881894577	7.44646477197143	9.58746220776992e-14	7.27568748913014e-13	wt.T15	wt.T0	YES	b4598
rseA	6243.01306842858	-0.64262279317576	0.0863724301482109	-7.44013792448645	1.00580230612597e-13	7.61939361026653e-13	wt.T15	wt.T0	YES	b2572
yoaD	267.349024929693	0.661689737427341	0.0889527595115323	7.43866453453371	1.01708240804328e-13	7.69135173017666e-13	wt.T15	wt.T0	YES	b1815
rhlE	2331.27676304828	-0.905647672637245	0.121920604722552	-7.42817569432318	1.10105648187624e-13	8.311821483814e-13	wt.T15	wt.T0	YES	b0797
rffG	1399.28296162281	-0.622217134190133	0.083811130852652	-7.42403935921173	1.13601377479417e-13	8.56074603762867e-13	wt.T15	wt.T0	YES	b3788
cspC	32286.6169832752	-0.697713819696507	0.0939960827969544	-7.42279676913423	1.14672667275925e-13	8.62642120727254e-13	wt.T15	wt.T0	YES	b1823
ilvM	282.667919725835	-1.36012411454513	0.184191118975261	-7.38430887499957	1.53247315142437e-13	1.14287030532823e-12	wt.T15	wt.T0	YES	b3769
tsaC	1542.94411845458	-0.595060190100252	0.0805984002965429	-7.38302730464708	1.54730278507092e-13	1.15194024585108e-12	wt.T15	wt.T0	YES	b3282
yjbH	161.22272866591	0.760116502462725	0.103110849409499	7.37183823832122	1.68291147633564e-13	1.25074212647458e-12	wt.T15	wt.T0	YES	b4029
emtA	557.533516095424	0.613663352009613	0.0833596029321835	7.36163957629277	1.81664927785862e-13	1.34550455948431e-12	wt.T15	wt.T0	YES	b1193
napB	173.063834086635	-3.46303556455542	0.470641179691474	-7.35812273551072	1.8651452149278e-13	1.37905771199628e-12	wt.T15	wt.T0	YES	b2203
blr	175.458077738889	-0.992317745543393	0.134972864327464	-7.35197960336591	1.95292614028756e-13	1.44046357065675e-12	wt.T15	wt.T0	YES	b4409
nanM	392.988839112639	1.33487364148459	0.181583978734658	7.35127432930191	1.96326012159658e-13	1.44418351023067e-12	wt.T15	wt.T0	YES	b4310
yedJ	813.373012383391	0.921633190271832	0.12542878829115	7.34786011112939	2.01405116213135e-13	1.47902600647673e-12	wt.T15	wt.T0	YES	b1962
dosP	633.733992111804	1.28627982046087	0.175075633316749	7.34699510201811	2.02712293356018e-13	1.4860979332959e-12	wt.T15	wt.T0	YES	b1489
nadB	3036.03207184073	0.948039298735677	0.12930042658355	7.33206628767833	2.26630942270908e-13	1.64967199387862e-12	wt.T15	wt.T0	YES	b2574
mqsA	399.559160480327	0.765059204516701	0.104346839824373	7.3318866752877	2.26934961640551e-13	1.64967199387862e-12	wt.T15	wt.T0	YES	b3021
dacC	1965.29795244333	0.687480251846608	0.0937698971652542	7.33156666083398	2.27477624468184e-13	1.65083761756911e-12	wt.T15	wt.T0	YES	b0839
ynfF	1515.42017587017	-2.3011889523291	0.313954413363564	-7.32969136402707	2.30683366465471e-13	1.67129324898977e-12	wt.T15	wt.T0	YES	b1588
sdaC	808.416438978149	-0.920252485710686	0.125633829604744	-7.32487808901383	2.39115987329937e-13	1.72948548289894e-12	wt.T15	wt.T0	YES	b2796
mdtF	1372.55106960083	-0.617369049167176	0.0844563606203655	-7.30991774488451	2.67305966031331e-13	1.93014575472122e-12	wt.T15	wt.T0	YES	b3514
fumC	1150.47762812694	1.53764725580642	0.210606727454183	7.30103579497921	2.85560757611608e-13	2.05851644635547e-12	wt.T15	wt.T0	YES	b1611
rlmG	670.216144921977	-0.81022576888301	0.11104436792503	-7.29641479367978	2.95536857513597e-13	2.12688025123952e-12	wt.T15	wt.T0	YES	b3084
ycaO	2727.25776790668	-0.779334979873374	0.107051777379245	-7.27998169626349	3.33865471580455e-13	2.39872064273611e-12	wt.T15	wt.T0	YES	b0905
add	1246.95672717058	-0.969119848303067	0.133531109112321	-7.25763348140753	3.93921189980546e-13	2.82081542012603e-12	wt.T15	wt.T0	YES	b1623
gapA	130603.342650283	-1.18287273588551	0.16299341338773	-7.25718120321639	3.95240081619229e-13	2.82557396097985e-12	wt.T15	wt.T0	YES	b1779
sbp	2712.57452854491	1.14371578392758	0.158019193822985	7.23782824261708	4.55926309240415e-13	3.25403273272746e-12	wt.T15	wt.T0	YES	b3917
ydhL	89.7193140920643	1.10066502584575	0.152247179348575	7.22946087116491	4.84915194484916e-13	3.4552208082275e-12	wt.T15	wt.T0	YES	b1648
eno	77404.5125216739	-1.0185222618213	0.140991332826546	-7.22400619529095	5.04779564740249e-13	3.59083716729554e-12	wt.T15	wt.T0	YES	b2779
stpA	815.616419019591	1.14759315221331	0.159289653730378	7.20444250670404	5.82818071628082e-13	4.13236195942538e-12	wt.T15	wt.T0	YES	b2669
sdaB	388.477994227105	-0.811014808168709	0.112860258213914	-7.18600879533275	6.67127485627383e-13	4.72238767694924e-12	wt.T15	wt.T0	YES	b2797
casC	178.850640372764	0.735696476373523	0.102397238576404	7.18472965288592	6.73403013857404e-13	4.75900853328358e-12	wt.T15	wt.T0	YES	b2758
ybjN	809.190114282145	-0.669281577476405	0.0932447918338649	-7.17768321762003	7.09026078159693e-13	5.00257288479339e-12	wt.T15	wt.T0	YES	b0853
sseB	686.312428120101	0.759562086458697	0.105982692119019	7.16685027783312	7.67428812809954e-13	5.40580361127795e-12	wt.T15	wt.T0	YES	b2522
dusB	13949.1362625478	-0.823227073080911	0.115055655209902	-7.15503354945099	8.36524610640049e-13	5.8733549085264e-12	wt.T15	wt.T0	YES	b3260
fadK	182.587399068903	0.780967457960045	0.109510154744886	7.13146155056927	9.93086968743216e-13	6.94999923992416e-12	wt.T15	wt.T0	YES	b1701
ydhV	265.357066785611	-3.19796968448787	0.448746983323521	-7.12644274687484	1.02996051091903e-12	7.19639075428538e-12	wt.T15	wt.T0	YES	b1673
iraP	645.78877548715	0.697157915043006	0.0979351345648393	7.11856800055187	1.09054129963993e-12	7.60736241008918e-12	wt.T15	wt.T0	YES	b0382
ygcP	76.8712749366718	-1.88205871384136	0.264876688815153	-7.10541468281028	1.19961793931719e-12	8.35475848705102e-12	wt.T15	wt.T0	YES	b2768
hlyE	97.6669724692046	-1.54685048815381	0.21882597352303	-7.06886144843776	1.56210014621394e-12	1.0809532742551e-11	wt.T15	wt.T0	YES	b1182
ppsA	6900.4569234944	1.65498539416032	0.234180659941079	7.06713096878592	1.5816966132113e-12	1.09276255613542e-11	wt.T15	wt.T0	YES	b1702
yagU	2749.74826744251	0.795968672135722	0.112663589467467	7.06500366176924	1.60611758360944e-12	1.10786193706478e-11	wt.T15	wt.T0	YES	b0287
hsrA	810.302620387845	-0.631375653226968	0.0893823191648343	-7.0637645020445	1.62051293266954e-12	1.11600874693255e-11	wt.T15	wt.T0	YES	b3754
cspI	422.745118295508	-1.93308604913977	0.273969288860751	-7.05584942450352	1.71549513803994e-12	1.17766422989769e-11	wt.T15	wt.T0	YES	b1552
zitB	1321.00947909046	0.600885489655304	0.0852151919943876	7.05138926043703	1.77140175871418e-12	1.21411314192505e-11	wt.T15	wt.T0	YES	b0752
yhaO	176.304826335566	-0.599030369373011	0.0850070505771946	-7.04683158991658	1.83037622962421e-12	1.25254588898849e-11	wt.T15	wt.T0	YES	b3110
ydcH	185.461233475236	-1.24591168105352	0.178054420461201	-6.99736450140537	2.60822099969301e-12	1.77080161582931e-11	wt.T15	wt.T0	YES	b1426
ygiQ	3269.58996381958	-0.62880564237979	0.0899458090874939	-6.99093875255628	2.73052954197726e-12	1.8480292417332e-11	wt.T15	wt.T0	YES	b4469
cysU	1947.98371489982	1.5441490629095	0.220965558935885	6.98818888493635	2.78457342823234e-12	1.8816569738822e-11	wt.T15	wt.T0	YES	b2424
yqeF	389.504249007684	1.17914375303105	0.169135294050101	6.9716008101879	3.13354651669978e-12	2.11086643667857e-11	wt.T15	wt.T0	YES	b2844
frdD	1702.31107822457	-2.85725174995765	0.410549368503016	-6.9595814027824	3.41285271930308e-12	2.29186594742624e-11	wt.T15	wt.T0	YES	b4151
feaR	210.403479146913	0.875457372786835	0.125905195525206	6.95330616925631	3.5682310750361e-12	2.38139440216474e-11	wt.T15	wt.T0	YES	b1384
degQ	928.122842106346	0.681615702346559	0.0982320129763982	6.93883472092064	3.95347331132749e-12	2.62632273204801e-11	wt.T15	wt.T0	YES	b3234
queA	1055.24032254104	-0.802975635070312	0.116163814107223	-6.91244206504052	4.76380580000027e-12	3.14047533502308e-11	wt.T15	wt.T0	YES	b0405
cusR	293.599127906301	-2.32684487026854	0.336696826939761	-6.91080130281368	4.81923678675124e-12	3.17217445810851e-11	wt.T15	wt.T0	YES	b0571
iaaA	2503.78727221055	0.649066758212173	0.0939429312422108	6.90916016383074	4.87531282774613e-12	3.20420103351717e-11	wt.T15	wt.T0	YES	b0828
pta	12545.810078073	-1.6122519471425	0.233433521533833	-6.906685623165	4.96107663761944e-12	3.25561229806091e-11	wt.T15	wt.T0	YES	b2297
ybjP	1325.45422626193	0.681476043145501	0.0987672602304464	6.89981722238182	5.20694902742625e-12	3.40907528626095e-11	wt.T15	wt.T0	YES	b0865
ydaM	1905.02947609355	0.726748924409901	0.105330291972187	6.89971432531302	5.21072183634143e-12	3.40907528626095e-11	wt.T15	wt.T0	YES	b1341
yihL	128.949498044247	-1.42791722854423	0.207458838306773	-6.88289416926525	5.86485997411772e-12	3.81392550726511e-11	wt.T15	wt.T0	YES	b3872
guaD	260.693284279955	0.642598630780685	0.0935945585037239	6.86576913288306	6.61339545361891e-12	4.29423181484609e-11	wt.T15	wt.T0	YES	b2883
yhiD	638.30193027775	-0.679448008667872	0.0990518128656706	-6.85952118402222	6.9091733080728e-12	4.47283513407172e-11	wt.T15	wt.T0	YES	b3508
flu	2624.47599782261	-0.664023432455646	0.096853149873784	-6.85598179636884	7.082439617375e-12	4.57813986045288e-11	wt.T15	wt.T0	YES	b2000
rpoS	18529.4830096574	1.37318231781853	0.200337161398014	6.85435646704806	7.16342537989145e-12	4.61666728214497e-11	wt.T15	wt.T0	YES	b2741
purM	4582.64979685473	0.786366937967964	0.114830843893214	6.84804632019633	7.48653274237958e-12	4.81054291392783e-11	wt.T15	wt.T0	YES	b2499
upp	4577.46438301978	0.803211891790856	0.117564936378435	6.83207014381707	8.36979041429081e-12	5.35418592724559e-11	wt.T15	wt.T0	YES	b2498
nsrR	831.822608860783	-0.940301351613795	0.137839204113955	-6.82172650123856	8.9952800750215e-12	5.73731452938594e-11	wt.T15	wt.T0	YES	b4178
purA	26044.5097783778	-0.888814228515397	0.130315550605913	-6.82047709872524	9.07386526738068e-12	5.77890121306044e-11	wt.T15	wt.T0	YES	b4177
ylcI	43.1533583355758	-1.93458346632128	0.284482360572992	-6.80036351788113	1.04355493007437e-11	6.62657380597225e-11	wt.T15	wt.T0	YES	b4589
dsrB	163.365778559296	1.05551536447551	0.155477893962893	6.78884526650087	1.13034591573901e-11	7.16715662872401e-11	wt.T15	wt.T0	YES	b1952
ccmB	136.939882496515	-2.03262288996743	0.299782113708508	-6.78033410606959	1.19898281443017e-11	7.56518143079979e-11	wt.T15	wt.T0	YES	b2200
rnk	953.507690731885	-0.719088117954368	0.106089554979761	-6.77812361538841	1.21746664578205e-11	7.65503693904337e-11	wt.T15	wt.T0	YES	b0610
dusA	1332.11726494409	-0.612526500325173	0.0903688802678548	-6.77806893821894	1.21792736848606e-11	7.65503693904337e-11	wt.T15	wt.T0	YES	b4049
srlA	26.1724362819506	-1.91372867524401	0.282448451797554	-6.77549713253759	1.23979201785979e-11	7.78113653069557e-11	wt.T15	wt.T0	YES	b2702
rpoH	5207.90689543683	-0.585654110861083	0.086663279785744	-6.75781152420016	1.40091599445308e-11	8.76689168702667e-11	wt.T15	wt.T0	YES	b3461
yghA	371.339381561581	0.809292644527477	0.119823819510024	6.75402142776607	1.4380249799899e-11	8.9860953163479e-11	wt.T15	wt.T0	YES	b3003
insA	176.799536851426	-0.68470996581617	0.101411993122944	-6.75176519789015	1.46057115225414e-11	9.10064391837426e-11	wt.T15	wt.T0	YES	b4516
preT	177.187427335672	-1.67995588633433	0.249181966705247	-6.74188388729398	1.56346010050546e-11	9.72769555328898e-11	wt.T15	wt.T0	YES	b2146
yciT	1916.15487051024	-0.602097787995174	0.0893655949883119	-6.73746745684312	1.6117102279941e-11	1.00134744812641e-10	wt.T15	wt.T0	YES	b1284
	308.390648432733	0.702316762551703	0.104505299220221	6.72039377708237	1.81234112404057e-11	1.12438059965621e-10	wt.T15	wt.T0	YES	b4442
pfkA	11138.3712349016	-1.15902024722131	0.173362244226576	-6.68554016701888	2.30074402559078e-11	1.42126075858383e-10	wt.T15	wt.T0	YES	b3916
guaB	9184.41403035278	1.09718813547368	0.164329398427743	6.67676110282924	2.44280661281044e-11	1.50471311756283e-10	wt.T15	wt.T0	YES	b2508
cspF	397.080770707376	-0.608574866270144	0.0912542437781927	-6.66900344656165	2.57546206076562e-11	1.58416597982706e-10	wt.T15	wt.T0	YES	b1558
ygbT	194.569877073142	0.79285340607336	0.118893059056504	6.66862651499742	2.58208412188244e-11	1.58597997699692e-10	wt.T15	wt.T0	YES	b2755
viaA	1542.73661104883	-1.16805539547425	0.175333883386996	-6.66189200233548	2.70324650891056e-11	1.65804238998236e-10	wt.T15	wt.T0	YES	b3745
hdeD	1165.20959956715	-0.768334526127632	0.115422013935628	-6.65674163817778	2.79964685050016e-11	1.71230525502262e-10	wt.T15	wt.T0	YES	b3511
symE	47.007473740145	1.20103505238484	0.181095574608247	6.63205081064494	3.31054571218725e-11	2.01053957598095e-10	wt.T15	wt.T0	YES	b4347
srlE	48.3754939392673	-1.56906406946692	0.236614018819451	-6.63132335647536	3.32690514320619e-11	2.01763713600622e-10	wt.T15	wt.T0	YES	b2703
yihN	95.5433902198411	-2.19280933032781	0.331129383163101	-6.62221307387788	3.53860474856573e-11	2.14301476918749e-10	wt.T15	wt.T0	YES	b3874
yfdC	345.038240634394	0.735412650090032	0.111220024304951	6.61223241665208	3.78567007177552e-11	2.28622704474499e-10	wt.T15	wt.T0	YES	b2347
ycgV	966.157473361671	-1.62679290059036	0.246439110774893	-6.60119611483394	4.07853585063575e-11	2.45965332444765e-10	wt.T15	wt.T0	YES	b1202
tatC	1963.32250108066	-0.613222591309782	0.0929594935463949	-6.59666450316588	4.20510871124028e-11	2.53244901187385e-10	wt.T15	wt.T0	YES	b3839
yifB	575.571559077524	0.79915818264426	0.121152996011997	6.59627255577837	4.21623508994112e-11	2.53561324768325e-10	wt.T15	wt.T0	YES	b3765
trg	471.81596202003	1.04294746289133	0.158142353790989	6.59499139787535	4.25280520106844e-11	2.55404907624667e-10	wt.T15	wt.T0	YES	b1421
ydaN	567.478500689073	0.932353147389405	0.142451787420771	6.54504351451513	5.94780647911723e-11	3.55223075751428e-10	wt.T15	wt.T0	YES	b1342
hybB	270.504028877052	-2.82206265232805	0.431290902845921	-6.54329278384115	6.01788489614919e-11	3.58911974883594e-10	wt.T15	wt.T0	YES	b2995
insA	151.306828132177	-0.662778108006668	0.101361393058501	-6.53876281696468	6.2029805393691e-11	3.68932093236856e-10	wt.T15	wt.T0	YES	b0265
insA	151.306828132177	-0.662778108006668	0.101361393058501	-6.53876281696468	6.2029805393691e-11	3.68932093236856e-10	wt.T15	wt.T0	YES	b0275
yedR	193.735343168095	1.37218294239906	0.210069687997155	6.5320368468279	6.48811874210740e-11	3.85360340143326e-10	wt.T15	wt.T0	YES	b1963
cspH	246.923903807075	-1.28088381740457	0.196331740786209	-6.52407915437045	6.8420571495056e-11	4.05267527730661e-10	wt.T15	wt.T0	YES	b0989
ydjN	13086.9813282701	1.48674842769305	0.227999778028217	6.52083278567514	6.99180966264452e-11	4.13570330456151e-10	wt.T15	wt.T0	YES	b1729
ymgC	13.1059091896723	2.41097322003019	0.370264250224891	6.51149339577293	7.4407300508804e-11	4.39522193703168e-10	wt.T15	wt.T0	YES	b1167
yjjB	101.981741969699	-1.56737179753172	0.2408076174019	-6.50881319470813	7.57468464712203e-11	4.46823610741433e-10	wt.T15	wt.T0	YES	b4363
fadB	208.110329331008	1.67785497180857	0.258883055004266	6.48113091751378	9.10376333961871e-11	5.34830613611886e-10	wt.T15	wt.T0	YES	b3846
eptC	5239.74424325115	0.826905647636472	0.127669460113106	6.47692601585289	9.36100625383455e-11	5.49195991902956e-10	wt.T15	wt.T0	YES	b3955
yjgR	477.299251096903	0.875862747536742	0.135460276605538	6.4658272482882	1.00746121113092e-10	5.8946036716305e-10	wt.T15	wt.T0	YES	b4263
gpr	592.906196494515	-1.14660127700278	0.177631745446801	-6.4549344719814	1.0826573872297e-10	6.32600080927991e-10	wt.T15	wt.T0	YES	b3001
cysN	9266.06633270978	1.37197033415669	0.212617105400695	6.45277496169038	1.09820377948427e-10	6.40816745920685e-10	wt.T15	wt.T0	YES	b2751
ndk	2705.49221457403	1.1764562779469	0.182452446471219	6.44801591154592	1.13323870207784e-10	6.60367707904469e-10	wt.T15	wt.T0	YES	b2518
pck	4362.21383667458	-1.30784965359486	0.2029283304281	-6.44488451088031	1.15688475926968e-10	6.73238327564214e-10	wt.T15	wt.T0	YES	b3403
citB	439.053837293794	-2.16529742295509	0.336579008561871	-6.43325153344214	1.24902697088976e-10	7.24905707029834e-10	wt.T15	wt.T0	YES	b0620
ushA	1783.39745570957	0.625326003529866	0.097225845565127	6.43168490739419	1.26197138427005e-10	7.3143522648028e-10	wt.T15	wt.T0	YES	b0480
cydB	13395.2555171641	-1.56143844577773	0.242854462096049	-6.42952339562195	1.28004657694195e-10	7.40917040111976e-10	wt.T15	wt.T0	YES	b0734
pyrB	22595.3881986324	0.986387438710419	0.153439066107636	6.42852869046059	1.28844937206324e-10	7.44782381334548e-10	wt.T15	wt.T0	YES	b4245
yciW	2277.0070657904	1.04893657036048	0.163485738447078	6.416073844264	1.39833638750896e-10	8.06143727805565e-10	wt.T15	wt.T0	YES	b1287
rarD	472.558554111021	0.666447031134944	0.10391119539004	6.41362106011175	1.42103172468102e-10	8.18135331623022e-10	wt.T15	wt.T0	YES	b3819
glnK	189.834938178678	-2.21826424965365	0.346885740998022	-6.39479801986529	1.60759714597479e-10	9.20637198450817e-10	wt.T15	wt.T0	YES	b0450
yegE	1478.77081271756	0.709028844032377	0.110892254075984	6.39385365497708	1.61756252460085e-10	9.25117216056485e-10	wt.T15	wt.T0	YES	b2067
yncG	224.326447961926	0.942512992396372	0.147618313529098	6.38479718311229	1.71624778908919e-10	9.79637451962276e-10	wt.T15	wt.T0	YES	b1454
glnA	48183.7556916406	-1.25702788516889	0.197702843245728	-6.35816796831044	2.04174144944407e-10	1.15581852242556e-09	wt.T15	wt.T0	YES	b3870
ybaY	3269.02287166258	1.20756342677666	0.189951235789336	6.35722858953077	2.05426186841108e-10	1.16103439107317e-09	wt.T15	wt.T0	YES	b0453
stfR	215.13587337073	0.652609381640337	0.102708050684227	6.35402363585662	2.09754584155535e-10	1.18394809723346e-09	wt.T15	wt.T0	YES	b1372
gabT	572.247185740548	-0.757681591044468	0.119440614098409	-6.34358418837501	2.24480207615285e-10	1.26047534002965e-09	wt.T15	wt.T0	YES	b2662
nrdF	116.865008354493	1.76464605968369	0.278478248256054	6.33674648104344	2.34667642613559e-10	1.31527693893788e-09	wt.T15	wt.T0	YES	b2676
ymdF	97.4057721035564	1.15983365140901	0.18331609097012	6.32696041722848	2.50037460854807e-10	1.39671637253694e-09	wt.T15	wt.T0	YES	b4518
nrfD	98.7340350586356	-3.17879270954215	0.504408428392062	-6.30202139895919	2.93788593044081e-10	1.63177330067214e-09	wt.T15	wt.T0	YES	b4073
dmsC	1135.93444236729	-2.57105050147954	0.408290377835207	-6.29711264593472	3.03240919820281e-10	1.68086558637224e-09	wt.T15	wt.T0	YES	b0896
ybaE	291.865236613399	-0.93335859627981	0.148450234965018	-6.28735007728182	3.22930617289938e-10	1.78313862590531e-09	wt.T15	wt.T0	YES	b0445
narJ	197.540328943445	-2.68246908456791	0.426816384266893	-6.28483156562832	3.2820933847644e-10	1.80766316778223e-09	wt.T15	wt.T0	YES	b1226
ycaP	283.324421307656	0.94333160845077	0.150247490396879	6.2785182365373	3.41814941579269e-10	1.87780778338331e-09	wt.T15	wt.T0	YES	b0906
rlmJ	978.790464159511	-0.647149612321461	0.103143721289862	-6.27425115390973	3.51321021244829e-10	1.92757836052753e-09	wt.T15	wt.T0	YES	b3499
fecA	248.00480890649	1.30786784472144	0.208774741884518	6.26449269157703	3.74041102120959e-10	2.049631318475e-09	wt.T15	wt.T0	YES	b4291
insA	131.930741182542	-0.703524293895581	0.112477883096231	-6.25477893546128	3.98079377695281e-10	2.17308059783593e-09	wt.T15	wt.T0	YES	b0022
insA	131.930741182542	-0.703524293895581	0.112477883096231	-6.25477893546128	3.98079377695281e-10	2.17308059783593e-09	wt.T15	wt.T0	YES	b1894
marB	236.817592085251	1.11517318877914	0.178414117037826	6.25047618032773	4.0920314178029e-10	2.23098379571628e-09	wt.T15	wt.T0	YES	b1532
treB	210.562699727978	-1.45540098356432	0.232983598251285	-6.24679588815776	4.18957965998068e-10	2.28128688168935e-09	wt.T15	wt.T0	YES	b4240
yehC	9.7463139836103	-3.25695880198211	0.521787390139318	-6.2419270061557	4.32212655462315e-10	2.34753993243557e-09	wt.T15	wt.T0	YES	b2110
ariR	27.9428315746163	2.16147729311853	0.34678724416643	6.23286274071026	4.57987439445949e-10	2.48129204959549e-09	wt.T15	wt.T0	YES	b1166
osmF	853.219762459009	0.759741856410289	0.122011897049987	6.22678504948606	4.76103605411043e-10	2.57467329455116e-09	wt.T15	wt.T0	YES	b2131
groS	2267.63424332776	0.601788964197069	0.0966468078523186	6.22668226266339	4.76415924582301e-10	2.57467329455116e-09	wt.T15	wt.T0	YES	b4142
puuD	1371.60312562138	1.98061601115037	0.318296469144831	6.22255099615684	4.89135717214827e-10	2.63681401614685e-09	wt.T15	wt.T0	YES	b1298
crr	19932.2657746514	-0.730618144793816	0.11790535408312	-6.19664942678302	5.76777715563901e-10	3.10539423417073e-09	wt.T15	wt.T0	YES	b2417
gadA	3691.41697323139	-0.596763377107812	0.0963205419077463	-6.19559821080927	5.80640732938638e-10	3.12229973204114e-09	wt.T15	wt.T0	YES	b3517
gadE	691.701782202673	-0.609947869542385	0.0984706771687258	-6.1942081346436	5.85787781085491e-10	3.1460592521482e-09	wt.T15	wt.T0	YES	b3512
nemR	147.489930025049	0.940933700786919	0.151960444575184	6.19196464854631	5.94188806241693e-10	3.18721399422563e-09	wt.T15	wt.T0	YES	b1649
insA	131.335236651901	-0.6951570774453	0.112357702907975	-6.18699972902308	6.13200704564619e-10	3.28104168811651e-09	wt.T15	wt.T0	YES	b3444
mog	338.838560020042	-0.625178854862687	0.101360059875331	-6.16790139658198	6.92022730055531e-10	3.69363924397996e-09	wt.T15	wt.T0	YES	b0009
mak	352.35060217157	0.970030242045763	0.157284638824522	6.16735524394089	6.94416330312907e-10	3.69948974616405e-09	wt.T15	wt.T0	YES	b0394
selB	2978.9279701726	-0.889655507061244	0.144402197708527	-6.16095545067117	7.23073330154736e-10	3.84511162513319e-09	wt.T15	wt.T0	YES	b3590
yceJ	129.023679723822	0.803089970987663	0.130444532837278	6.15656289703971	7.43406583543836e-10	3.94352534120674e-09	wt.T15	wt.T0	YES	b1057
hisB	9123.93906433328	-2.66241410702044	0.432474725350286	-6.1562305285332	7.44967625385104e-10	3.94695730848206e-09	wt.T15	wt.T0	YES	b2022
ypdA	841.09036128387	-0.652136787328395	0.106174237175755	-6.14213772262744	8.1418215730524e-10	4.29259896855193e-09	wt.T15	wt.T0	YES	b2380
entD	56.230484394071	0.983420394388679	0.160327148490981	6.13383574550382	8.57850915212097e-10	4.51731738034858e-09	wt.T15	wt.T0	YES	b0583
amyA	1917.53031940827	0.721958109239788	0.117832869870632	6.12696703417665	8.9570020834604e-10	4.70515024286886e-09	wt.T15	wt.T0	YES	b1927
hypF	411.370473763623	-0.96719802706759	0.157898206721697	-6.12545289239617	9.0426022823552e-10	4.74434467256498e-09	wt.T15	wt.T0	YES	b2712
rbfA	1184.08993528015	-0.651451060010461	0.106574952596847	-6.11260942779658	9.80150527329208e-10	5.13627424394116e-09	wt.T15	wt.T0	YES	b3167
gsiB	2842.34550476498	0.609922548255841	0.0998963218491028	6.10555560971656	1.02443677595678e-09	5.36183999828045e-09	wt.T15	wt.T0	YES	b0830
hipB	110.686575539145	1.05611153758541	0.173174961213025	6.09852330953476	1.0705278915399e-09	5.59629471630667e-09	wt.T15	wt.T0	YES	b1508
ynfG	316.178730440711	-1.71074739611869	0.28069134685368	-6.09476357320867	1.09599312149373e-09	5.72248887377257e-09	wt.T15	wt.T0	YES	b1589
rplC	57599.5414945701	-0.736882138136041	0.12108293532427	-6.08576374666347	1.15937296372077e-09	6.03880875433808e-09	wt.T15	wt.T0	YES	b3320
feoB	3953.25378201781	-1.3924067020977	0.230137276573128	-6.05033101473785	1.44548516445523e-09	7.50192901456452e-09	wt.T15	wt.T0	YES	b3409
lysC	13304.6637633142	-1.14090577301303	0.188812265565357	-6.04254056057659	1.51706194279841e-09	7.85452454316971e-09	wt.T15	wt.T0	YES	b4024
yjbD	679.267731833501	-0.877764360509669	0.145458418339606	-6.03446930421259	1.59485941875227e-09	8.24508695104527e-09	wt.T15	wt.T0	YES	b4023
cusA	1489.15586071613	-2.98505724354389	0.495505769227532	-6.0242633465145	1.69881569700711e-09	8.74313013072312e-09	wt.T15	wt.T0	YES	b0575
ynjF	277.510920634376	-0.923682237676639	0.153750964752351	-6.00765165385746	1.88229714793387e-09	9.67590367235532e-09	wt.T15	wt.T0	YES	b1758
ynfN	37.204772078378	-2.31453817192103	0.385390802942393	-6.00569124704049	1.90518442469816e-09	9.77029257226442e-09	wt.T15	wt.T0	YES	b1551
glnP	3887.67047898969	-1.31575325200687	0.219305251584229	-5.99964315720697	1.97751620541063e-09	1.01291992585565e-08	wt.T15	wt.T0	YES	b0810
pspD	80.2893271956378	0.945738726108375	0.157935585126323	5.98812943487013	2.12268112919008e-09	1.0847026172595e-08	wt.T15	wt.T0	YES	b1307
ccmC	303.813963259096	-1.55335564962535	0.260465064591145	-5.96377733829168	2.46472552175736e-09	1.25060926004093e-08	wt.T15	wt.T0	YES	b2199
cytR	1000.82342059255	-0.934189993123845	0.156731798652227	-5.96043688107428	2.51564459849603e-09	1.27345291633128e-08	wt.T15	wt.T0	YES	b3934
yaiP	86.0377896568123	0.955750699880349	0.160523898568216	5.95394647404602	2.61752442235676e-09	1.3234742922408e-08	wt.T15	wt.T0	YES	b0363
yohP	30.6949372288296	1.06601614142588	0.179106645572142	5.95185141243965	2.65126026416953e-09	1.33739974540702e-08	wt.T15	wt.T0	YES	b4679
ygiV	319.7074735442	0.890805645305773	0.149905049051929	5.94246592052536	2.80766038580096e-09	1.41464148726821e-08	wt.T15	wt.T0	YES	b3023
pspB	118.151505000335	0.790083927005767	0.133345298900542	5.92509772388049	3.1211172695877e-09	1.56891552620252e-08	wt.T15	wt.T0	YES	b1305
bolA	1867.56236107442	0.611853160604045	0.103329075329777	5.9214036189843	3.19205361166008e-09	1.60084639897192e-08	wt.T15	wt.T0	YES	b0435
uspF	363.804180837241	-0.857548880741827	0.145164120046362	-5.90744379856362	3.47456806523564e-09	1.73849187783169e-08	wt.T15	wt.T0	YES	b1376
cysW	3682.40352603338	1.40903162362676	0.238920241194997	5.89749791218721	3.69054937850155e-09	1.84311896196315e-08	wt.T15	wt.T0	YES	b2423
ycgZ	60.1301481978359	1.51893070869178	0.257558357698491	5.89742348982481	3.69221376122772e-09	1.84311896196315e-08	wt.T15	wt.T0	YES	b1164
ylaC	619.680947282284	0.83735881810859	0.142143320724807	5.89094734693683	3.83987897966334e-09	1.914618641361e-08	wt.T15	wt.T0	YES	b0458
dctR	277.766037012052	-0.760391386265513	0.129310333925436	-5.88036054955963	4.09373774669184e-09	2.0388419365877e-08	wt.T15	wt.T0	YES	b3507
rpsM	19783.0778186965	-0.612194295862965	0.104356967479313	-5.86634808053732	4.45498066275422e-09	2.21364861930641e-08	wt.T15	wt.T0	YES	b3298
glnQ	3781.96204012185	-0.694563498109631	0.118662566686455	-5.85326541894964	4.8201395091955e-09	2.3864290792474e-08	wt.T15	wt.T0	YES	b0809
ydiE	190.576157220176	1.10855504119276	0.189398078040612	5.85304271648973	4.8266009325295e-09	2.3864290792474e-08	wt.T15	wt.T0	YES	b1705
dgcZ	631.518940413717	-0.637892072917707	0.108987089143995	-5.85291411971664	4.83033583895838e-09	2.3864290792474e-08	wt.T15	wt.T0	YES	b1535
yifE	1903.31887652448	0.71421076913331	0.1224232089849	5.83394909392878	5.41306424483362e-09	2.65609220558995e-08	wt.T15	wt.T0	YES	b3764
betI	465.383451366086	1.55699765882825	0.266991493319158	5.83163770302986	5.48859892452466e-09	2.69009876913706e-08	wt.T15	wt.T0	YES	b0313
	972.674209664938	0.799844800661269	0.137327691672635	5.82435189086233	5.73346578537001e-09	2.8069280341528e-08	wt.T15	wt.T0	YES	b4433
dcp	2582.02128797241	0.639578518854742	0.109939430582483	5.81755349710397	5.97151538372914e-09	2.91685559128308e-08	wt.T15	wt.T0	YES	b1538
ypjA	500.666687061301	0.666579582061422	0.114717534000253	5.81061637935794	6.22432452021608e-09	3.03690771506136e-08	wt.T15	wt.T0	YES	b2647
ccmE	158.918174217136	-1.30909227843092	0.226475128077022	-5.78029159116189	7.45712634413668e-09	3.62611166148448e-08	wt.T15	wt.T0	YES	b2197
arfA	289.717398851976	0.710169559469596	0.122873049714687	5.77970157913897	7.48332432463928e-09	3.63475752911051e-08	wt.T15	wt.T0	YES	b4550
yibT	265.88304559563	0.722945023831444	0.125113295751247	5.77832291516658	7.54488976425705e-09	3.65643479259954e-08	wt.T15	wt.T0	YES	b4554
yffO	43.4899384402079	0.946667944518716	0.163931629283642	5.77477298710153	7.7056904633653e-09	3.7301761682524e-08	wt.T15	wt.T0	YES	b2446
ansB	575.108938077805	-1.53035656123352	0.265202773485054	-5.77051492004765	7.90296672901615e-09	3.82138973526223e-08	wt.T15	wt.T0	YES	b2957
fabB	3127.96775233071	0.880659392041455	0.152704375476654	5.76708682572158	8.06535059107186e-09	3.886850876367e-08	wt.T15	wt.T0	YES	b2323
croE	64.9005325088508	0.961355902912573	0.166734601732236	5.76578522349214	8.12785146489335e-09	3.91260452903116e-08	wt.T15	wt.T0	YES	b1146
adiY	77.4945325090879	-1.46240639144204	0.253678941730507	-5.76479222700169	8.17585000600159e-09	3.93132743050277e-08	wt.T15	wt.T0	YES	b4116
rplV	31481.2994094424	-0.700124805325629	0.121995338171436	-5.73894720748891	9.52669087605254e-09	4.57069457808832e-08	wt.T15	wt.T0	YES	b3315
yahG	115.283290858555	0.61198346016014	0.106818981715845	5.72916395878134	1.0092680931262e-08	4.8368697293218e-08	wt.T15	wt.T0	YES	b0321
trpE	2996.07278109141	-0.612444903240259	0.107029146137284	-5.72222544366269	1.05137665259586e-08	5.02751316268982e-08	wt.T15	wt.T0	YES	b1264
kgtP	19988.4237477203	1.44696986670659	0.253545057613497	5.70695355029302	1.15016153195145e-08	5.48167493925645e-08	wt.T15	wt.T0	YES	b2587
yicS	138.762474423902	0.876686943293356	0.153655866467316	5.70552210891237	1.15987000386038e-08	5.52185080117875e-08	wt.T15	wt.T0	YES	b4555
srlD	152.739589859097	-0.855102328875913	0.150343384607384	-5.68766182236073	1.287905428775e-08	6.11790499609511e-08	wt.T15	wt.T0	YES	b2705
argF	2771.36202841842	-1.10146426776868	0.193727569496025	-5.68563509382839	1.30327411910663e-08	6.18410730362904e-08	wt.T15	wt.T0	YES	b0273
malI	296.88129076043	-0.586547058409892	0.103502365723064	-5.66699180557173	1.45326289986897e-08	6.8506432332251e-08	wt.T15	wt.T0	YES	b1620
potF	1095.27585482682	1.03531102743189	0.182716580129623	5.66621281274758	1.4598819102404e-08	6.87434033633373e-08	wt.T15	wt.T0	YES	b0854
sodB	13613.0363934768	-0.624159995591935	0.110536348681466	-5.64664929715188	1.63605092762018e-08	7.67043203633433e-08	wt.T15	wt.T0	YES	b1656
uxaA	246.164988738775	-1.05600511726122	0.187022400503844	-5.64640981196003	1.63833047696212e-08	7.67278850273585e-08	wt.T15	wt.T0	YES	b3091
narQ	884.656874805823	-0.613072590960964	0.108709634461859	-5.63954238275045	1.70502682587932e-08	7.96786345686896e-08	wt.T15	wt.T0	YES	b2469
ydiP	153.669134200312	0.605175939000123	0.107313829438236	5.6393098836197	1.70733038901166e-08	7.9700028321647e-08	wt.T15	wt.T0	YES	b1696
kdpE	140.812754470806	0.717175658469192	0.127468248672615	5.62630824489603	1.84107234512367e-08	8.57578250943261e-08	wt.T15	wt.T0	YES	b0694
lrhA	1918.67296282855	-0.602470209859593	0.107095501536224	-5.62554170079507	1.8492672384474e-08	8.60467234441364e-08	wt.T15	wt.T0	YES	b2289
hokA	33.582080742237	-1.79565376390138	0.319355299374387	-5.62274609946678	1.87945538318827e-08	8.7357248058202e-08	wt.T15	wt.T0	YES	b4455
uhpT	570.291378477559	0.78542276724483	0.139751182582747	5.62015113381799	1.90790483754693e-08	8.84890772129715e-08	wt.T15	wt.T0	YES	b3666
srlQ	765.452784926454	-0.942208795940653	0.16767570828932	-5.61923253853143	1.91807555406335e-08	8.87700990615813e-08	wt.T15	wt.T0	YES	b2708
ilvA	2495.18727228898	-0.733230584524763	0.130698309479442	-5.61009998863143	2.02209748835472e-08	9.34841215708316e-08	wt.T15	wt.T0	YES	b3772
ybgE	2249.95914098791	-1.26172775709528	0.225133909308972	-5.60434348147746	2.09045794390909e-08	9.6232381682297e-08	wt.T15	wt.T0	YES	b0735
mntR	442.271745743237	0.643855770977404	0.114918016319572	5.60274003674867	2.10989549455095e-08	9.70237353085306e-08	wt.T15	wt.T0	YES	b0817
yhhJ	374.143221186886	1.12705093126056	0.20188118768078	5.58274371281532	2.36753501621308e-08	1.08755491489448e-07	wt.T15	wt.T0	YES	b3485
nlpA	3754.07740685493	0.644763857872517	0.1157351956961	5.57102663536816	2.53242604827704e-08	1.15714451602754e-07	wt.T15	wt.T0	YES	b3661
yfaZ	248.279823669029	1.01147155699996	0.182272611092771	5.54922404927395	2.86940264899107e-08	1.30835064818833e-07	wt.T15	wt.T0	YES	b2250
yeaG	5736.99993508613	0.610831479565935	0.110150963019719	5.54540298895605	2.93277906583186e-08	1.33583755340316e-07	wt.T15	wt.T0	YES	b1783
feoA	1094.85792001682	-2.36646986328236	0.42723319717418	-5.53905894704519	3.04101281829937e-08	1.38367685452231e-07	wt.T15	wt.T0	YES	b3408
cysP	4498.95619574125	1.33264052553389	0.240696053141777	5.53661145722619	3.08379622650774e-08	1.40166653748005e-07	wt.T15	wt.T0	YES	b2425
msrB	1836.89057323436	1.2419873659147	0.2245558802857	5.53086102369945	3.18662724699274e-08	1.44543872671685e-07	wt.T15	wt.T0	YES	b1778
rplD	30904.3279049512	-0.744178158809404	0.134614163468246	-5.5282307569734	3.23476391898182e-08	1.46412060819324e-07	wt.T15	wt.T0	YES	b3319
asnC	154.323445373969	0.58870302304005	0.106584961391534	5.52332163331639	3.32649976543424e-08	1.50406554839215e-07	wt.T15	wt.T0	YES	b3743
fnr	8830.97283617908	0.612142335673951	0.110952518276526	5.51715585353653	3.44529874275507e-08	1.55615062460423e-07	wt.T15	wt.T0	YES	b1334
fruK	1292.47188276455	-1.44326353916349	0.262065278448114	-5.50726730267413	3.64446670054986e-08	1.64267298674053e-07	wt.T15	wt.T0	YES	b2168
ogrK	65.456202412522	0.914345412143206	0.166774970528641	5.48250981094422	4.19333737479588e-08	1.88220694224206e-07	wt.T15	wt.T0	YES	b2082
yciH	373.081764454606	0.796427281343953	0.145331618044694	5.48006890764147	4.25160218183856e-08	1.90637780074547e-07	wt.T15	wt.T0	YES	b1282
lacA	42.2832495905361	1.07237893547169	0.195736413482951	5.47868900011854	4.28488733073648e-08	1.9193094910913e-07	wt.T15	wt.T0	YES	b0342
yeeE	1596.7623912846	1.40960939278737	0.25744381185703	5.47540600265113	4.36509624144371e-08	1.951188982459e-07	wt.T15	wt.T0	YES	b2013
ydgH	3220.97984608272	0.829774956477771	0.151701598384152	5.46978387384252	4.50584693889623e-08	2.01202141490734e-07	wt.T15	wt.T0	YES	b1604
hisH	3913.33108650502	-2.32902515414433	0.425844718029482	-5.46918878064631	4.5210001463489e-08	2.01670233800977e-07	wt.T15	wt.T0	YES	b2023
ykgJ	227.254607485399	0.803860813581094	0.147860365408664	5.43662131064901	5.43003740180442e-08	2.4172063403084e-07	wt.T15	wt.T0	YES	b0288
ygbE	963.124973210747	1.21951582263821	0.224501071221929	5.43211582911632	5.56897535050251e-08	2.47650211776208e-07	wt.T15	wt.T0	YES	b2749
yhjR	445.988380570085	0.916727828273134	0.169381460630178	5.41220877929899	6.225204593579e-08	2.76547669085125e-07	wt.T15	wt.T0	YES	b3535
cydX	1900.00588286806	-1.40163861295236	0.25944327701189	-5.40248577298121	6.57236717498497e-08	2.91669901969014e-07	wt.T15	wt.T0	YES	b4515
yjcD	3058.32631363471	1.31804065797331	0.244003013066049	5.40173927121354	6.59978306851108e-08	2.92344699067053e-07	wt.T15	wt.T0	YES	b4064
rnpA	4494.06423488004	-0.692397273501274	0.128217217684259	-5.40018950657889	6.65705365208095e-08	2.9452005809104e-07	wt.T15	wt.T0	YES	b3704
hypE	617.001817708282	-1.54539209693	0.286286638033104	-5.39805876916721	6.73658029613802e-08	2.9742897462908e-07	wt.T15	wt.T0	YES	b2730
rpsK	17030.0238130613	-0.790084897333364	0.146413612312357	-5.39625301811288	6.80469710063343e-08	3.0012954116992e-07	wt.T15	wt.T0	YES	b3297
cusS	978.267865484672	-1.98332981072738	0.367668952411074	-5.39433584946794	6.87774695291673e-08	3.02733041209933e-07	wt.T15	wt.T0	YES	b0570
cysC	2118.16900378196	1.34378486845132	0.249129337347744	5.39392462869843	6.893514344989e-08	3.03118074762347e-07	wt.T15	wt.T0	YES	b2750
yffP	88.7551168532615	0.821150154970897	0.152587453306653	5.38150507906204	7.38656191191982e-08	3.2413795056575e-07	wt.T15	wt.T0	YES	b2447
udp	2087.17791288782	-0.605375031908823	0.112581662316063	-5.377208147889	7.56496993360366e-08	3.31629849475133e-07	wt.T15	wt.T0	YES	b3831
gcvT	722.282276793271	0.650915297402127	0.12139502462463	5.36196025673082	8.23236552063604e-08	3.60520834869234e-07	wt.T15	wt.T0	YES	b2905
pykF	19030.0557023539	-0.635509331526944	0.118530856215857	-5.36155185084984	8.25100313471929e-08	3.60970937545268e-07	wt.T15	wt.T0	YES	b1676
phnO	165.281696767718	0.633624013153688	0.118212882912676	5.36002504584672	8.32104148899999e-08	3.63666570339089e-07	wt.T15	wt.T0	YES	b4093
gsiA	3605.22139355097	0.590668803451223	0.110464567657463	5.34713361919649	8.93580494874492e-08	3.89352227736433e-07	wt.T15	wt.T0	YES	b0829
endA	74.0504498562332	-0.956385988576976	0.178927228959968	-5.34511149664621	9.03614135627526e-08	3.93327201374965e-07	wt.T15	wt.T0	YES	b2945
ynjB	739.376383781689	-1.27537689834705	0.238614396456996	-5.34492854280444	9.04527302576439e-08	3.93328186558415e-07	wt.T15	wt.T0	YES	b1754
cydD	1106.51515115543	-0.680312067206515	0.127305175121347	-5.34394667426553	9.09443330537153e-08	3.95068038356079e-07	wt.T15	wt.T0	YES	b0887
narV	84.5332014315174	-0.86565958573645	0.162056221187706	-5.34172387454214	9.20668214794264e-08	3.99141099546349e-07	wt.T15	wt.T0	YES	b1465
rplB	67160.7553005849	-0.700399511101695	0.131452624089155	-5.32815161321286	9.92172887375951e-08	4.29709380911671e-07	wt.T15	wt.T0	YES	b3317
rpsD	27858.2563522619	-0.590677458879411	0.111377949056729	-5.30336088859523	1.13689848015365e-07	4.89932897934479e-07	wt.T15	wt.T0	YES	b3296
cysD	6035.82702209965	1.45140601585876	0.273818237636018	5.30061849929841	1.15411027650457e-07	4.96359379875172e-07	wt.T15	wt.T0	YES	b2752
yfeO	369.314691741504	0.627235693134248	0.11889453634768	5.27556364154563	1.32348669946949e-07	5.67508993873809e-07	wt.T15	wt.T0	YES	b2389
hldE	1674.8026411654	0.653882520982159	0.124288732875715	5.26099595557083	1.43277186125971e-07	6.11939554591438e-07	wt.T15	wt.T0	YES	b3052
emrD	58.7168916865556	-0.858532589344876	0.163653216722809	-5.24604774985285	1.55396643234683e-07	6.63046151667352e-07	wt.T15	wt.T0	YES	b3673
marA	335.607945895077	0.617646311376439	0.117754586729925	5.24519960137972	1.56113224623997e-07	6.65446104567049e-07	wt.T15	wt.T0	YES	b1531
nac	664.783968709524	-1.1688193621727	0.222942594449688	-5.24269202598012	1.58250557238147e-07	6.73891426187691e-07	wt.T15	wt.T0	YES	b1988
astA	159.850172097943	1.73709012937727	0.331910914695447	5.23360351367528	1.66236839867154e-07	7.06506569435406e-07	wt.T15	wt.T0	YES	b1747
yjdI	145.107183802172	1.28566985566823	0.24567944830164	5.23311927210824	1.66673112615119e-07	7.07664208723781e-07	wt.T15	wt.T0	YES	b4126
ymgE	71.5512872923444	1.35376522149368	0.258864165136469	5.22963547611927	1.69844599176549e-07	7.20421394149645e-07	wt.T15	wt.T0	YES	b1195
mcbR	488.342384417881	1.11217133930622	0.213214642621507	5.21620525509835	1.82625802335227e-07	7.72358682158187e-07	wt.T15	wt.T0	YES	b1450
nanK	170.419947614783	0.685338904154924	0.131461539295296	5.21322744149129	1.85583126700131e-07	7.83737846755826e-07	wt.T15	wt.T0	YES	b3222
yqeG	124.16364580542	0.789458635020211	0.151812517438201	5.20022095899689	1.99051748595486e-07	8.39360791440733e-07	wt.T15	wt.T0	YES	b2845
yqjF	133.050996245664	-0.637641086930763	0.122660357408105	-5.19842841162818	2.00980498004475e-07	8.46667112569096e-07	wt.T15	wt.T0	YES	b3101
hisL	31.3235047908523	-1.59883483156413	0.307879992880275	-5.19304556495122	2.06881525692171e-07	8.69829043757346e-07	wt.T15	wt.T0	YES	b2018
yhjG	834.652749602046	0.893514586877664	0.172551192066015	5.17825797770103	2.23967383226969e-07	9.39835919119585e-07	wt.T15	wt.T0	YES	b3524
rutR	228.930846537432	0.586290113979125	0.113231292774131	5.17780994648388	2.24505763143791e-07	9.40267589965947e-07	wt.T15	wt.T0	YES	b1013
ydhQ	2326.03695296709	0.880900224496264	0.170182729007086	5.17620224822923	2.26447978812295e-07	9.47482919100279e-07	wt.T15	wt.T0	YES	b1664
cnu	197.615290826141	-0.822370935836861	0.159511145849372	-5.15557036129271	2.5286006910117e-07	1.05492732210517e-06	wt.T15	wt.T0	YES	b1625
fucK	140.849869672031	0.704789891602247	0.137486317272886	5.12625478361869	2.95562573501359e-07	1.2247976894231e-06	wt.T15	wt.T0	YES	b2803
yhbE	1484.68464338419	-0.659481102059226	0.128729338619185	-5.12300544019841	3.00703669973256e-07	1.24371498749475e-06	wt.T15	wt.T0	YES	b3184
rpsJ	32127.5204341414	-0.638714784060511	0.124743548312615	-5.12022299109092	3.05174583567532e-07	1.2609989012867e-06	wt.T15	wt.T0	YES	b3321
ugpE	120.008957391477	1.53058080791813	0.298944811548069	5.11994438034266	3.05625781651043e-07	1.26165595140459e-06	wt.T15	wt.T0	YES	b3451
yedP	678.461098490428	0.602410502077643	0.117740110914599	5.11644245447155	3.11352216902139e-07	1.28406769110166e-06	wt.T15	wt.T0	YES	b1955
yidL	61.0833246817254	0.804485011054986	0.157412942298756	5.11066624704941	3.21024674550552e-07	1.32269517624932e-06	wt.T15	wt.T0	YES	b3680
hisF	3755.56972100668	-1.51445670534717	0.296946402400122	-5.10010120717511	3.39471913329325e-07	1.39736865753673e-06	wt.T15	wt.T0	YES	b2025
paaJ	155.38178490473	0.784616487991786	0.153965662472328	5.09604853051442	3.46816255100477e-07	1.42488352951842e-06	wt.T15	wt.T0	YES	b1397
ydeJ	256.283885321515	0.764923945626796	0.150156098115987	5.09419167935447	3.50232289949773e-07	1.43633302813503e-06	wt.T15	wt.T0	YES	b1537
glpD	412.803010756421	1.07285709465707	0.211120965372892	5.08171745407728	3.74037495065374e-07	1.52799801673821e-06	wt.T15	wt.T0	YES	b3426
treC	229.011186470238	-1.11674857763508	0.219937394297362	-5.07757483079571	3.82282962969912e-07	1.55726210764536e-06	wt.T15	wt.T0	YES	b4239
yhaJ	583.138608823908	0.681706308777579	0.134470723947142	5.06955186056368	3.98753477017991e-07	1.61824954301098e-06	wt.T15	wt.T0	YES	b3105
ahr	633.898565969952	0.628943668394855	0.124112225217097	5.0675400210955	4.02989792299053e-07	1.63390603112423e-06	wt.T15	wt.T0	YES	b4269
envC	1605.1026669158	-0.839733659803778	0.165742251064548	-5.06650328694249	4.0518975767927e-07	1.6411546095715e-06	wt.T15	wt.T0	YES	b3613
metF	2203.42484007657	0.997311226308666	0.198617643114001	5.02126201213776	5.13330788842338e-07	2.06216570884818e-06	wt.T15	wt.T0	YES	b3941
rpsS	18265.3441718107	-0.638733311022353	0.127206315600335	-5.02123898493503	5.13392342985593e-07	2.06216570884818e-06	wt.T15	wt.T0	YES	b3316
ysaB	100.382189944362	0.902713679198312	0.179928297689902	5.017074527955	5.2464219870842e-07	2.10017382985587e-06	wt.T15	wt.T0	YES	b4553
yieE	735.069239836386	-0.667642808133594	0.133077384775683	-5.01695167258496	5.2497766343249e-07	2.10017382985587e-06	wt.T15	wt.T0	YES	b3712
ycaN	179.718127499727	0.58619003878724	0.116856487278549	5.01632431745059	5.26693925516328e-07	2.10385233152591e-06	wt.T15	wt.T0	YES	b0900
aroF	5803.37815183594	-0.687203073258491	0.137019428660703	-5.01536957185972	5.29316219407756e-07	2.1123728608158e-06	wt.T15	wt.T0	YES	b2601
yidF	133.185733603517	-0.807397806815281	0.16135457852946	-5.00387292491899	5.61898050367786e-07	2.22798510696795e-06	wt.T15	wt.T0	YES	b3674
nanS	180.547557426624	0.72318503953633	0.144637240065389	4.99999197446925	5.73327007663545e-07	2.26913475627057e-06	wt.T15	wt.T0	YES	b4309
rtcB	143.595111492585	0.680649053212681	0.136247158132327	4.99569358027723	5.86246832754192e-07	2.31814452731923e-06	wt.T15	wt.T0	YES	b3421
ynfO	9.80847403265754	-1.93736868554031	0.387852092079139	-4.99512243225184	5.87984532219978e-07	2.32288857285075e-06	wt.T15	wt.T0	YES	b4533
ydcT	120.391760632815	-0.90566671335296	0.181421197108342	-4.99206668122749	5.97366228777678e-07	2.35564143914339e-06	wt.T15	wt.T0	YES	b1441
copA	4297.37307514806	-1.01232064260346	0.203344140456617	-4.97836151231237	6.41248005811597e-07	2.51948033584575e-06	wt.T15	wt.T0	YES	b0484
ucpA	695.422131398445	-0.610049027160706	0.12260671149402	-4.97565769220115	6.50264718175085e-07	2.55026616991827e-06	wt.T15	wt.T0	YES	b2426
cueO	1064.77713837204	-1.01920597957723	0.20497924708723	-4.97223984408289	6.61837532261439e-07	2.59329806198266e-06	wt.T15	wt.T0	YES	b0123
arnA	10726.231000104	1.20928320411161	0.243360393157452	4.96910441515111	6.72628443107011e-07	2.63319094953406e-06	wt.T15	wt.T0	YES	b2255
idi	257.69261475916	0.701566080262772	0.141240747775401	4.96716486787789	6.79388265326285e-07	2.657245044999e-06	wt.T15	wt.T0	YES	b2889
kdgT	95.0854151405177	0.705116820480611	0.142016993389162	4.96501723951031	6.86949675655938e-07	2.68373175156638e-06	wt.T15	wt.T0	YES	b3909
arsB	103.263541232884	0.756501458473283	0.15237952285872	4.96458739521504	6.88472788435722e-07	2.68373175156638e-06	wt.T15	wt.T0	YES	b3502
paaX	425.981879954586	0.613869739842631	0.123675379751127	4.963556538722	6.92138802584427e-07	2.6924822969005e-06	wt.T15	wt.T0	YES	b1399
yihR	26.046107771417	1.09044446298916	0.220299030556132	4.94983777384945	7.42753665415088e-07	2.88159059053221e-06	wt.T15	wt.T0	YES	b3879
ybhG	388.190766162983	1.07549956815764	0.217342781192057	4.94840252921614	7.48250439529424e-07	2.90031005196414e-06	wt.T15	wt.T0	YES	b0795
hisA	3945.58499986576	-1.94054052165685	0.394677526775022	-4.91677480983865	8.7981659545856e-07	3.39807518711097e-06	wt.T15	wt.T0	YES	b2024
pepT	3147.29276189355	-0.796010817823727	0.162787556047399	-4.88987510563739	1.00899976051656e-06	3.86589260506699e-06	wt.T15	wt.T0	YES	b1127
pyrI	13889.0804186579	0.73628855040782	0.150734069988314	4.88468566174124	1.03593988125833e-06	3.95857381174645e-06	wt.T15	wt.T0	YES	b4244
essD	113.115239380604	-0.64352708053323	0.132235932536843	-4.8665069182609	1.13587949188219e-06	4.32897409174517e-06	wt.T15	wt.T0	YES	b0554
purN	2788.49807885331	0.701149522950113	0.144118676140759	4.86508439936895	1.14407975784562e-06	4.35638130015643e-06	wt.T15	wt.T0	YES	b2500
recT	98.3743145212395	0.681186667175353	0.140255490080077	4.85675581602147	1.19324593025708e-06	4.53959112497804e-06	wt.T15	wt.T0	YES	b1349
cobT	735.313176364959	1.22242569083975	0.251764304357911	4.85543688950415	1.20121607863518e-06	4.56588998903759e-06	wt.T15	wt.T0	YES	b1991
betT	602.842583351317	1.12018305255307	0.232040420691441	4.8275341391604	1.38233997303106e-06	5.22217323145069e-06	wt.T15	wt.T0	YES	b0314
bluF	2593.29425204507	0.935045851345494	0.193910482996693	4.82204900372221	1.4209102543472e-06	5.35143088780049e-06	wt.T15	wt.T0	YES	b1163
sdhC	2157.68350989331	1.22046729700335	0.253420936081682	4.81596870358801	1.46487483526659e-06	5.50507357587565e-06	wt.T15	wt.T0	YES	b0721
fumB	1192.15280226878	-1.31139767143673	0.27239390909428	-4.81434286029806	1.47685060806468e-06	5.54525297880287e-06	wt.T15	wt.T0	YES	b4122
yciX	899.956306421492	-0.656864223108743	0.136467610265524	-4.81333425441165	1.48432713509864e-06	5.56848355287222e-06	wt.T15	wt.T0	YES	b4523
iraD	149.835681968083	-0.790834786239198	0.164626651533783	-4.80380776059767	1.55676303488681e-06	5.82504574059035e-06	wt.T15	wt.T0	YES	b4326
yfjP	68.5968582150544	0.770387910353084	0.160400957988127	4.80288846161449	1.56393012385212e-06	5.84679677471294e-06	wt.T15	wt.T0	YES	b2632
yadL	29.1294023983962	0.975821505985333	0.203449667669353	4.79637797969392	1.61560295214121e-06	6.02432948820876e-06	wt.T15	wt.T0	YES	b0137
codB	4549.50553410043	1.31218954679949	0.273813502544913	4.79227479508339	1.64900827586886e-06	6.13802350968992e-06	wt.T15	wt.T0	YES	b0336
mhpB	22.539303174907	1.15059055398484	0.240152116407636	4.79109062704165	1.65877176022273e-06	6.15870718885791e-06	wt.T15	wt.T0	YES	b0348
yieK	95.5710934609883	0.713493682296562	0.149276674103027	4.77967295683534	1.7558057069562e-06	6.49106938581923e-06	wt.T15	wt.T0	YES	b3718
astB	196.092428657584	0.891824069231389	0.186703650663301	4.7766825451083	1.7821077629029e-06	6.57142725893659e-06	wt.T15	wt.T0	YES	b1745
preA	110.567013969163	-1.15738376044887	0.242398495857788	-4.77471510849593	1.79961833054191e-06	6.63033442941976e-06	wt.T15	wt.T0	YES	b2147
osmY	3757.61389072462	0.799076313185706	0.16779156905662	4.76231504168165	1.91384585921463e-06	7.02122890406862e-06	wt.T15	wt.T0	YES	b4376
yagE	34.2589805889841	-1.41581323021008	0.297876103618383	-4.75302722511744	2.00393351558047e-06	7.33303806803089e-06	wt.T15	wt.T0	YES	b0268
yabI	328.504403222549	0.641224619022419	0.134983497848294	4.75039267202189	2.03022027301256e-06	7.41665916993927e-06	wt.T15	wt.T0	YES	b0065
yjjZ	92.8491202137332	0.822136716710502	0.173582302670709	4.73629341275719	2.1766239805625e-06	7.93136063128177e-06	wt.T15	wt.T0	YES	b4567
ynfH	612.809954697811	-0.77686632555277	0.16409791140364	-4.73416339615606	2.1996047787879e-06	8.00834185059542e-06	wt.T15	wt.T0	YES	b1590
hisI	6624.24807100965	-0.916390379760592	0.193666680869068	-4.73179163110734	2.22546796493801e-06	8.0888642025272e-06	wt.T15	wt.T0	YES	b2026
apbE	271.256639809848	-0.646647866021666	0.137080835649979	-4.71727402999507	2.39025648946524e-06	8.67321640463102e-06	wt.T15	wt.T0	YES	b2214
mhpA	32.4917205340032	1.00581649854542	0.213348295183906	4.71443419633801	2.42383317062568e-06	8.78766719627345e-06	wt.T15	wt.T0	YES	b0347
kdpC	58.3058907109215	0.710862754014456	0.15099897463411	4.70773232558015	2.50487722017132e-06	9.07387570192933e-06	wt.T15	wt.T0	YES	b0696
ddpA	110.25928380207	0.988173860815043	0.210203298396265	4.70103879603347	2.58841326563842e-06	9.36077762230043e-06	wt.T15	wt.T0	YES	b1487
glpA	32.0658383078169	-1.70262559710358	0.362216304445941	-4.7005769099985	2.59427523175146e-06	9.37412590016971e-06	wt.T15	wt.T0	YES	b2241
	285.802203012985	-0.619559362446127	0.132061734710199	-4.69143740846438	2.71292270694745e-06	9.77829736944832e-06	wt.T15	wt.T0	YES	b4452
icd	63793.8268621789	0.877015009972776	0.187003260275693	4.68983807383798	2.73421335501785e-06	9.84681673641958e-06	wt.T15	wt.T0	YES	b1136
ppdD	24.1912117497242	-1.15721496496229	0.247173047585983	-4.68180077182457	2.84365781837656e-06	1.02069114378637e-05	wt.T15	wt.T0	YES	b0108
yhcO	130.365280970641	0.718906894412532	0.154158642044799	4.66342259426245	3.10993195402249e-06	1.11164620674413e-05	wt.T15	wt.T0	YES	b3239
ybiU	440.724629864081	0.669652498076734	0.143712785598915	4.65965846591863	3.16734477873759e-06	1.13029708715611e-05	wt.T15	wt.T0	YES	b0821
torT	167.455563843441	-0.629222129782546	0.135678561431173	-4.63759434906551	3.52487721703995e-06	1.25270945046737e-05	wt.T15	wt.T0	YES	b0994
glk	1120.70498138736	-0.735474683539467	0.158861744680216	-4.62965256374311	3.66279778634714e-06	1.29851895249975e-05	wt.T15	wt.T0	YES	b2388
flgD	79.7842033107712	-0.621121606705886	0.134599215877939	-4.6146004837736	3.93852191210536e-06	1.39169702262446e-05	wt.T15	wt.T0	YES	b1075
yijF	54.0766055196653	-0.918937706993428	0.199306758080546	-4.61067008386168	4.01373094223527e-06	1.41608231038717e-05	wt.T15	wt.T0	YES	b3944
exbB	3321.58178865985	1.62333836432346	0.352084384819915	4.61065140720106	4.01409158849908e-06	1.41608231038717e-05	wt.T15	wt.T0	YES	b3006
ydhW	107.968676010681	-2.02425422085415	0.439952826661357	-4.60107106531279	4.20323980518993e-06	1.47237213026148e-05	wt.T15	wt.T0	YES	b1672
tnaA	66.4345492718735	-1.49781187138301	0.32553934182373	-4.60101646391493	4.20434190970914e-06	1.47237213026148e-05	wt.T15	wt.T0	YES	b3708
uxuA	184.93939224528	-0.619358015736615	0.134894953364855	-4.5914098362258	4.4026183411242e-06	1.53569575155513e-05	wt.T15	wt.T0	YES	b4322
cysA	6533.53292011208	0.85820024045143	0.187435459892373	4.57864398200967	4.67999968367815e-06	1.62969666404212e-05	wt.T15	wt.T0	YES	b2422
pgk	15938.4396256862	-0.784110997188252	0.172102204227809	-4.55607759764852	5.21176893761945e-06	1.80758379699926e-05	wt.T15	wt.T0	YES	b2926
ybdM	159.676135218351	0.599422009602918	0.131858793597888	4.54593882779556	5.46909202099783e-06	1.88584570645773e-05	wt.T15	wt.T0	YES	b0601
	307.944629941264	0.865095737064051	0.190306052089796	4.54581306040573	5.4723591250383e-06	1.88584570645773e-05	wt.T15	wt.T0	YES	b4459
sufB	999.003873213127	0.594130138744911	0.130844945284047	4.54071907367252	5.60626912543385e-06	1.92690364719589e-05	wt.T15	wt.T0	YES	b1683
arpA	337.524858502449	-1.20083589469124	0.264573418077607	-4.53876244793043	5.65853379847445e-06	1.94071079760228e-05	wt.T15	wt.T0	YES	b4017
	117.724778563796	-1.02533150580672	0.22597077276148	-4.53745187165862	5.6938019119018e-06	1.94970948894465e-05	wt.T15	wt.T0	YES	b4446
	136.290448868077	0.628752542168882	0.138850891205663	4.52825715923987	5.94721771049944e-06	2.03004632995546e-05	wt.T15	wt.T0	YES	b4597
kduI	87.3362087065996	0.714390788817609	0.158306047673556	4.51271950324198	6.40016411798873e-06	2.17948806478512e-05	wt.T15	wt.T0	YES	b2843
casA	63.908478892584	1.08030521348023	0.239473221007751	4.51117335347179	6.44700042386275e-06	2.1937074728321e-05	wt.T15	wt.T0	YES	b2760
astD	157.982961601185	1.09851311481003	0.243713438256989	4.50739656650232	6.56279050552946e-06	2.23134877188002e-05	wt.T15	wt.T0	YES	b1746
yccM	186.878670966695	-0.602983430360677	0.133888439808861	-4.50362578891423	6.68037961093636e-06	2.26597636763733e-05	wt.T15	wt.T0	YES	b0992
ymfM	19.3956110542618	1.09199623173593	0.243434275877495	4.48579489391816	7.26425972232306e-06	2.45055261570242e-05	wt.T15	wt.T0	YES	b1148
putP	924.89731742834	0.90800239816961	0.202683413115951	4.47990481416533	7.46763337488683e-06	2.51326897215599e-05	wt.T15	wt.T0	YES	b1015
tfaE	45.7699950913388	0.936129799463705	0.209066750512444	4.47765987259645	7.54657092710021e-06	2.53785773078027e-05	wt.T15	wt.T0	YES	b1156
menH	134.688042503617	-0.671697108571975	0.150393651702047	-4.46625971887902	7.95989696259167e-06	2.67061655667994e-05	wt.T15	wt.T0	YES	b2263
yagF	88.6969586901709	-0.819884055235762	0.183787478815749	-4.46104413923494	8.15612876272433e-06	2.7334057682009e-05	wt.T15	wt.T0	YES	b0269
rplW	23743.2629607475	-0.653733501572235	0.146545795476477	-4.46095024048076	8.15970364801057e-06	2.7334057682009e-05	wt.T15	wt.T0	YES	b3318
hycB	11.3631544355246	-1.31491289640841	0.295777570101613	-4.4456139657807	8.76412038434811e-06	2.92679596439406e-05	wt.T15	wt.T0	YES	b2724
higA	113.093541833848	0.654365339359406	0.147259782874619	4.44361200720058	8.84610700152572e-06	2.95189258366214e-05	wt.T15	wt.T0	YES	b3082
ldhA	433.096236495594	0.602941076783386	0.135812156102537	4.43952216124286	9.01588309671819e-06	3.00622264182464e-05	wt.T15	wt.T0	YES	b1380
	16.515962801714	1.30118289633685	0.293730418933285	4.42985408546462	9.42968684706452e-06	3.13451792191106e-05	wt.T15	wt.T0	YES	b4439
ridA	8163.33165727977	0.645643363120644	0.146341319128412	4.41190066459702	1.02467125322326e-05	3.40348497801388e-05	wt.T15	wt.T0	YES	b4243
ccmF	292.151815872708	-0.921972578229971	0.20922652992352	-4.40657587050258	1.05017534476326e-05	3.4828395842456e-05	wt.T15	wt.T0	YES	b2196
chiP	74.6206836562734	-0.671290195820107	0.152488664983667	-4.40223013226595	1.07143819309394e-05	3.54518782971621e-05	wt.T15	wt.T0	YES	b0681
yhcN	295.112483046202	0.815027881512998	0.185178693313859	4.40130485277596	1.07601818304009e-05	3.55761601406364e-05	wt.T15	wt.T0	YES	b3238
sfsA	1017.31156563853	1.04478771117971	0.237469073907932	4.39967905709177	1.08411093434094e-05	3.58163046249746e-05	wt.T15	wt.T0	YES	b0146
cysH	7081.46872832761	1.05823411765639	0.240729698695957	4.39594334803264	1.10292699381909e-05	3.63822670688375e-05	wt.T15	wt.T0	YES	b2762
narI	132.196771990225	-1.57174239165004	0.357691636593188	-4.39412675851189	1.11218909492805e-05	3.66318269404983e-05	wt.T15	wt.T0	YES	b1227
yhjE	6334.99500209104	0.963416301632918	0.219315259601326	4.3928375224972	1.11880742131717e-05	3.68217259546306e-05	wt.T15	wt.T0	YES	b3523
artJ	3747.322931227	-0.767116598766221	0.175018294717695	-4.38306521043175	1.17021066288231e-05	3.84841556917428e-05	wt.T15	wt.T0	YES	b0860
flhD	225.604368534546	-0.832295111654373	0.190758687699383	-4.36307840912593	1.28244953043802e-05	4.1888177552431e-05	wt.T15	wt.T0	YES	b1892
pepB	887.25197314324	0.742550492388649	0.170746320453759	4.34885208896634	1.36851969559652e-05	4.45982494006475e-05	wt.T15	wt.T0	YES	b2523
tdcB	14.1864119745238	-1.75990747878412	0.405628590428476	-4.33871655083554	1.43317223349622e-05	4.65646177895913e-05	wt.T15	wt.T0	YES	b3117
yoeI	312.933544161923	0.655707947163445	0.151430329485916	4.33009654928099	1.49043979663187e-05	4.82076332723326e-05	wt.T15	wt.T0	YES	b4678
yhfX	19.4186508025889	-1.10027423547633	0.254278744226029	-4.32703975641115	1.51126692062634e-05	4.88081567933025e-05	wt.T15	wt.T0	YES	b3381
potG	820.151036672907	1.09549631824204	0.253688758171381	4.31826907167079	1.57257643775817e-05	5.06367267579403e-05	wt.T15	wt.T0	YES	b0855
nanA	120.721344935497	-0.953524941480616	0.221308015427735	-4.30858746637659	1.64300499888843e-05	5.2668861063105e-05	wt.T15	wt.T0	YES	b3225
ybhF	809.821205881329	0.592314827270759	0.137578538019437	4.30528508150797	1.6677083016075e-05	5.34211012339849e-05	wt.T15	wt.T0	YES	b0794
ycjQ	37.7960269861807	0.851442065757204	0.198077974842689	4.29851964325366	1.71942664760022e-05	5.49554719788139e-05	wt.T15	wt.T0	YES	b1313
yahD	103.470400152697	0.631440785260392	0.147381389645321	4.28439972495835	1.83233225365657e-05	5.84775363731638e-05	wt.T15	wt.T0	YES	b0318
yadM	27.4525935184033	1.0662853777375	0.248933381044777	4.28341660432316	1.84045100839171e-05	5.86932603710149e-05	wt.T15	wt.T0	YES	b0138
paaK	208.610987596545	0.674297683346323	0.158365735944422	4.2578508496495	2.06401575087588e-05	6.53730279172324e-05	wt.T15	wt.T0	YES	b1398
yaiO	88.0383684753591	0.590014718552785	0.138574657955877	4.25773894921428	2.06504886704736e-05	6.53730279172324e-05	wt.T15	wt.T0	YES	b0358
hyaA	53.3325700891229	-0.939956608427158	0.221038918438723	-4.25244846050825	2.11445889839925e-05	6.68881576797652e-05	wt.T15	wt.T0	YES	b0972
rluB	2584.54056932384	-0.658491537614887	0.155294390347567	-4.24027897041938	2.23242163830747e-05	7.02082784720441e-05	wt.T15	wt.T0	YES	b1269
pka	1418.42336907374	-0.666702525707987	0.15728705846263	-4.23876275788062	2.24755017237314e-05	7.0632617498597e-05	wt.T15	wt.T0	YES	b2584
mepS	8620.33403862762	-0.849734082689354	0.200622645146503	-4.23548439444032	2.28059542623543e-05	7.15669407738705e-05	wt.T15	wt.T0	YES	b2175
pntB	11277.9684210868	0.744501258800234	0.175898244970213	4.23256786289316	2.3103816669665e-05	7.2291507521459e-05	wt.T15	wt.T0	YES	b1602
yjhQ	59.1870814296052	-0.793417276534146	0.188140545227732	-4.21715199971258	2.47407213997731e-05	7.70782359337808e-05	wt.T15	wt.T0	YES	b4307
ybgS	387.531599889469	0.644048973954807	0.152766374199268	4.21590796620406	2.48775209433518e-05	7.74485475366929e-05	wt.T15	wt.T0	YES	b0753
gltA	7223.32922125935	1.29428485671819	0.307231464203365	4.21273537225166	2.52296586120605e-05	7.84317249005596e-05	wt.T15	wt.T0	YES	b0720
ygaC	126.466952410581	0.600846051935625	0.14316732501296	4.19680993467772	2.70700924571473e-05	8.3911456733641e-05	wt.T15	wt.T0	YES	b2671
yneK	41.0790294291	1.02609185349157	0.245205076703807	4.18462728131451	2.85634369089105e-05	8.8350229636587e-05	wt.T15	wt.T0	YES	b1527
uspB	520.61110327441	0.866145418507376	0.207402958718932	4.17614784213932	2.96487163617438e-05	9.13798410064308e-05	wt.T15	wt.T0	YES	b3494
thrL	2473.96149080943	0.7306643149734	0.175510780759787	4.16307369729853	3.13991967240134e-05	9.64344315580832e-05	wt.T15	wt.T0	YES	b0001
ytjA	1086.77926182746	0.61090555493419	0.14674417367915	4.16306514676289	3.14003730362818e-05	9.64344315580832e-05	wt.T15	wt.T0	YES	b4568
elfA	40.1903647707283	0.767614752406954	0.184626249483706	4.15766855771341	3.21512035301732e-05	9.86701470101549e-05	wt.T15	wt.T0	YES	b0938
yjdO	20.516015063521	-1.06501546704542	0.256366990666026	-4.15426129658337	3.26340089039337e-05	0.000100009688039167	wt.T15	wt.T0	YES	b4559
carA	10349.3387295239	1.1520646769876	0.277920550199221	4.14530223174128	3.39365794817935e-05	0.000103780559633417	wt.T15	wt.T0	YES	b0032
rclR	67.0572827226296	0.865355690396403	0.209013398341963	4.14019243388698	3.47014594378849e-05	0.000105894630284655	wt.T15	wt.T0	YES	b0305
chaB	133.008918347209	0.593312886406515	0.143447635144877	4.13609388406642	3.53267705452808e-05	0.000107574749798676	wt.T15	wt.T0	YES	b1217
fumA	2637.60774943228	1.04782332171594	0.253728398130212	4.12970455588581	3.63229702098128e-05	0.000110297176769319	wt.T15	wt.T0	YES	b1612
bhsA	469.239574841559	0.964951377748338	0.234050828296553	4.12282829661983	3.74248669255063e-05	0.000113403912550411	wt.T15	wt.T0	YES	b1112
argI	1617.62112681425	-0.923544417016674	0.224049236960822	-4.12206008618619	3.75499220907337e-05	0.000113703060019487	wt.T15	wt.T0	YES	b4254
ybcH	108.120667609847	0.665215647492634	0.161545455300762	4.11782334733063	3.82467685601999e-05	0.000115650943027271	wt.T15	wt.T0	YES	b0567
ygfK	210.922627260104	-0.65427325934631	0.159061135825718	-4.11334456999725	3.89967638742345e-05	0.000117671576805691	wt.T15	wt.T0	YES	b2878
ymdA	55.3098385412276	0.757575825340126	0.184685495886081	4.10197791497075	4.09633379950669e-05	0.000123433142681576	wt.T15	wt.T0	YES	b1044
uraA	3092.29287659073	1.18450739036799	0.288859728958382	4.10063180021418	4.12023687241937e-05	0.00012406682576783	wt.T15	wt.T0	YES	b2497
ygbF	62.1377365937742	0.692107248673718	0.168871857445131	4.09841674713974	4.15985806229455e-05	0.000124998379352734	wt.T15	wt.T0	YES	b2754
ddpX	37.1321554378252	1.20253564838461	0.294879681007461	4.07805530810439	4.54139646105624e-05	0.000135989943958674	wt.T15	wt.T0	YES	b1488
rtcA	348.90499056185	-0.686225947952383	0.168848056693756	-4.06416254583853	4.82052249394614e-05	0.000144248206021202	wt.T15	wt.T0	YES	b4475
ydiM	25.2074061803529	1.01885269100594	0.250894375195494	4.06088295208715	4.88874776749353e-05	0.00014608728622863	wt.T15	wt.T0	YES	b1690
ilvD	3605.51083139585	-0.735169991433002	0.181324484113207	-4.05444413659002	5.02536576623897e-05	0.000149858628305386	wt.T15	wt.T0	YES	b3771
yafL	60.3807648500553	0.707229019128235	0.174944149113675	4.04259886776031	5.28620113658925e-05	0.000157419424191672	wt.T15	wt.T0	YES	b0227
ilvX	229.863416826866	-1.12306702915491	0.277946212983569	-4.04059122482558	5.33166204465168e-05	0.000158663795374266	wt.T15	wt.T0	YES	b4669
aceK	5882.42645025774	-0.74957428738153	0.186090476163554	-4.02800993814822	5.62509664634297e-05	0.000166935857861917	wt.T15	wt.T0	YES	b4016
yiaT	28.297909370978	0.990299075457033	0.246298849097142	4.02072148971533	5.8020168376524e-05	0.00017147918347011	wt.T15	wt.T0	YES	b3584
yggF	32.6967825326123	0.962636418906996	0.239518724286136	4.01904453096954	5.84346270036798e-05	0.000172585991382961	wt.T15	wt.T0	YES	b2930
yjjQ	12.0045139627977	1.3092258893469	0.326008207667994	4.01592922678871	5.92120244352494e-05	0.00017464311578648	wt.T15	wt.T0	YES	b4365
pyrH	3315.70471488054	0.661221629622335	0.165110934265389	4.00471133280325	6.20932588430131e-05	0.000182766660998044	wt.T15	wt.T0	YES	b0171
yfeN	64.4232531367606	0.658774381954443	0.164937067962419	3.99409538494127	6.49417177432272e-05	0.000190243105302073	wt.T15	wt.T0	YES	b2408
argC	2311.27258496175	-0.758061979248077	0.189980165329608	-3.99021644145256	6.60130272015592e-05	0.000193119411555781	wt.T15	wt.T0	YES	b3958
curA	459.890128121936	0.640072742471333	0.16095953320734	3.97660660239878	6.99056687261505e-05	0.000203816797811964	wt.T15	wt.T0	YES	b1449
yqeB	215.982748359763	-1.5597062178111	0.392988419688824	-3.96883505892134	7.22248506811531e-05	0.000210233738115705	wt.T15	wt.T0	YES	b2875
yaaW	42.031029357186	0.76020824695435	0.191548853163219	3.96874340096715	7.22526325529657e-05	0.000210233738115705	wt.T15	wt.T0	YES	b0011
cysQ	689.425542993363	0.613120235044128	0.154772857209905	3.9614196319488	7.45054602931114e-05	0.000216351430763722	wt.T15	wt.T0	YES	b4214
cysJ	11071.2967649594	1.21561904317633	0.307079235756503	3.95864943515831	7.53747752603753e-05	0.000218673077826105	wt.T15	wt.T0	YES	b2764
ynjC	402.966832130837	-0.93102531605248	0.236626258607337	-3.93458156982249	8.33417615598864e-05	0.000240876657574022	wt.T15	wt.T0	YES	b1755
ygcG	38.7122365070506	-0.95801671973458	0.244412554745183	-3.9196706598537	8.86700545688623e-05	0.000254403518689932	wt.T15	wt.T0	YES	b2778
ydeQ	15.2084342356404	1.07174125678891	0.273724890837355	3.91539568619548	9.02560618449661e-05	0.000258267511627941	wt.T15	wt.T0	YES	b1502
yjdJ	222.465254650575	0.814737751423807	0.208395676535229	3.90957127791505	9.24600710385618e-05	0.00026404932985748	wt.T15	wt.T0	YES	b4127
rsxE	546.079062090874	-0.610033567908058	0.156175629371984	-3.90607401654878	9.38077886095183e-05	0.00026764989165914	wt.T15	wt.T0	YES	b1632
nanC	31.7964585201872	0.909589576318173	0.233746531015079	3.89135005498539	9.96879877439068e-05	0.00028337901980131	wt.T15	wt.T0	YES	b4311
ykfI	93.0818208248845	-0.594112491044776	0.152931460887844	-3.88482845580403	0.000102402166799249	0.000290139472597871	wt.T15	wt.T0	YES	b0245
iroK	8.90889818159231	1.67965506565194	0.433463938941654	3.87495917135112	0.000106642578282393	0.000300969054263643	wt.T15	wt.T0	YES	b4706
nikR	360.375663867932	-0.88839954360574	0.230572514621145	-3.85301580748024	0.000116671855067302	0.000327774281184522	wt.T15	wt.T0	YES	b3481
zapC	1403.95238578968	0.688652869839942	0.178840724369942	3.85064907484621	0.000117805197245053	0.000330528162250903	wt.T15	wt.T0	YES	b0946
rzpD	172.072732368371	-0.637612041765886	0.165606665346016	-3.85015929421481	0.000118041028251053	0.000330759999992244	wt.T15	wt.T0	YES	b0556
fliY	8379.64797483418	0.792388539551052	0.20702017582418	3.8275908925129	0.00012940360497789	0.000360726124141079	wt.T15	wt.T0	YES	b1920
ydcU	100.630033365111	-0.650286628740422	0.169986973473323	-3.8255085990014	0.00013050237879757	0.000363319968825214	wt.T15	wt.T0	YES	b1442
yeiW	156.751827015802	-0.587604280248348	0.154283162923903	-3.80860924233302	0.000139750602923308	0.000388316025368626	wt.T15	wt.T0	YES	b4502
ydiS	72.8400406669909	0.686891373785745	0.181505669977572	3.78440725223968	0.000154075351185529	0.00042592661102376	wt.T15	wt.T0	YES	b1699
fliZ	111.605325272765	0.586662926997166	0.155053156672641	3.78362452972028	0.000154560936203457	0.000426995599825033	wt.T15	wt.T0	YES	b1921
bdm	38.6077393186777	0.959298948546066	0.25395258500724	3.77747266687093	0.000158427885781	0.00043656133427081	wt.T15	wt.T0	YES	b1481
yqeL	8.10239427343396	-1.96885237790303	0.523073139757927	-3.7640097115562	0.000167210385349606	0.000458130992347461	wt.T15	wt.T0	YES	b4683
phnN	23.0045604698758	0.956417505774639	0.254176386152996	3.76281022895236	0.0001680146939225	0.00046004277004271	wt.T15	wt.T0	YES	b4094
tauB	55.3384843663782	1.03456986181705	0.275271296349692	3.75836447728562	0.000171027630129892	0.000467107720999921	wt.T15	wt.T0	YES	b0366
yegR	25.6514310020018	1.09167402151955	0.292014570759871	3.73842311593845	0.000185178104581805	0.000503525853642464	wt.T15	wt.T0	YES	b2085
tnaC	6.03047655355231	-1.85052434421847	0.495455049448375	-3.73499946418708	0.000187715586883606	0.000510104407906489	wt.T15	wt.T0	YES	b3707
ampC	428.159670466399	-0.862575011832924	0.230957061560347	-3.7347851847671	0.000187875484622276	0.000510217825533955	wt.T15	wt.T0	YES	b4150
ssuD	61.2698336779701	0.738162419252404	0.198384532723986	3.72086678894174	0.000198540151683148	0.000537489890261963	wt.T15	wt.T0	YES	b0935
sufA	223.190374260656	0.795117079172147	0.213754850673205	3.71976157110813	0.000199410935295265	0.000539509034213631	wt.T15	wt.T0	YES	b1684
yhdZ	83.0740331337495	0.774307655314898	0.209071989199231	3.70354564607428	0.000212606904715761	0.000572595344215967	wt.T15	wt.T0	YES	b3271
ccmD	56.893573384818	-1.19726022638782	0.323548807294381	-3.70040067957503	0.000215259317607765	0.00057912132924008	wt.T15	wt.T0	YES	b2198
nlpD	10834.1256297177	1.39596624264445	0.377661681854039	3.69634069252482	0.000218729404213154	0.000587724684127192	wt.T15	wt.T0	YES	b2742
yedW	350.159317468413	-0.669834361576666	0.182080497523506	-3.67878147680363	0.000234350953306508	0.000627357356712649	wt.T15	wt.T0	YES	b1969
fucI	118.392449903178	-0.629111875798017	0.17255085661962	-3.64595046424409	0.000266405294928304	0.000706485256606927	wt.T15	wt.T0	YES	b2802
ybeU	34.538277270334	0.714049303931832	0.19617758735803	3.63981081400838	0.000272838425562242	0.000721001420794225	wt.T15	wt.T0	YES	b0648
purF	6131.45320876682	0.588172701155618	0.161676331201298	3.63796417685469	0.000274801635375733	0.000725745236423496	wt.T15	wt.T0	YES	b2312
arsR	36.0364003483082	0.846057501573083	0.232622044472907	3.63704782790532	0.000275780738170557	0.000727441189627651	wt.T15	wt.T0	YES	b3501
ydcS	329.561409533877	-0.654083179733755	0.180056766225359	-3.63264982175179	0.000280525598850165	0.000739054018203181	wt.T15	wt.T0	YES	b1440
potH	413.667939434509	1.09070297488159	0.301505744845941	3.61751971074018	0.000297439685652369	0.000779335292868282	wt.T15	wt.T0	YES	b0856
ygcU	64.1475231394404	0.669245887503747	0.185530520959762	3.60720103647471	0.000309517846531096	0.000809998825043196	wt.T15	wt.T0	YES	b4463
yfcG	189.553520989783	0.666003552406337	0.18464648936791	3.60691153504316	0.000309863244292971	0.000810411561997001	wt.T15	wt.T0	YES	b2302
pinR	167.212802500639	-0.661897353395198	0.183768488012825	-3.60180007221371	0.000316021368578632	0.000826017112301776	wt.T15	wt.T0	YES	b1374
glnH	9542.70223943312	-0.817687802377182	0.2273780311273	-3.59616009657234	0.000322949088135978	0.000843614133436873	wt.T15	wt.T0	YES	b0811
yeaC	1272.9099226977	1.02158779260547	0.284316621721789	3.59313425440571	0.000326724138677312	0.000852444006530896	wt.T15	wt.T0	YES	b1777
ycgB	2485.03789249788	0.598241571602089	0.168572840633083	3.54886095147573	0.000386901328070072	0.00100218352405913	wt.T15	wt.T0	YES	b1188
ygiF	993.166317352464	0.660049241358856	0.186034598820768	3.54799185497086	0.000388180225360135	0.00100489341313253	wt.T15	wt.T0	YES	b3054
chpS	53.8200593797395	0.782106556374446	0.220589996920111	3.54552140756271	0.000391837158445727	0.00101314541926266	wt.T15	wt.T0	YES	b4224
dcuA	6635.9900735128	-0.694070469802339	0.195910859773446	-3.54278711555332	0.000395922173249156	0.00102126161534639	wt.T15	wt.T0	YES	b4138
gfcA	165.883657134787	-0.639139694307351	0.180929090435381	-3.5325424605261	0.000411584124973377	0.00105913006652863	wt.T15	wt.T0	YES	b0987
obgE	1555.59786056116	-0.742298520952305	0.210430615797592	-3.52752149747214	0.00041946969758089	0.00107749563007393	wt.T15	wt.T0	YES	b3183
yadK	19.2665846933832	0.915299296921742	0.259605498848186	3.5257315464531	0.000422314820853668	0.00108351479289729	wt.T15	wt.T0	YES	b0136
ybfC	33.2328638799281	0.861878489674676	0.245289862541097	3.51371426746294	0.000441887864815611	0.00113104433922573	wt.T15	wt.T0	YES	b0704
ycgY	49.9457081978374	0.594450857909822	0.169413968310295	3.50886567287674	0.000450022128977565	0.00115118219960019	wt.T15	wt.T0	YES	b1196
betB	883.196828565272	1.08511946284704	0.311009488280018	3.48902365920762	0.000484788238506188	0.00123791579767576	wt.T15	wt.T0	YES	b0312
appY	863.009422985187	-0.935896715934623	0.268516829184669	-3.48543038727368	0.000491346050202678	0.00125243934166184	wt.T15	wt.T0	YES	b0564
csgB	13.9229007515239	1.15833493705796	0.332376652787132	3.4850069261628	0.00049212430280181	0.00125368303215234	wt.T15	wt.T0	YES	b1041
insJ	81.0601959818857	-0.59625658231051	0.171502414537378	-3.47666581790637	0.000507690182478387	0.00129105194813997	wt.T15	wt.T0	YES	b3557
hybC	1058.50673693627	-0.718455690586493	0.208098138269415	-3.45248495042442	0.000555448459950198	0.00140505357355885	wt.T15	wt.T0	YES	b2994
hyaB	58.3632728097243	-0.629329993547265	0.182310292640325	-3.45197182470029	0.000556505834756666	0.00140525859326274	wt.T15	wt.T0	YES	b0973
arnD	2855.54859093042	0.763076904012897	0.221982958634937	3.43754722752308	0.000587008343078224	0.00147623880338484	wt.T15	wt.T0	YES	b2256
nrfE	52.6903013023365	-1.03806517751252	0.302447839090707	-3.43221224735282	0.000598678822124008	0.00150377235739909	wt.T15	wt.T0	YES	b4074
srlB	14.6523851816412	-1.28840805779551	0.375421916171412	-3.43189356373974	0.00059938274528283	0.00150385513894902	wt.T15	wt.T0	YES	b2704
ybiI	80.3428719560382	0.657176302090373	0.191504740228034	3.43164509300314	0.000599932113362105	0.00150435938762925	wt.T15	wt.T0	YES	b0803
yjfY	60.040689921439	0.706252782956457	0.206048201530741	3.42760954820121	0.000608920566436468	0.00152601219145251	wt.T15	wt.T0	YES	b4199
gspJ	49.8845053460695	-0.631947575452541	0.184905140832344	-3.41768526611997	0.000631560939895329	0.00157725861102836	wt.T15	wt.T0	YES	b3331
etp	57.737001325838	0.651290462314207	0.190574041909364	3.41751927906297	0.0006319461816638	0.00157730844648803	wt.T15	wt.T0	YES	b0982
xylB	187.807371463615	0.82455325926036	0.241345121396187	3.41649027123607	0.000634339303314716	0.00158236690451354	wt.T15	wt.T0	YES	b3564
cysG	1726.74155320601	-0.974001913698455	0.285263726879192	-3.41439104212132	0.000639247559063824	0.00159368993073764	wt.T15	wt.T0	YES	b3368
yffQ	13.5863893323544	1.15923483416381	0.340558656032198	3.40392121483533	0.00066425909651455	0.00165127851396075	wt.T15	wt.T0	YES	b2448
pinQ	152.6469615143	-0.69357355756492	0.204321847727044	-3.39451490518759	0.000687502975555761	0.00170220060117533	wt.T15	wt.T0	YES	b1545
fucO	186.526925851334	-0.588707181057075	0.173743260128256	-3.38837420583967	0.0007030827096938	0.00173579825069058	wt.T15	wt.T0	YES	b2799
	978.802192885132	-0.752775014623201	0.223012859828191	-3.37547805630194	0.000736875681809893	0.00181300808778069	wt.T15	wt.T0	YES	b0665
cobS	241.24719894492	1.16609390149774	0.346379102023716	3.36652498573052	0.000761216859373603	0.00186757636294046	wt.T15	wt.T0	YES	b1992
ydhX	82.6541624043404	-1.04055850400947	0.311580489042979	-3.33961380959878	0.000838949671619498	0.00204204322550901	wt.T15	wt.T0	YES	b1671
dcuB	581.460455564851	-0.977232651537297	0.292866970810574	-3.33678000230818	0.00084755007553272	0.00206181477529594	wt.T15	wt.T0	YES	b4123
kefB	681.152108650263	0.832039434769519	0.250517376200661	3.32128432521609	0.000896042050049884	0.00216756838773972	wt.T15	wt.T0	YES	b3350
rzpQ	22.2150771940346	-1.27287618222984	0.383836665509192	-3.31619226772215	0.000912530246803545	0.00220498355103397	wt.T15	wt.T0	YES	b1553
ycjR	33.5682615849976	0.759678942784554	0.23009352928366	3.30160932882219	0.00096131862389107	0.00231380926307784	wt.T15	wt.T0	YES	b1314
yohC	261.765846174151	0.626873671378543	0.189947190767377	3.300252395658	0.000965979108956127	0.00232373136070895	wt.T15	wt.T0	YES	b2135
yjdK	40.243995403604	-0.792230711149883	0.240238078585094	-3.29769000741183	0.000974836930581096	0.00234112673317529	wt.T15	wt.T0	YES	b4128
yehP	31.4150424426044	-0.671477209467076	0.204053113677403	-3.29069817836078	0.000999390784423005	0.00239476659663626	wt.T15	wt.T0	YES	b2121
yjgN	28.6233629899758	0.944465527463899	0.287359595555953	3.28670259170099	0.00101367829488382	0.0024249655829963	wt.T15	wt.T0	YES	b4257
yfdY	163.300845731563	0.718346400387174	0.218614018519905	3.28591187907636	0.00101652805800459	0.0024304364088947	wt.T15	wt.T0	YES	b2377
sdhD	1100.45065376664	0.993584637578203	0.302631667400998	3.28314827761124	0.00102654655246797	0.00245303155149788	wt.T15	wt.T0	YES	b0722
aidB	738.269225171987	0.586773360261245	0.178819873659735	3.28136547830125	0.00103305788997425	0.00246586178491365	wt.T15	wt.T0	YES	b4187
yhaI	34.0065811308469	0.634470872355173	0.193460797234043	3.27958367496857	0.0010396037608706	0.00248011549140291	wt.T15	wt.T0	YES	b3104
trpL	40.2681769080075	-0.710454814609113	0.217350483055831	-3.26870593807982	0.00108040522448167	0.0025701353179069	wt.T15	wt.T0	YES	b1265
thiQ	317.858062494475	0.621956201303743	0.190283654285428	3.26857398045763	0.00108090915639623	0.0025701353179069	wt.T15	wt.T0	YES	b0066
	784.597204090087	-0.799102049625581	0.24520655225625	-3.2588935420881	0.00111847629771534	0.00265507457588501	wt.T15	wt.T0	YES	b0664
cbrA	48.8012937334607	0.697616636720378	0.214296796542251	3.25537594577545	0.00113242356228562	0.00268523061062566	wt.T15	wt.T0	YES	b3690
	3887.17839629711	-0.61151567845204	0.188301108761401	-3.24754157038395	0.00116406658047918	0.00275270509009262	wt.T15	wt.T0	YES	b2590
maeB	3780.22441571388	0.718456268960018	0.221648924282697	3.241415546162	0.00118937669824894	0.0028064090617699	wt.T15	wt.T0	YES	b2463
	3915.61651479666	-0.605537087754615	0.187192516093141	-3.23483598806545	0.00121712624144203	0.00286406055070665	wt.T15	wt.T0	YES	b3969
yjcS	27.3905757993949	0.780349425997203	0.241665884223241	3.22904256223584	0.00124205408000481	0.00292112718815945	wt.T15	wt.T0	YES	b4083
yqcE	52.5704815486938	0.606890578899532	0.190861112909844	3.17974976487854	0.00147402279920503	0.00342195185320823	wt.T15	wt.T0	YES	b2775
cysI	14313.0085061704	0.944827302192759	0.299157294628813	3.15829605079521	0.00158694307200277	0.00366831915680297	wt.T15	wt.T0	YES	b2763
lldD	360.365417773637	0.662057206212163	0.210064633589127	3.15168334098115	0.00162332214808111	0.00374439371549906	wt.T15	wt.T0	YES	b3605
yhhT	281.811391001506	0.6153217835312	0.195996514477146	3.13945268451674	0.00169263746655706	0.00388766413861351	wt.T15	wt.T0	YES	b3474
yfdV	40.9532023943918	0.646134877331591	0.206362540088657	3.1310666996733	0.00174172597543152	0.00398557115098744	wt.T15	wt.T0	YES	b2372
yjjU	577.588074449758	0.676689961112715	0.216468502620541	3.12604352559745	0.00177175326555366	0.00404784687865646	wt.T15	wt.T0	YES	b4377
yphF	26.1819705141973	0.8459425983157	0.270691791063143	3.1251136024231	0.00177736404841868	0.00405851822372917	wt.T15	wt.T0	YES	b2548
	2163.94009962352	-0.633459772888104	0.204360671999265	-3.09971466961305	0.00193707149663045	0.00439069539236234	wt.T15	wt.T0	YES	b0668
	691.170196943591	-0.731454801462961	0.236392660354743	-3.09423651464179	0.0019732011561043	0.0044655569140767	wt.T15	wt.T0	YES	b3174
wzb	8.10632601526709	1.15392747617821	0.374517634923173	3.08110318066844	0.0020623516859694	0.00463090721789696	wt.T15	wt.T0	YES	b2061
puuR	829.592790909885	1.09751026367355	0.357153062387711	3.07294092996504	0.00211960439845032	0.00474466137506919	wt.T15	wt.T0	YES	b1299
ydfO	17.0314987466432	-1.13759537706624	0.370284482543281	-3.07221995707926	0.0021247309594778	0.00475367268550526	wt.T15	wt.T0	YES	b1549
yjiK	144.435733493373	-0.688086009868248	0.22501431948487	-3.05796542834918	0.00222845283591876	0.00496514930108216	wt.T15	wt.T0	YES	b4333
puuA	1985.12768022198	0.953897718409609	0.312552105644875	3.05196382037316	0.0022734950181435	0.00505507285702556	wt.T15	wt.T0	YES	b1297
	735.003265515791	-0.799651333560321	0.263512535696878	-3.03458555186221	0.00240866430415747	0.00532745382419623	wt.T15	wt.T0	YES	b4165
yecR	55.2739187228392	-0.747617818512364	0.246616623944055	-3.03149806592909	0.00243343479406707	0.00537746747225261	wt.T15	wt.T0	YES	b1904
yfiM	2797.03727583992	0.674808754124849	0.222959854419793	3.02659308726631	0.00247326654322519	0.00545432325518202	wt.T15	wt.T0	YES	b2586
ydeO	27.8275329099224	0.773312323140067	0.255723935293819	3.02401228986076	0.00249446305084516	0.00549545482323948	wt.T15	wt.T0	YES	b1499
citG	30.9095572694405	0.729731204495211	0.241636039860421	3.01996012232585	0.00252807968831184	0.0055581711273577	wt.T15	wt.T0	YES	b0613
xylF	38.8070795601915	0.590858850543287	0.195709555732294	3.0190597916001	0.00253560483948807	0.00557187872616259	wt.T15	wt.T0	YES	b3566
pdhR	6979.61618763086	0.626359781707223	0.208022656157694	3.01101713282809	0.00260374160812266	0.00570998286636548	wt.T15	wt.T0	YES	b0113
yqeK	9.29739209720202	-1.2712306497235	0.424509943081968	-2.99458392068344	0.00274819444204704	0.00600845751937171	wt.T15	wt.T0	YES	b2849
yodC	126.025032555306	1.0033391814571	0.335497252126213	2.99060327647526	0.00278426960505693	0.00608143823844391	wt.T15	wt.T0	YES	b1957
acnA	3899.2161397469	0.639153334609095	0.213919543246421	2.98782114485366	0.00280973929383176	0.00613059841877996	wt.T15	wt.T0	YES	b1276
rutE	22.6209856216436	0.764809668224997	0.256710330775263	2.97927109483782	0.00288935022440199	0.00629158561218748	wt.T15	wt.T0	YES	b1008
yraR	115.286596824675	0.650657923340648	0.219119120530119	2.96942558808423	0.00298357062962868	0.00648367286297767	wt.T15	wt.T0	YES	b3152
yehB	45.7078503254578	-0.730227185006067	0.245984064213239	-2.96859549557262	0.00299164128126758	0.00649794117329647	wt.T15	wt.T0	YES	b2109
ykgG	59.5480657654674	0.629053935574253	0.212426936365175	2.96127198526684	0.00306371252003504	0.00663778758731124	wt.T15	wt.T0	YES	b0308
alaE	181.628196688329	-0.650012537300385	0.222228686942875	-2.92497132680028	0.00344487962965049	0.00738579455850586	wt.T15	wt.T0	YES	b2670
flgH	35.4752060010084	-0.60965391028583	0.210008589801964	-2.90299511491758	0.00369612402460008	0.00788530807224463	wt.T15	wt.T0	YES	b1079
	395.567798416792	-0.722357026189915	0.250715046691782	-2.88118737076817	0.00396180044662077	0.00840641490344397	wt.T15	wt.T0	YES	b2691
	911.259287653576	-0.617815544951638	0.216307245674167	-2.85619440544437	0.0042875252178702	0.00902658892772478	wt.T15	wt.T0	YES	b3276
	937.571149724549	-0.612219769582566	0.214386112384661	-2.85568763187465	0.00429437401796781	0.0090366018565229	wt.T15	wt.T0	YES	b0203
	943.910813524591	-0.609721866722972	0.213735658116191	-2.8526913669759	0.00433507019792376	0.00911779499008028	wt.T15	wt.T0	YES	b3853
acrS	28.1840858158031	-0.937022167490453	0.32881578263073	-2.84968732338118	0.00437622273222021	0.00919491768292788	wt.T15	wt.T0	YES	b3264
yjbF	12.879080123584	0.992866385245622	0.348429312038494	2.84954896428441	0.00437812662253351	0.00919491768292788	wt.T15	wt.T0	YES	b4027
	718.766393663163	-1.51012904127631	0.532674306877246	-2.83499508382393	0.00458263908693997	0.00957784877899652	wt.T15	wt.T0	YES	b4699
	620.357508357493	-0.659267842324814	0.23365943356191	-2.8214903728684	0.0047801072219693	0.00995202651131314	wt.T15	wt.T0	YES	b0666
ygcS	25.8117541868468	0.670611979440406	0.238365031124236	2.81338238363866	0.00490233165353484	0.0101819471284095	wt.T15	wt.T0	YES	b2771
sfmC	15.8748902843189	0.870944169256493	0.310975509768413	2.80068411144368	0.0050994409256555	0.0105608565549067	wt.T15	wt.T0	YES	b0531
yiaY	31.3789568129787	-0.776675576920131	0.277701989435833	-2.79679514899404	0.00516122458224129	0.0106785662415515	wt.T15	wt.T0	YES	b3589
yggN	607.232064235915	0.708333787273679	0.253570417586303	2.7934401576343	0.00521506772030471	0.0107690378714096	wt.T15	wt.T0	YES	b2958
yaiS	10.1654714063731	1.05917705411604	0.37939589566417	2.79174621080666	0.00524244566086235	0.0108155185683725	wt.T15	wt.T0	YES	b0364
flgC	26.4468993337686	-0.699284468644047	0.252172894663987	-2.77303581566854	0.00555360080546852	0.0113759242305565	wt.T15	wt.T0	YES	b1074
	448.892608806399	-0.691908697396123	0.251077764938019	-2.75575456698417	0.00585569177840132	0.0119324573379598	wt.T15	wt.T0	YES	b2692
ydjK	28.1451713784144	-0.705026087114532	0.256191595823412	-2.75194853620606	0.00592418299906568	0.0120492803532575	wt.T15	wt.T0	YES	b1775
tauC	44.1693322919183	0.843104189229257	0.309243908513113	2.72634049053066	0.00640408976720778	0.0129460953252824	wt.T15	wt.T0	YES	b0367
ybhH	6.03525833428469	1.15417602738769	0.423744196533358	2.72375654187121	0.00645440660272722	0.0130417069305457	wt.T15	wt.T0	YES	b0769
yqfG	4.77913303993138	1.21112535032526	0.444683492741912	2.72356714403199	0.00645810867046534	0.0130430838349249	wt.T15	wt.T0	YES	b4684
hycC	30.0558394058257	-0.612867397383728	0.225588021263352	-2.71675505619275	0.00659253774749499	0.0132959261997587	wt.T15	wt.T0	YES	b2723
rutB	18.4725061834666	0.904798741539413	0.334160657190223	2.70767585013561	0.00677561645851388	0.0136142912367906	wt.T15	wt.T0	YES	b1011
hyfA	27.1360014614424	-0.66185190780573	0.245197179887113	-2.69926394793954	0.00694930355948013	0.0139373398838064	wt.T15	wt.T0	YES	b2481
astE	98.6108254713966	0.654258695699938	0.24273845454865	2.69532364336945	0.00703202915878491	0.0140901632982057	wt.T15	wt.T0	YES	b1744
	139.666279082216	-0.646774080809068	0.240109875493055	-2.69365880716462	0.00706724689800983	0.0141541614590011	wt.T15	wt.T0	YES	b4698
	2395.94446402288	-0.645574603205179	0.241288176431351	-2.67553351661577	0.00746104125793158	0.0148807280146645	wt.T15	wt.T0	YES	b4008
yciF	100.503323433029	0.596749038059867	0.223112764222509	2.67465216586503	0.00748068195248738	0.0149130123134074	wt.T15	wt.T0	YES	b1258
	2396.08182438301	-0.64471097181966	0.241268730766458	-2.67216961672387	0.00753625445500044	0.0150030183202821	wt.T15	wt.T0	YES	b3757
pmrR	253.16413870367	0.655097749267272	0.245324053910345	2.67033639313119	0.00757752893620859	0.0150782349984095	wt.T15	wt.T0	YES	b4703
hisP	624.575275925693	0.598107467627663	0.226796795342989	2.63719540976377	0.00835946609239203	0.0164973375625908	wt.T15	wt.T0	YES	b2306
yeiL	27.7092831849914	0.72539290851976	0.275376445783142	2.63418647319969	0.00843391547866203	0.016621472860275	wt.T15	wt.T0	YES	b2163
mhpE	26.2487340727032	0.628702695729575	0.239573865612268	2.62425408599067	0.00868389761091092	0.0170907337665968	wt.T15	wt.T0	YES	b0352
	28.2961866634338	-0.831254317991723	0.317917393298949	-2.61468650508865	0.00893093862272894	0.017560925761814	wt.T15	wt.T0	YES	b4425
ybbW	8.05954620072712	1.04101619290232	0.399680146359696	2.60462322780838	0.00919753399973438	0.0180440489826684	wt.T15	wt.T0	YES	b0511
yibG	9.63583330473545	1.15187800890169	0.44304692285718	2.59990070910166	0.0093250737260641	0.0182610740812448	wt.T15	wt.T0	YES	b3596
rbsD	747.057552445893	-0.771864533075487	0.297909991300412	-2.59093201173351	0.00957163993512068	0.0186761596203575	wt.T15	wt.T0	YES	b3748
	364.758204651333	-0.633483571085684	0.246362595883675	-2.57134638808887	0.0101303945745084	0.0196863383315603	wt.T15	wt.T0	YES	b2396
	401.633749069612	-0.865883219558063	0.338405837423162	-2.55871242101333	0.010506061192543	0.0203522531311802	wt.T15	wt.T0	YES	b1911
	16.1621045717442	0.678866947484634	0.267716388717228	2.53576910527386	0.0112200684929059	0.0216383455794407	wt.T15	wt.T0	YES	b4431
caiD	23.0898779915089	0.737778968233039	0.294062010969779	2.5089230866644	0.012109984917514	0.0231991636529837	wt.T15	wt.T0	YES	b0036
xdhC	61.9673906908986	-0.698793501620596	0.278654708614034	-2.50773979415685	0.0121506106528532	0.0232666682035567	wt.T15	wt.T0	YES	b2868
tdcA	18.4646626448884	-0.83344587861656	0.332670748269709	-2.50531759390174	0.0122341483918826	0.0234058718458792	wt.T15	wt.T0	YES	b3118
ssuC	21.2850590897849	0.891691666441797	0.356129714979922	2.50383955321467	0.0122853732457496	0.0234830640438897	wt.T15	wt.T0	YES	b0934
	442.479551657228	-0.65589869523074	0.262474902351168	-2.49890061623189	0.0124579243141366	0.0237707985808405	wt.T15	wt.T0	YES	b2693
puuP	460.350311111977	0.7915552245596	0.323880060775951	2.44397639874216	0.0145263767883725	0.0272835558817714	wt.T15	wt.T0	YES	b1296
yjbG	15.0807267951312	0.727106972035012	0.297859067949199	2.44111074758021	0.0146421637167956	0.027441346757432	wt.T15	wt.T0	YES	b4028
yghS	25.8542915840634	0.625048196822574	0.256547392810478	2.43638491108862	0.0148348893568228	0.0277663858876293	wt.T15	wt.T0	YES	b2985
	34.918981463919	-0.611382144658346	0.252753503914654	-2.41888692021768	0.0155680789701728	0.02890067282597	wt.T15	wt.T0	YES	b4712
eutQ	13.817196944302	0.680153575756513	0.284196290438989	2.3932528278462	0.0166997290819345	0.0307371825131259	wt.T15	wt.T0	YES	b2460
yjbM	12.2496375625569	0.761071069004883	0.3240706441131	2.34847272602473	0.0188505797015548	0.0343156842965065	wt.T15	wt.T0	YES	b4048
ppdA	20.3321811357589	-0.67356885911097	0.28822066027886	-2.33699020208779	0.0194396935460496	0.0352691582906899	wt.T15	wt.T0	YES	b2826
lldR	209.523558584114	0.608495537329159	0.263077744484161	2.31298751067784	0.02072332582121	0.0374250610188142	wt.T15	wt.T0	YES	b3604
yjiH	51.4142679900815	-0.646330811853141	0.279799353322402	-2.30997964855336	0.0208892808702606	0.03769323643869	wt.T15	wt.T0	YES	b4330
hycA	12.0116712082301	-0.924586426692061	0.401880662569184	-2.30064920462027	0.0214114674041824	0.0385388562948143	wt.T15	wt.T0	YES	b2725
	7.93367573314571	1.06818689157984	0.466336277306865	2.29059359856951	0.0219869295218902	0.0395252130206169	wt.T15	wt.T0	YES	b4616
gcd	5511.70716578274	0.880042637071764	0.385079682419607	2.28535203816029	0.0222921938977851	0.0400239888776034	wt.T15	wt.T0	YES	b0124
phnD	12.242787806126	0.665475984431199	0.29286415663803	2.27230259950761	0.0230682399159294	0.0412800082706105	wt.T15	wt.T0	YES	b4105
essQ	8.6021052275382	-1.26574582123095	0.561100813731683	-2.25582603028664	0.0240815284652432	0.042897706234703	wt.T15	wt.T0	YES	b1556
citD	6.86403261451767	-0.959434392622494	0.426190211529603	-2.25118824099472	0.0243736173579889	0.0433286454309577	wt.T15	wt.T0	YES	b0617
yjeV	22.473078045674	-0.601017909477703	0.26811249918298	-2.24166315001795	0.024983151212784	0.0443391890410198	wt.T15	wt.T0	YES	b4670
ydeR	11.5723764874103	0.782554456419255	0.355300676992688	2.20251327141535	0.0276290727144564	0.0483592768467866	wt.T15	wt.T0	YES	b1503
	1307.27526506197	-1.06989046006483	0.489112751291057	-2.18741068851866	0.0287125565958735	0.0499713528650448	wt.T15	wt.T0	YES	b0455
serS	16885.6191588875	-0.576482941432397	0.0426589063103033	-13.5137768708609	1.29693313831765e-41	3.75849482634604e-40	wt.T15	wt.T0	NO	b0893
ppc	41231.9778123305	-0.477669802388134	0.0439526930987201	-10.8678164797607	1.64080710679952e-27	2.856856889984e-26	wt.T15	wt.T0	NO	b3956
msrC	3679.68874742077	0.477510209144364	0.0443990777055749	10.7549578464421	5.61596912160874e-27	9.43570220509982e-26	wt.T15	wt.T0	NO	b1832
sbcB	1089.23362689402	-0.584445311075324	0.055043756971692	-10.6178310353324	2.46215468388121e-26	3.99683606202972e-25	wt.T15	wt.T0	NO	b2011
thrS	29100.0224299926	-0.353758502988424	0.0336086336199789	-10.5258222333124	6.5685428143718e-26	1.05438542276793e-24	wt.T15	wt.T0	NO	b1719
rhlB	8749.50389269031	-0.505922265128865	0.0483451911933382	-10.4647898299879	1.25354408359902e-25	1.99000123271345e-24	wt.T15	wt.T0	NO	b3780
iclR	2303.40317416971	-0.567015520719495	0.0542626010114272	-10.4494718305171	1.4734348771486e-25	2.33050981667679e-24	wt.T15	wt.T0	NO	b4018
ompA	193913.876665281	0.500560665524408	0.0490887897488792	10.1970463742353	2.04393953200365e-24	3.06448989555269e-23	wt.T15	wt.T0	NO	b0957
gloA	1512.94408238706	0.556470012500853	0.0551427335138439	10.0914477219587	6.0273929142603e-24	8.9437397263835e-23	wt.T15	wt.T0	NO	b1651
pepA	6029.79084649704	0.533737743470855	0.0543024435710998	9.82898205624977	8.44682282257406e-23	1.15422091607199e-21	wt.T15	wt.T0	NO	b4260
serC	29722.8700712586	0.469041606820674	0.0493410006853677	9.50612270333971	1.97901581660301e-21	2.53572412346937e-20	wt.T15	wt.T0	NO	b0907
hisS	6791.39581635193	-0.342108069357734	0.0362079969862386	-9.44841189331068	3.44010238270164e-21	4.30561219956687e-20	wt.T15	wt.T0	NO	b2514
tolB	10488.4548602292	0.543082762037319	0.0576636789682997	9.41810810121699	4.592886885456e-21	5.66631016325685e-20	wt.T15	wt.T0	NO	b0740
minC	3780.6782394123	-0.511664039963707	0.0543652118852461	-9.41160757441222	4.88605876881687e-21	6.01082671331944e-20	wt.T15	wt.T0	NO	b1176
ycbL	3614.93300128803	-0.511663538256205	0.0544530065882248	-9.39642400511361	5.64490012008709e-21	6.92462463594774e-20	wt.T15	wt.T0	NO	b0927
oxyR	2186.0809327519	-0.377280164743855	0.0404848142605547	-9.31905386340003	1.17382329947752e-20	1.41185766215708e-19	wt.T15	wt.T0	NO	b3961
yoaB	1254.18308171708	0.552891804724439	0.0594224424586531	9.30442744942953	1.34716181465234e-20	1.61584575435244e-19	wt.T15	wt.T0	NO	b1809
hemC	2151.1978991277	-0.557677057715676	0.0601247441948666	-9.27533356164016	1.77064138977333e-20	2.08896981449214e-19	wt.T15	wt.T0	NO	b3805
mscK	2605.78835848238	-0.557704773814778	0.0602093735721258	-9.26275662288189	1.99221093594976e-20	2.34396916115288e-19	wt.T15	wt.T0	NO	b0465
ispG	4918.30609733817	-0.505035464268063	0.0548064256852298	-9.21489511409917	3.11582774473916e-20	3.61670543058701e-19	wt.T15	wt.T0	NO	b2515
frr	9072.25351883997	0.401063804570806	0.0438846282368084	9.13904983782938	6.30034312487566e-20	7.21614896902205e-19	wt.T15	wt.T0	NO	b0172
mppA	1194.9917386505	0.57255864307821	0.0635280462689497	9.01269087757319	2.01061386274005e-19	2.23183307437315e-18	wt.T15	wt.T0	NO	b1329
rplT	37089.1613311166	-0.53915765336706	0.061383072316062	-8.78349083915077	1.58477798284281e-18	1.68134430710448e-17	wt.T15	wt.T0	NO	b1716
zapA	2584.07978948544	-0.52258287443075	0.0603087970635327	-8.66511852127032	4.5104352128716e-18	4.64822416448199e-17	wt.T15	wt.T0	NO	b2910
yhbJ	4472.83128052529	-0.369810602498455	0.0431124015124987	-8.57782423443157	9.6684538203618e-18	9.80009004608503e-17	wt.T15	wt.T0	NO	b3205
yijD	1179.0123584789	-0.437692654825834	0.0513150606905037	-8.52951646039529	1.46960686780169e-17	1.45879596670522e-16	wt.T15	wt.T0	NO	b3964
uvrC	4382.25262445171	-0.434496433261984	0.0510625755842887	-8.50909748069332	1.75292420240421e-17	1.72811112008708e-16	wt.T15	wt.T0	NO	b1913
yqgE	2091.08518113759	-0.498775755775602	0.0595526557106053	-8.37537385737071	5.504883754812e-17	5.23570221437846e-16	wt.T15	wt.T0	NO	b2948
yccA	8724.7164348206	-0.438305341537052	0.0523573819265689	-8.37141441013561	5.69307150636525e-17	5.37914283686765e-16	wt.T15	wt.T0	NO	b0970
secA	11239.7879320843	-0.411835918907397	0.0492595890135007	-8.36052283738144	6.24409092057472e-17	5.874070717874e-16	wt.T15	wt.T0	NO	b0098
npr	917.883581280065	-0.561051001343754	0.0674989163055985	-8.31200013350761	9.41023199742044e-17	8.73836166986267e-16	wt.T15	wt.T0	NO	b3206
ybjL	2324.4400123133	-0.463455272268577	0.0562794604517104	-8.23489188682319	1.79719863510959e-16	1.64762286760153e-15	wt.T15	wt.T0	NO	b0847
ygdH	3607.48086122993	-0.466613029481035	0.0567771138391253	-8.21832949809947	2.06357354453757e-16	1.88782003502399e-15	wt.T15	wt.T0	NO	b2795
yrdD	3142.99189413698	-0.369824288058245	0.0452966324285346	-8.16449851193075	3.22773309947465e-16	2.91576391705681e-15	wt.T15	wt.T0	NO	b3283
potD	3975.18370442321	0.483068557932792	0.0594334480222603	8.12789050623249	4.36825515738516e-16	3.92143986893744e-15	wt.T15	wt.T0	NO	b1123
yqfA	784.424109162968	0.570732745642836	0.0708794027353275	8.05216640684774	8.13412082991352e-16	7.13884832186313e-15	wt.T15	wt.T0	NO	b2899
grpE	3551.88468588824	0.393077475591791	0.0489738199249377	8.02627763556656	1.00474697412165e-15	8.80019763541034e-15	wt.T15	wt.T0	NO	b2614
yceH	1310.00836311325	0.581796744107375	0.0727180288360825	8.00072215129529	1.23691614491484e-15	1.07681530518997e-14	wt.T15	wt.T0	NO	b1067
srkA	2275.34396993323	-0.521032854677525	0.0652915243319244	-7.98009940813658	1.46215484938457e-15	1.27033896169871e-14	wt.T15	wt.T0	NO	b3859
metJ	1261.6155104838	0.534650673964358	0.0677058574230358	7.89666794445545	2.86458190414293e-15	2.44451870792276e-14	wt.T15	wt.T0	NO	b3938
uvrD	3209.25134637024	0.478625106618073	0.0609689915191708	7.85030381333397	4.15030632590056e-15	3.49337674760987e-14	wt.T15	wt.T0	NO	b3813
relB	341.522009117663	0.552073440323649	0.071028687237649	7.77254179676041	7.69266089864793e-15	6.33910491609957e-14	wt.T15	wt.T0	NO	b1564
ybeL	1120.72370326971	0.542446196044838	0.0708823940030979	7.6527634777845	1.96705519534318e-14	1.57876288726614e-13	wt.T15	wt.T0	NO	b0643
galE	1274.53821449276	-0.530796107998886	0.0698271906211946	-7.60156757384671	2.92564934638682e-14	2.31372781642826e-13	wt.T15	wt.T0	NO	b0759
dnaE	4634.1272779922	-0.508747144200715	0.0670158160199619	-7.5914489207917	3.16347875292441e-14	2.4972397175736e-13	wt.T15	wt.T0	NO	b0184
azoR	696.434820468469	0.479350916947165	0.0632540580269911	7.578184418502	3.50424060284356e-14	2.76118812464936e-13	wt.T15	wt.T0	NO	b1412
yfcE	1376.55098744422	0.457241394734724	0.0603409560953328	7.577629264149	3.51926319986397e-14	2.76797422532106e-13	wt.T15	wt.T0	NO	b2300
greA	1171.70405290922	-0.517737858800057	0.0683789251058513	-7.5715998459846	3.68655557452321e-14	2.89428126741659e-13	wt.T15	wt.T0	NO	b3181
pepP	5056.01016754233	-0.339366126857499	0.0449942233094193	-7.54243771525342	4.61266445179091e-14	3.59521391747891e-13	wt.T15	wt.T0	NO	b2908
opgD	1996.52216382845	0.39919286745913	0.0532311486116928	7.49923452471667	6.41915877087988e-14	4.96737053273465e-13	wt.T15	wt.T0	NO	b1424
ybiV	1008.84249999029	0.555791699220349	0.0741682146099143	7.49366426229241	6.69769181981313e-14	5.17363743791648e-13	wt.T15	wt.T0	NO	b0822
folM	498.091182417528	0.582578221884095	0.0777941171751017	7.48871820953771	6.95494812888944e-14	5.36276178938297e-13	wt.T15	wt.T0	NO	b1606
hns	31913.5043129717	0.564861250164877	0.0757344183092316	7.45844838813562	8.75472998788457e-14	6.69078302436913e-13	wt.T15	wt.T0	NO	b1237
exuR	1447.59090013664	-0.496704100243146	0.0669536526956436	-7.41862587394675	1.18341675476653e-13	8.88694529927284e-13	wt.T15	wt.T0	NO	b3094
yjjJ	697.765786753539	0.583907171974824	0.0787697631101368	7.41283392154421	1.23628668784636e-13	9.26785749673716e-13	wt.T15	wt.T0	NO	b4385
ompF	126984.305744354	0.474859130534666	0.0641682617310563	7.4002180786026	1.35961027509291e-13	1.01746917987022e-12	wt.T15	wt.T0	NO	b0929
ynfC	725.242807471449	0.545151090821092	0.0736902060639961	7.3978771391636	1.38378787757699e-13	1.03377094383693e-12	wt.T15	wt.T0	NO	b1585
recB	2723.9875968898	-0.466381561327463	0.0632863414173509	-7.36938730984373	1.71413990308681e-13	1.27176221675753e-12	wt.T15	wt.T0	NO	b2820
yfaY	1716.9364542061	-0.397388528551269	0.0540528844775772	-7.35184685132055	1.9548671894508e-13	1.44046357065675e-12	wt.T15	wt.T0	NO	b2249
rbsK	1074.01107361512	-0.536591653595664	0.0730450048071499	-7.34604173156466	2.0416265599041e-13	1.49419381112981e-12	wt.T15	wt.T0	NO	b3752
yhcF	346.805126832979	0.557403758442474	0.0759581361771119	7.33830220824236	2.16320290045644e-13	1.58049240679711e-12	wt.T15	wt.T0	NO	b3219
ygfB	2405.38872685669	-0.372361166922031	0.0507727467800222	-7.33387871519581	2.23585453971237e-13	1.63081417271588e-12	wt.T15	wt.T0	NO	b2909
ihfB	5907.99172427561	0.50089138290783	0.0689320475492935	7.2664515376486	3.69053530543768e-13	2.6471314699136e-12	wt.T15	wt.T0	NO	b0912
kch	1057.4749737879	0.487592447864131	0.0675558415216056	7.21762081385945	5.29049880622118e-13	3.757298329813e-12	wt.T15	wt.T0	NO	b1250
wecB	1767.32496961794	-0.389038802709028	0.0543503662720329	-7.15797941014459	8.18748482292747e-13	5.75790870772e-12	wt.T15	wt.T0	NO	b3786
rnr	5399.78701313449	-0.405815464789049	0.0567531272277155	-7.15053926739156	8.64376511372941e-13	6.05905483134474e-12	wt.T15	wt.T0	NO	b4179
rodZ	4191.24125944325	-0.38113296526712	0.0536639841218636	-7.10221150188215	1.227761400435e-12	8.53699472959475e-12	wt.T15	wt.T0	NO	b2516
insH1	1505.24797094139	-0.511949934664515	0.0722369167078468	-7.08709560147801	1.36955778023563e-12	9.50763745186087e-12	wt.T15	wt.T0	NO	b1994
ycbZ	3352.26849883863	-0.448095708617314	0.0632503570058002	-7.08447714494675	1.39570243052271e-12	9.67358442214616e-12	wt.T15	wt.T0	NO	b0955
rimJ	1286.11627633035	0.558273404480414	0.0791190150303192	7.05612177131475	1.71213801438749e-12	1.17723120161229e-11	wt.T15	wt.T0	NO	b1066
yieH	613.146426406627	0.496990395933952	0.0705924675998083	7.04027515727899	1.91860573341329e-12	1.31084486659472e-11	wt.T15	wt.T0	NO	b3715
ycbK	3518.31860075286	-0.450538286691661	0.0639993159437355	-7.03973597292427	1.9260444135911e-12	1.31384830614318e-11	wt.T15	wt.T0	NO	b0926
dhaR	615.45657217669	0.535149276170711	0.0763095989246097	7.0128697269057	2.33478831732219e-12	1.59016024514151e-11	wt.T15	wt.T0	NO	b1201
csdA	994.893438754012	-0.404748085912504	0.0577381050113686	-7.0100687549896	2.38201039440826e-12	1.61976706819761e-11	wt.T15	wt.T0	NO	b2810
yfeC	665.36653573412	-0.582102924607849	0.0832293552753135	-6.99396171798179	2.67230504759594e-12	1.81146204011291e-11	wt.T15	wt.T0	NO	b2398
insH1	1304.65325853685	-0.520723772165021	0.0746867077430452	-6.97210772707424	3.12227311543768e-12	2.10655864257186e-11	wt.T15	wt.T0	NO	b2982
yqgF	1272.1308983923	-0.458873751045399	0.0658257149364222	-6.97104089926865	3.14604485343883e-12	2.11598468491415e-11	wt.T15	wt.T0	NO	b2949
insH1	1670.42216276378	-0.527175470527886	0.075762073184067	-6.95830312413827	3.44395585507423e-12	2.3091617053122e-11	wt.T15	wt.T0	NO	b0552
insH1	1663.64656428304	-0.522750417442109	0.0751440096186092	-6.95664790973107	3.48464384423304e-12	2.33282048362764e-11	wt.T15	wt.T0	NO	b0656
rpmI	27183.183922591	-0.435642156131947	0.0626463775290303	-6.95398797687976	3.55101886299804e-12	2.37357576631974e-11	wt.T15	wt.T0	NO	b1717
insH1	1664.06756844339	-0.52151624140489	0.0750558204161603	-6.94837840041253	3.6950879800206e-12	2.46225152742731e-11	wt.T15	wt.T0	NO	b3218
lpxD	15298.6905139212	-0.304909846577629	0.04389260777064	-6.94672433615542	3.73865217468356e-12	2.48744223270934e-11	wt.T15	wt.T0	NO	b0179
insH1	1662.88761571554	-0.520150173182628	0.0749737079809746	-6.93776774805671	3.98343877564085e-12	2.64216415256792e-11	wt.T15	wt.T0	NO	b3505
tufA	110623.354707324	-0.250585324689575	0.0361796975498354	-6.92613099776218	4.32505993117349e-12	2.86435717527717e-11	wt.T15	wt.T0	NO	b3339
galU	4736.35934353356	0.35152398454282	0.0507919661628339	6.92085798403373	4.48916357769819e-12	2.96848519578879e-11	wt.T15	wt.T0	NO	b1236
bcsE	3661.0987672013	0.518411906080006	0.0749711615313242	6.91481758440417	4.68465790560601e-12	3.09302031137718e-11	wt.T15	wt.T0	NO	b3536
insH1	1667.78523302922	-0.518643636362641	0.0752754863482141	-6.8899406901666	5.58156538628529e-12	3.64617236580634e-11	wt.T15	wt.T0	NO	b2030
ydcR	569.006662369259	0.564820440272437	0.0819891475981053	6.88896587925363	5.61994155112979e-12	3.66569601477016e-11	wt.T15	wt.T0	NO	b1439
insH1	1660.00009455143	-0.520823158387379	0.0756642739252019	-6.88334310724028	5.84639827039347e-12	3.8076542581537e-11	wt.T15	wt.T0	NO	b2192
ftsK	9871.03940621454	0.284946114384398	0.0415329826316757	6.86071879092739	6.85149191095164e-12	4.44215346418756e-11	wt.T15	wt.T0	NO	b0890
lpoB	2645.7563692201	0.503735192788091	0.0734768364486189	6.85570061444254	7.09638567977742e-12	4.58029796192509e-11	wt.T15	wt.T0	NO	b1105
rpsQ	26764.7442434201	-0.485180447524899	0.0708366889307807	-6.84928184600781	7.42216391563273e-12	4.77628968520151e-11	wt.T15	wt.T0	NO	b3311
tolC	13004.0698107161	0.415963510085037	0.0608119877572878	6.84015644654186	7.91067415107098e-12	5.07552614923098e-11	wt.T15	wt.T0	NO	b3035
ygiD	392.519365474239	-0.528457217878963	0.0772740161354236	-6.83874404758303	7.98904745632916e-12	5.11820577395094e-11	wt.T15	wt.T0	NO	b3039
glnD	2103.12981637596	0.366608681963697	0.0537350030629008	6.82253021432891	8.94508080939169e-12	5.71373652883925e-11	wt.T15	wt.T0	NO	b0167
insH1	1659.34593442451	-0.517426857268889	0.0759060885794944	-6.81667132310476	9.3174098206466e-12	5.92526886679706e-11	wt.T15	wt.T0	NO	b0259
nudK	635.104146448577	-0.441955873847215	0.0651195304276798	-6.78684061363189	1.14615709505258e-11	7.25675415899862e-11	wt.T15	wt.T0	NO	b2467
yijE	317.763173769767	-0.549986254726048	0.0810740632125919	-6.78375096711111	1.17095104806246e-11	7.40287939316797e-11	wt.T15	wt.T0	NO	b3943
miaA	5643.59698051414	0.356249552664051	0.0525426606960495	6.78019628135879	1.20012720706296e-11	7.56518143079979e-11	wt.T15	wt.T0	NO	b4171
rsuA	1552.94354560432	-0.464139864327123	0.0685251997147252	-6.77327269762608	1.25901317002547e-11	7.89030314683596e-11	wt.T15	wt.T0	NO	b2183
tus	380.40269668107	0.583418366105489	0.0863958877560437	6.75284879012864	1.44970009837109e-11	9.04596101844849e-11	wt.T15	wt.T0	NO	b1610
pal	17818.2780427059	0.520306412538545	0.0775020593620456	6.71345273688753	1.90072202175167e-11	1.17752047201201e-10	wt.T15	wt.T0	NO	b0741
galM	3080.24658655265	0.419392917307285	0.0626796540654105	6.69105347757057	2.21569667763533e-11	1.37068456361452e-10	wt.T15	wt.T0	NO	b0756
lysS	14856.5668419597	-0.339393951094275	0.0507947087352214	-6.68167924465205	2.36219615908755e-11	1.45713757356287e-10	wt.T15	wt.T0	NO	b2890
fdhE	1051.93239430877	-0.506701557271901	0.0760961331052575	-6.65870309823789	2.76254350376550e-11	1.69200891478857e-10	wt.T15	wt.T0	NO	b3891
speA	11573.129232134	0.313207207127423	0.0470767077407214	6.65312470133713	2.86934878069413e-11	1.75245375318773e-10	wt.T15	wt.T0	NO	b2938
insH1	1307.03796039443	-0.520088781145658	0.0782156096445573	-6.64942437333349	2.94241486666381e-11	1.7945405924088e-10	wt.T15	wt.T0	NO	b1331
opgG	7198.67779600416	0.275616286791888	0.0414757160625004	6.64524480726402	3.02713514246745e-11	1.843606423861e-10	wt.T15	wt.T0	NO	b1048
mutL	2001.06493613405	-0.326473259850622	0.0491915076086758	-6.63678093478565	3.20607578700180e-11	1.9498359504611e-10	wt.T15	wt.T0	NO	b4170
yjeI	1827.12693971372	0.46982030026841	0.0709749625281	6.61952163880892	3.60363092208232e-11	2.1793387004974e-10	wt.T15	wt.T0	NO	b4144
rpsC	62335.8334888306	-0.574705523892548	0.087406913092924	-6.57505800807274	4.86342038121385e-11	2.91670127862242e-10	wt.T15	wt.T0	NO	b3314
serA	24355.3967146961	0.501623046728689	0.076297863563639	6.57453594765851	4.88051383444183e-11	2.92289302872674e-10	wt.T15	wt.T0	NO	b2913
recJ	2814.15554395821	-0.3847788805582	0.058732173517751	-6.55141564685847	5.69941790210695e-11	3.4085992384069e-10	wt.T15	wt.T0	NO	b2892
priB	14581.5169598193	-0.486141094926939	0.0744523278203191	-6.52956205882746	6.59622766765382e-11	3.91243283913863e-10	wt.T15	wt.T0	NO	b4201
idnR	473.08892642405	0.466335816156459	0.0718386889405436	6.49142993885115	8.50254500070307e-11	5.00872978349739e-10	wt.T15	wt.T0	NO	b4264
glpG	1066.83602622257	0.410060657129769	0.0631786669397588	6.49049239232546	8.55562864454365e-11	5.03313412631328e-10	wt.T15	wt.T0	NO	b3424
ffh	3888.47771135062	-0.431858542724159	0.0667374365299306	-6.471008854685	9.73507290004412e-11	5.7036695769865e-10	wt.T15	wt.T0	NO	b2610
yjjG	869.924460060658	0.44985696066255	0.0699118642669391	6.43462973530351	1.23774680016032e-10	7.19325798531931e-10	wt.T15	wt.T0	NO	b4374
prlF	345.923696508766	0.545399098129866	0.0849616198838659	6.41935851594369	1.36849775757438e-10	7.89996432781571e-10	wt.T15	wt.T0	NO	b3129
ychH	890.792760103778	-0.573024472494404	0.0893610944883246	-6.41246031928662	1.43189703125234e-10	8.2329312662418e-10	wt.T15	wt.T0	NO	b1205
yeiE	922.748936116158	-0.480816985013906	0.0750417564842498	-6.407325834848	1.48094105887143e-10	8.50359506942401e-10	wt.T15	wt.T0	NO	b2157
trmI	1049.77283656777	0.518017883247529	0.0808718971805257	6.40541277387357	1.49963101763335e-10	8.59947773458273e-10	wt.T15	wt.T0	NO	b2960
rpsL	27981.3314638837	-0.485833633981057	0.0760935120337804	-6.38469195330845	1.71742832592738e-10	9.79637451962276e-10	wt.T15	wt.T0	NO	b3342
rplI	21858.873916344	-0.550659851961107	0.086255632381184	-6.38404515461218	1.72470198289699e-10	9.82488543819158e-10	wt.T15	wt.T0	NO	b4203
yoaA	1327.27874522778	0.42179091829054	0.0661420836034779	6.3770431064612	1.80539658615777e-10	1.02710177325814e-09	wt.T15	wt.T0	NO	b1808
ygiB	2760.28914429833	-0.40245695451896	0.0631597075486322	-6.37205221713658	1.8651535588555e-10	1.05970171936027e-09	wt.T15	wt.T0	NO	b3037
msrA	1772.81871669576	0.551859409475129	0.0867702528261137	6.36000693211125	2.01744644390246e-10	1.1447219112708e-09	wt.T15	wt.T0	NO	b4219
yceB	1078.12032912021	-0.45916484927716	0.0722170589880492	-6.35812169190031	2.04235649052964e-10	1.15581852242556e-09	wt.T15	wt.T0	NO	b1063
fabZ	3490.06558006604	-0.30080497322131	0.0473707268095167	-6.35001811204803	2.1528957857439e-10	1.21360365572352e-09	wt.T15	wt.T0	NO	b0180
yjjL	319.819040507713	-0.43540775477631	0.0686036450040075	-6.34671459148964	2.19961654156243e-10	1.23832388871794e-09	wt.T15	wt.T0	NO	b4356
yigB	1081.23021775386	-0.367600185785562	0.0579326740803218	-6.34529980915254	2.21992697777744e-10	1.24813081901601e-09	wt.T15	wt.T0	NO	b3812
rplP	38153.1817268944	-0.520347660227493	0.0821174473440989	-6.3366273192476	2.34849124576449e-10	1.31527693893788e-09	wt.T15	wt.T0	NO	b3313
yibQ	1030.6892445861	0.451689114049333	0.071388401163994	6.32720591418918	2.49640130343485e-10	1.39630321609218e-09	wt.T15	wt.T0	NO	b3614
murI	1070.55241673498	-0.549246947778363	0.0869075020354152	-6.31990259660832	2.61728219819147e-10	1.46013236844842e-09	wt.T15	wt.T0	NO	b3967
dppA	24742.9678225283	-0.4363072465124	0.0691536707024348	-6.30924204139228	2.80405302954972e-10	1.56230980407686e-09	wt.T15	wt.T0	NO	b3544
tatA	1575.84754330779	-0.413597385809186	0.0656063354010752	-6.30422935956895	2.89631330287689e-10	1.61163412910083e-09	wt.T15	wt.T0	NO	b3836
hinT	1211.73392280247	0.429849977858161	0.068209513032189	6.3019065633163	2.94006398314712e-10	1.63177330067214e-09	wt.T15	wt.T0	NO	b1103
yrdA	2366.52219410827	-0.300688554657737	0.0477677713775125	-6.29479973602644	3.07796975878677e-10	1.70393248954375e-09	wt.T15	wt.T0	NO	b3279
slt	1771.23110114498	0.466146367922463	0.0740560547981435	6.29450717018413	3.08378023848655e-10	1.70496326117605e-09	wt.T15	wt.T0	NO	b4392
lolC	1785.3266128086	-0.538064117823875	0.085592197009582	-6.2863688119098	3.24977387099154e-10	1.79214860471794e-09	wt.T15	wt.T0	NO	b1116
ytfL	1077.16543345658	-0.388473368655003	0.0618240378907169	-6.28353277962347	3.30964385155906e-10	1.82051492369835e-09	wt.T15	wt.T0	NO	b4218
yedZ	242.886392008209	0.555550002511203	0.0887051761519603	6.26288145304501	3.77927932092029e-10	2.06830521010568e-09	wt.T15	wt.T0	NO	b1972
lpxB	2991.63742514432	-0.491207430552014	0.0786576798868611	-6.24487565942134	4.24137382367927e-10	2.30658087791525e-09	wt.T15	wt.T0	NO	b0182
flgL	244.602373923083	0.545051923912706	0.0873248189110146	6.24166108455516	4.32948250446739e-10	2.34858108722238e-09	wt.T15	wt.T0	NO	b1083
lpxC	18911.4889749278	-0.414296062386553	0.066542960651695	-6.22599382908581	4.78512900064047e-10	2.58277337809569e-09	wt.T15	wt.T0	NO	b0096
rhsC	475.30693253358	-0.571685860550685	0.0923512311615479	-6.19034368421844	6.00331754821087e-10	3.21616937632439e-09	wt.T15	wt.T0	NO	b0700
ydgD	1152.66961990766	0.552993977119784	0.0895667510178649	6.1740988797225	6.65418885458126e-10	3.55603805372301e-09	wt.T15	wt.T0	NO	b1598
sspA	7777.19499366098	-0.414847973563125	0.0672661667880664	-6.16726050215073	6.94832372426828e-10	3.69948974616405e-09	wt.T15	wt.T0	NO	b3229
ydbH	926.406007356495	0.295354159836033	0.0479452980329289	6.16023201343295	7.26384416181407e-10	3.8579679078368e-09	wt.T15	wt.T0	NO	b1381
yjjK	6801.58049922268	0.335817275130329	0.054565585867728	6.15437862143332	7.53724232576455e-10	3.98845739738374e-09	wt.T15	wt.T0	NO	b4391
rsgA	2646.76974830611	-0.25341271272571	0.0412508733079918	-6.14320843182281	8.08710501920435e-10	4.27247169389626e-09	wt.T15	wt.T0	NO	b4161
ybjQ	435.761493888028	0.534494046172601	0.0870075304894868	6.14307799756694	8.09375137935882e-10	4.27247169389626e-09	wt.T15	wt.T0	NO	b0866
xseA	4603.88531671925	-0.583753455566924	0.0952671980584937	-6.12753883250037	8.92488214767411e-10	4.69398795537842e-09	wt.T15	wt.T0	NO	b2509
uspD	1324.2894185727	0.441816669554846	0.0725621056086438	6.08880717902176	1.13755023147888e-09	5.93229698010361e-09	wt.T15	wt.T0	NO	b3923
yddH	311.106701074484	0.506311294065616	0.0833979270157278	6.07102972679563	1.27092657215553e-09	6.6118806488766e-09	wt.T15	wt.T0	NO	b1462
yniC	945.399771404757	0.553727176149956	0.0914524274574114	6.05481113563467	1.40582505008813e-09	7.30487673439298e-09	wt.T15	wt.T0	NO	b1727
mlaC	1932.86610739006	0.379744115253283	0.0628096540843677	6.04595138739658	1.48530879884764e-09	7.69935581443468e-09	wt.T15	wt.T0	NO	b3192
pgrR	379.076293047345	0.425806563535971	0.0705641118564373	6.03432187175083	1.59631604702961e-09	8.24508695104527e-09	wt.T15	wt.T0	NO	b1328
lolD	932.687937190714	-0.402551262990468	0.0667541858354695	-6.03035237344734	1.63602560258884e-09	8.44009384943681e-09	wt.T15	wt.T0	NO	b1117
ychF	4281.9572717073	0.396035667838511	0.0656830755054106	6.02949336326202	1.64474470390405e-09	8.47494944088029e-09	wt.T15	wt.T0	NO	b1203
typA	26865.2728886643	-0.399693452910529	0.0665340628681894	-6.00735075659458	1.88579256555459e-09	9.68234518200325e-09	wt.T15	wt.T0	NO	b3871
mepM	1980.50263477316	-0.572815867689763	0.0955188790141043	-5.99688641242514	2.01136643909611e-09	1.02903794834325e-08	wt.T15	wt.T0	NO	b1856
rbsR	580.948413727004	-0.517298263594692	0.0864504819057702	-5.98375222660459	2.18054942204651e-09	1.11295654898308e-08	wt.T15	wt.T0	NO	b3753
barA	1288.29278044565	-0.340151593219958	0.0568676645505492	-5.98145881158176	2.21147982744571e-09	1.12741084945816e-08	wt.T15	wt.T0	NO	b2786
slmA	1167.27886763333	0.34335898567208	0.0574810383236441	5.97343046830182	2.32315827422549e-09	1.18294780991812e-08	wt.T15	wt.T0	NO	b3641
yfiN	983.482280783951	-0.468233373548163	0.0784465383340948	-5.96882135900008	2.3897358252327e-09	1.21541570004179e-08	wt.T15	wt.T0	NO	b2604
lpxA	5528.49582117626	-0.386614417058261	0.0647763181490742	-5.96845310300778	2.39513465667664e-09	1.21672840559173e-08	wt.T15	wt.T0	NO	b0181
hsdR	3985.02535096431	-0.438151117383557	0.0735083820879462	-5.96055993804011	2.51375077847016e-09	1.27345291633128e-08	wt.T15	wt.T0	NO	b4350
paaY	490.93979900135	0.497869013402437	0.0836255512380794	5.95355134921645	2.62385478875464e-09	1.32512338922135e-08	wt.T15	wt.T0	NO	b1400
yceM	1219.49004307659	0.459029668130167	0.0774701715167294	5.92524398930808	3.11834041910889e-09	1.56891552620252e-08	wt.T15	wt.T0	NO	b1068
phoA	1104.16861379258	0.455762735070506	0.0769549081110712	5.92246480773768	3.17151691402313e-09	1.59239651566883e-08	wt.T15	wt.T0	NO	b0383
frmB	467.48580883106	-0.422351192180777	0.0714672781826117	-5.90971424854875	3.42701687725734e-09	1.71668896473285e-08	wt.T15	wt.T0	NO	b0355
fbaA	36358.905248388	-0.506177512424097	0.0861587134212276	-5.8749427924882	4.22989395732039e-09	2.10422604927528e-08	wt.T15	wt.T0	NO	b2925
znuC	860.450663384969	-0.361787304947238	0.0616783382842191	-5.86571096127932	4.47212255757298e-09	2.21961209236783e-08	wt.T15	wt.T0	NO	b1858
lrp	7503.31399650856	0.30906456303797	0.0527432377065905	5.85979504628233	4.63438790349975e-09	2.29750711450194e-08	wt.T15	wt.T0	NO	b0889
ybaK	540.238897480292	0.418732002025624	0.0715750079084331	5.85025435919356	4.9082183417601e-09	2.42213563425373e-08	wt.T15	wt.T0	NO	b0481
waaF	2781.25834447536	-0.292901565550393	0.0501185164921147	-5.84417867987926	5.09073634636077e-09	2.50791740428782e-08	wt.T15	wt.T0	NO	b3620
ddlB	2384.04103799703	-0.37599229976091	0.0643372620781857	-5.84408300284812	5.09366272246508e-09	2.50791740428782e-08	wt.T15	wt.T0	NO	b0092
ydcF	690.180754689394	0.543798689713389	0.0930913292220357	5.84156112344635	5.1713897353355e-09	2.54328711585179e-08	wt.T15	wt.T0	NO	b1414
fusA	165467.435301635	-0.469577779674763	0.0804043030969754	-5.84020707335038	5.21359789929127e-09	2.56112806929917e-08	wt.T15	wt.T0	NO	b3340
evgS	5718.63824048883	-0.453445513602254	0.0778979892216343	-5.82101692396856	5.84906459173105e-09	2.86027869842522e-08	wt.T15	wt.T0	NO	b2370
fkpB	1633.67397088481	-0.329951260852446	0.0568301505611623	-5.80591917484615	6.40138384430563e-09	3.11977149432412e-08	wt.T15	wt.T0	NO	b0028
hemH	453.433412313182	0.471239461002272	0.0812484292205879	5.79998241840301	6.63218728084458e-09	3.22861157595117e-08	wt.T15	wt.T0	NO	b0475
rpoN	6752.70252153153	-0.26617886854342	0.0460590314584023	-5.77908089065694	7.51098101097689e-09	3.6440916859998e-08	wt.T15	wt.T0	NO	b3202
fmt	5401.82198548673	-0.362109736919967	0.0627711370191835	-5.76872993091241	7.98711830368182e-09	3.85776027240471e-08	wt.T15	wt.T0	NO	b3288
mlaB	772.873726276967	0.400059513239226	0.0693627301458033	5.76764369566025	8.03875354109669e-09	3.87836176429671e-08	wt.T15	wt.T0	NO	b3191
ygiC	4447.28935068477	-0.465104894235611	0.0808200489619633	-5.75482074323545	8.67337798967021e-09	4.16592282084494e-08	wt.T15	wt.T0	NO	b3038
rpoE	3343.27139744977	-0.511869877755405	0.0893594023505752	-5.72821509870035	1.01492826804973e-08	4.85860339405625e-08	wt.T15	wt.T0	NO	b2573
thrC	11660.6554100574	-0.372839887538273	0.0652754444043511	-5.71179393630326	1.11791403461928e-08	5.33977079810404e-08	wt.T15	wt.T0	NO	b0004
pitA	2919.68398382275	-0.533673181487901	0.0934880129916222	-5.70846640558854	1.1399867266513e-08	5.43918528804453e-08	wt.T15	wt.T0	NO	b3493
rpsR	17066.2780879372	-0.436777523103034	0.0767342397976142	-5.69208119159101	1.25500146867803e-08	5.9681677772596e-08	wt.T15	wt.T0	NO	b4202
yfgJ	778.516546609671	-0.405081418543385	0.0712832148489844	-5.6827041176743	1.32581530389049e-08	6.28416079275425e-08	wt.T15	wt.T0	NO	b2510
rpoC	56031.3878433377	-0.41629761366078	0.0733203947747174	-5.67778740062553	1.36448150964314e-08	6.46034118271827e-08	wt.T15	wt.T0	NO	b3988
yjaG	1648.35365659877	-0.260858376033058	0.0459539977151593	-5.67651105459768	1.37469675415664e-08	6.50157785810338e-08	wt.T15	wt.T0	NO	b3999
pnp	17247.0196149847	-0.556999472924443	0.0981334228227992	-5.67594053995471	1.37928686292576e-08	6.51614953404095e-08	wt.T15	wt.T0	NO	b3164
ompX	24964.9735237672	0.324909528161804	0.0573171221818139	5.66862947394966	1.43944275010922e-08	6.79291125133509e-08	wt.T15	wt.T0	NO	b0814
ynjI	1154.08190557325	-0.534538859561966	0.0943447074933107	-5.66580652761965	1.4633456772697e-08	6.88314448197228e-08	wt.T15	wt.T0	NO	b1762
yeiG	1697.38360414464	0.477114448776737	0.0843357461724855	5.65732172216668	1.53753389438983e-08	7.22423433729629e-08	wt.T15	wt.T0	NO	b2154
mzrA	680.038388170805	-0.379751823917558	0.0671475891366862	-5.65547965012612	1.55411643645968e-08	7.2942117093836e-08	wt.T15	wt.T0	NO	b3096
rpsT	21703.9006020498	-0.57351650922185	0.10167989780521	-5.64041193590249	1.69643816040846e-08	7.93631633439189e-08	wt.T15	wt.T0	NO	b0023
ygdQ	608.113439318615	-0.503498818195292	0.089325185989598	-5.6366948763356	1.73344851689305e-08	8.08318649669998e-08	wt.T15	wt.T0	NO	b2832
rimL	762.6190136627	0.392519986752142	0.0698410369049383	5.62019128218854	1.90746150992693e-08	8.84890772129715e-08	wt.T15	wt.T0	NO	b1427
cohE	785.91945317255	0.400997837429525	0.0713579102855024	5.61952887668846	1.91478875000983e-08	8.87130667654768e-08	wt.T15	wt.T0	NO	b1145
pepN	7159.13423330837	0.53332996836451	0.0950764009294817	5.60948840249098	2.02925594883818e-08	9.37147292736178e-08	wt.T15	wt.T0	NO	b0932
rraA	2023.25456143746	-0.4539020245898	0.0809232477587649	-5.60904359576494	2.0344777464009e-08	9.38555011640926e-08	wt.T15	wt.T0	NO	b3929
nadD	558.877073089	-0.420545698585386	0.0749948582823067	-5.60766042122923	2.05079898006516e-08	9.45074706074851e-08	wt.T15	wt.T0	NO	b0639
wecA	3171.48227378426	-0.470680732585332	0.0843430287989611	-5.58055288371539	2.39755239827039e-08	1.10017335342524e-07	wt.T15	wt.T0	NO	b3784
hdhA	1353.01986405431	0.505255252706882	0.0905576685681233	5.57937566962423	2.41383408844667e-08	1.10646874669986e-07	wt.T15	wt.T0	NO	b1619
spoT	8444.86992854016	-0.328764303065159	0.0589316060709579	-5.57874330913879	2.42262432691767e-08	1.10932045001384e-07	wt.T15	wt.T0	NO	b3650
rpsF	30444.8557938359	-0.424208797555642	0.0760692630934469	-5.57661242274064	2.45247441953144e-08	1.12179921012042e-07	wt.T15	wt.T0	NO	b4200
rsmG	738.882743570106	-0.445047481001742	0.080037513111395	-5.56048612332984	2.69024243477192e-08	1.22795632487792e-07	wt.T15	wt.T0	NO	b3740
rpmC	20912.6338304801	-0.42906195120537	0.0775761064227906	-5.53085184331084	3.18679404315526e-08	1.44543872671685e-07	wt.T15	wt.T0	NO	b3312
ylaB	652.495182153677	0.401558460486319	0.0726073537818395	5.53054807220858	3.19231796274782e-08	1.446424864968e-07	wt.T15	wt.T0	NO	b0457
yobH	311.527568183003	0.574052687853851	0.104131357272984	5.51277446954767	3.53220736137469e-08	1.59373786691911e-07	wt.T15	wt.T0	NO	b4536
yfgM	2558.48457671994	-0.324789805213744	0.0590637654888701	-5.49896882674957	3.82018656965759e-08	1.72007983397096e-07	wt.T15	wt.T0	NO	b2513
dnaA	5057.34163950149	-0.303854969024668	0.0552712792406934	-5.49752010807368	3.85169406074216e-08	1.73245989107132e-07	wt.T15	wt.T0	NO	b3702
wecD	700.199880286608	-0.440362155128627	0.0802413391449233	-5.48797116076655	4.0657642247507e-08	1.82684390452378e-07	wt.T15	wt.T0	NO	b3790
nagK	1733.04493873007	-0.340760581798055	0.0622073160864767	-5.4778216331396	4.30593850885764e-08	1.92674015349713e-07	wt.T15	wt.T0	NO	b1119
trkA	1604.45954433629	-0.369839680614212	0.0678162720345124	-5.45355369027064	4.93730294375249e-08	2.20013148721602e-07	wt.T15	wt.T0	NO	b3290
yffR	205.212872513737	0.485204744523122	0.0898244004963221	5.40170312122472	6.60111351529358e-08	2.92344699067053e-07	wt.T15	wt.T0	NO	b2449
ydiV	971.284457539293	-0.289417617939735	0.053613194934522	-5.3982535137703	6.72927369455964e-08	2.97410479151571e-07	wt.T15	wt.T0	NO	b1707
ydhR	1539.6118676843	0.40674543127785	0.0753949875656657	5.39486038012265	6.8576856266344e-08	3.02158025875585e-07	wt.T15	wt.T0	NO	b1667
dauA	726.161734864281	-0.443161410404738	0.0822272008489761	-5.38947460000101	7.06639659583677e-08	3.10403870812036e-07	wt.T15	wt.T0	NO	b1206
tatB	2417.54754776509	-0.325455579408419	0.0608125185640845	-5.35178590022468	8.70904043851362e-08	3.80238995080908e-07	wt.T15	wt.T0	NO	b3838
yaeI	377.437942102468	-0.447329982030342	0.0836216953110397	-5.34944885255497	8.82224890756248e-08	3.84792634170251e-07	wt.T15	wt.T0	NO	b0164
evgA	3852.48655963814	-0.33952447709578	0.0635596325091325	-5.34182567916822	9.20151195097056e-08	3.99141099546349e-07	wt.T15	wt.T0	NO	b2369
rpsG	35742.1688755057	-0.427379450208248	0.080239164341943	-5.32631980546245	1.00222609043339e-07	4.33628482814769e-07	wt.T15	wt.T0	NO	b3341
yceQ	1152.60548234622	0.484736846516233	0.0911244599183981	5.31950309445252	1.0405104392655e-07	4.49742149824669e-07	wt.T15	wt.T0	NO	b1085
kdgR	1177.61783599945	0.497555196517266	0.0936171835963536	5.31478492946935	1.06783372569763e-07	4.61090602756239e-07	wt.T15	wt.T0	NO	b1827
glyS	10165.7939335893	-0.3182048322273	0.0599093620713381	-5.31143749867328	1.08763873200851e-07	4.69173231250023e-07	wt.T15	wt.T0	NO	b3559
ybaB	2790.60442553904	-0.319316636721297	0.0602388353882062	-5.30084346192081	1.15268892401211e-07	4.96242350337418e-07	wt.T15	wt.T0	NO	b0471
chbR	209.570103785469	0.534711246645874	0.100960299390427	5.29625258516792	1.18203308302535e-07	5.07862572388406e-07	wt.T15	wt.T0	NO	b1735
rpoA	64921.5453274335	-0.447822826305599	0.0848235476280703	-5.27946353139093	1.29562662071633e-07	5.56114885512237e-07	wt.T15	wt.T0	NO	b3295
ycgN	551.056333409999	0.47067744670911	0.089275797944696	5.27217294658831	1.34817942417463e-07	5.77523685871631e-07	wt.T15	wt.T0	NO	b1181
nudC	1141.88720220838	0.39518449319141	0.0750446050320837	5.26599471104495	1.39432298322236e-07	5.96698378746695e-07	wt.T15	wt.T0	NO	b3996
ygaP	376.882230680871	0.484209286614929	0.0919847866115932	5.26401489258771	1.40943025243713e-07	6.02566319804311e-07	wt.T15	wt.T0	NO	b2668
lsrK	236.496113362856	0.514451479431512	0.0982564832176885	5.23580187875988	1.64270090123935e-07	6.98835713453351e-07	wt.T15	wt.T0	NO	b1511
plsX	6105.00744073576	-0.282016173394017	0.0540291926718264	-5.21969993345976	1.79213254232393e-07	7.59413966413615e-07	wt.T15	wt.T0	NO	b1090
rpmJ	6738.34281771215	-0.584446568788937	0.112034787116365	-5.21665264719876	1.8218544377046e-07	7.71251711961614e-07	wt.T15	wt.T0	NO	b3299
nuoG	8777.33170021345	-0.531274118887947	0.10191075093341	-5.21313123514408	1.85679438914129e-07	7.83737846755826e-07	wt.T15	wt.T0	NO	b2283
hslJ	1137.70956431652	0.33120454862224	0.0637645542861984	5.19417962424192	2.05624537929387e-07	8.6538670056442e-07	wt.T15	wt.T0	NO	b1379
bamB	4774.87365442206	-0.397919959841051	0.076791760956252	-5.18180537711259	2.19748445234926e-07	9.23028975218297e-07	wt.T15	wt.T0	NO	b2512
phnP	230.643237385033	0.508447377591168	0.0981927899011127	5.17805205558587	2.24214675907924e-07	9.39960165602344e-07	wt.T15	wt.T0	NO	b4092
pabB	521.470991200839	0.397208430438652	0.0768512741351626	5.16853409274724	2.35937253275892e-07	9.86231422696323e-07	wt.T15	wt.T0	NO	b1812
groL	20435.2041655117	0.516272544614461	0.100042539542249	5.16053018022831	2.46251458813315e-07	1.02834990247185e-06	wt.T15	wt.T0	NO	b4143
tpx	15029.6503007993	0.57413162128115	0.111468761763178	5.1506055346782	2.59646778004914e-07	1.08219574075793e-06	wt.T15	wt.T0	NO	b1324
rplX	27241.6324523915	-0.455979815641858	0.0886087520330025	-5.14599071965293	2.66112578471882e-07	1.10807532675177e-06	wt.T15	wt.T0	NO	b3309
mug	487.9098032974	0.515430164960084	0.100263896718527	5.14073541752583	2.73665195768529e-07	1.13842612266716e-06	wt.T15	wt.T0	NO	b3068
hfq	6910.20198358004	0.352548921702964	0.0686216364165864	5.13757671942883	2.78303863365723e-07	1.15660835612434e-06	wt.T15	wt.T0	NO	b4172
insF1	407.856386262326	-0.422207012957658	0.0823531337911804	-5.12678745205048	2.94727926176826e-07	1.22368767810724e-06	wt.T15	wt.T0	NO	b1026
rpsO	20014.0037083394	-0.360106808180868	0.0702465070708468	-5.12633044967893	2.95443872121073e-07	1.2247976894231e-06	wt.T15	wt.T0	NO	b3165
ydbJ	756.464838508922	0.391662385063071	0.0764195966301573	5.12515640403826	2.97290854968946e-07	1.2307784388839e-06	wt.T15	wt.T0	NO	b4529
lipA	4755.76486665946	0.323959954309604	0.063559009937332	5.09699497567728	3.45087483842264e-07	1.419131195458e-06	wt.T15	wt.T0	NO	b0628
yfcF	698.417888418827	0.305222700083355	0.059916054930085	5.0941721787176	3.50268336874984e-07	1.43633302813503e-06	wt.T15	wt.T0	NO	b2301
iap	575.193723063014	0.399990817676023	0.0785377213434436	5.09297711766901	3.5248425453709e-07	1.44404839761969e-06	wt.T15	wt.T0	NO	b2753
insF1	407.487830388403	-0.418492531440443	0.0823074798817607	-5.08450182221143	3.68592230206243e-07	1.50860781993418e-06	wt.T15	wt.T0	NO	b0299
torD	248.943269109233	-0.547976751284182	0.107826100590488	-5.08204180883199	3.73399196044315e-07	1.52683497018878e-06	wt.T15	wt.T0	NO	b0998
rdgC	1260.81939783536	0.517808631928599	0.101956683615139	5.0787119938424	3.80002252764354e-07	1.55089766298344e-06	wt.T15	wt.T0	NO	b0393
ribD	1529.08321386876	-0.301164484826675	0.059306264388304	-5.07812265589381	3.81182593089647e-07	1.55424592725316e-06	wt.T15	wt.T0	NO	b0414
creC	369.659803234691	0.371895565315582	0.0732623612922535	5.07621592801302	3.85025724749558e-07	1.56629719571018e-06	wt.T15	wt.T0	NO	b4399
thiC	10076.2234285684	0.469749257233841	0.0925410642636093	5.07611686738041	3.85226406170499e-07	1.56629719571018e-06	wt.T15	wt.T0	NO	b3994
insF1	408.945157715215	-0.417552925919836	0.0822963939499239	-5.07376940688204	3.90011640864415e-07	1.58426177352074e-06	wt.T15	wt.T0	NO	b0372
sufS	598.266244027258	-0.383677801640304	0.0757307675768115	-5.06633979711285	4.0553774164261e-07	1.6411546095715e-06	wt.T15	wt.T0	NO	b1680
yeaE	693.015157445326	-0.333887678198773	0.06593416763611	-5.06395530829321	4.10645956249163e-07	1.66027082311225e-06	wt.T15	wt.T0	NO	b1781
insF1	408.336777887378	-0.417574125331333	0.0824717517278026	-5.06323821894233	4.12194258196433e-07	1.66497175574574e-06	wt.T15	wt.T0	NO	b2089
pncC	284.923056827661	0.513748332896908	0.101884290550861	5.04246857017119	4.59564257351162e-07	1.8545780030302e-06	wt.T15	wt.T0	NO	b2700
insF1	408.027859866086	-0.411776160916778	0.0819380596590531	-5.02545657817858	5.02236199365654e-07	2.02488880379169e-06	wt.T15	wt.T0	NO	b0541
holC	1245.55929355629	0.401964572038546	0.0800253569101162	5.02296506456109	5.08798023878486e-07	2.04764389447545e-06	wt.T15	wt.T0	NO	b4259
ydbC	398.433112421064	0.547811714082263	0.109061672801757	5.02295352720317	5.08828600919906e-07	2.04764389447545e-06	wt.T15	wt.T0	NO	b1406
dnaK	15170.3980716643	0.470564070793991	0.0937604226263239	5.0187921258567	5.19973774963526e-07	2.08666055789266e-06	wt.T15	wt.T0	NO	b0014
rcnB	378.874303563692	0.51626896578643	0.102876358788179	5.01834407698489	5.21187693454704e-07	2.08959002816844e-06	wt.T15	wt.T0	NO	b2107
rcsB	6383.17595570828	0.217658270031015	0.0433855437929416	5.01683858268074	5.25286645725878e-07	2.10017382985587e-06	wt.T15	wt.T0	NO	b2217
hemD	1168.88454491704	-0.262748989664807	0.052428024286644	-5.01161341171771	5.39755567331194e-07	2.15204481970092e-06	wt.T15	wt.T0	NO	b3804
rnd	1256.58909786545	-0.44074331937342	0.0879822413241626	-5.00945773533481	5.4583611669006e-07	2.17428076740561e-06	wt.T15	wt.T0	NO	b1804
rlmH	1481.82274115667	-0.573748469185833	0.114546175673059	-5.00888367345796	5.47466484882353e-07	2.17876523661014e-06	wt.T15	wt.T0	NO	b0636
ybjO	133.825277738528	0.548524634787639	0.109528382336893	5.00805930923419	5.49815940665947e-07	2.18610058176387e-06	wt.T15	wt.T0	NO	b0858
ydiK	1103.97472796625	0.357972228847354	0.0715036509241174	5.00634896569476	5.54721503104666e-07	2.20357631132102e-06	wt.T15	wt.T0	NO	b1688
fis	6894.29860699478	-0.511833897755959	0.102282528397467	-5.00411855059923	5.61182149756674e-07	2.2271916568468e-06	wt.T15	wt.T0	NO	b3261
infA	7984.27119607857	-0.392442121251371	0.0784451138926918	-5.00276055164135	5.65151211154444e-07	2.23882837593109e-06	wt.T15	wt.T0	NO	b0884
rsmA	3079.82553547592	-0.258829919071227	0.0518358210140254	-4.99326361593066	5.93674363353333e-07	2.34322294420447e-06	wt.T15	wt.T0	NO	b0051
ftsB	699.576414872276	0.43177413140546	0.0865651902038907	4.98784939290821	6.10551345253183e-07	2.40543860292267e-06	wt.T15	wt.T0	NO	b2748
cybB	1428.06703523473	0.536918248321274	0.107693699808113	4.98560500083057	6.17682226628544e-07	2.43131436151509e-06	wt.T15	wt.T0	NO	b1418
potE	149.16475867891	0.489030581586129	0.0980942292296263	4.98531448207183	6.1861110984364e-07	2.4327529802412e-06	wt.T15	wt.T0	NO	b0692
gshA	6105.16784479342	0.176610758170198	0.0354891973265365	4.97646527604444	6.47558864360603e-07	2.54196288755371e-06	wt.T15	wt.T0	NO	b2688
osmE	4547.29715957053	0.390000313720563	0.0785537842519291	4.96475526207365	6.8787758117082e-07	2.68373175156638e-06	wt.T15	wt.T0	NO	b1739
yaeP	617.881652332584	0.496575377153119	0.100024479402599	4.96453848216894	6.88646313278266e-07	2.68373175156638e-06	wt.T15	wt.T0	NO	b4406
ybdG	1062.70306018497	-0.261312825987718	0.0526439495738544	-4.96377699817376	6.91353209350159e-07	2.69185135976013e-06	wt.T15	wt.T0	NO	b0577
ldtD	2977.05396388178	0.450828185583078	0.0909790823480997	4.95529493096162	7.22206568921319e-07	2.80691986012804e-06	wt.T15	wt.T0	NO	b0925
dcuS	670.300495337548	-0.327951751675928	0.0662315377830142	-4.95159500524287	7.36076688391263e-07	2.85825462272794e-06	wt.T15	wt.T0	NO	b4125
yaiI	390.38037876735	-0.409984918726787	0.0831104276585794	-4.93301418699251	8.09702714809235e-07	3.1356917690998e-06	wt.T15	wt.T0	NO	b0387
ycfL	1199.92013049662	0.38838244001125	0.0788590416419001	4.92502104926534	8.43512736827329e-07	3.26369892259893e-06	wt.T15	wt.T0	NO	b1104
sgcQ	681.660314626002	-0.405009617175109	0.0822766143735243	-4.92253625479072	8.54297313499987e-07	3.30246714386119e-06	wt.T15	wt.T0	NO	b4303
malX	345.844477241008	-0.501134840594954	0.101998788195786	-4.91314504279237	8.96269217359917e-07	3.45852589862388e-06	wt.T15	wt.T0	NO	b1621
	15052.8113798485	0.582359123003853	0.118599688095637	4.91029219684157	9.09407814206041e-07	3.50609191226936e-06	wt.T15	wt.T0	NO	b4457
ybaL	2002.18698454033	0.402599769115631	0.082063612556742	4.90594742995572	9.29774274019741e-07	3.5814141973392e-06	wt.T15	wt.T0	NO	b0478
nlpC	1077.29194147533	0.318482729582406	0.0649945748679043	4.90014328472328	9.57667866852719e-07	3.68557027546349e-06	wt.T15	wt.T0	NO	b1708
ltaE	1709.13829349048	0.242421006669278	0.0494797002312962	4.89940330147646	9.61281460819954e-07	3.69618285647423e-06	wt.T15	wt.T0	NO	b0870
era	3845.46165333574	-0.240872026113092	0.0491980992392451	-4.89596203588593	9.78259523740247e-07	3.75811799244696e-06	wt.T15	wt.T0	NO	b2566
ileS	12490.4923250327	-0.374259380697451	0.0764744411348336	-4.89391455685942	9.88497685076459e-07	3.79407378147569e-06	wt.T15	wt.T0	NO	b0026
thiK	1002.95098436893	0.31795923749433	0.0649786667925484	4.89328656910507	9.9165847425114e-07	3.80282530356698e-06	wt.T15	wt.T0	NO	b1106
purR	3394.25615912546	0.465045313569618	0.0951700311379682	4.88646801949072	1.02660993956192e-06	3.92987741048614e-06	wt.T15	wt.T0	NO	b1658
tesB	780.798670691926	0.433716493748139	0.0887789834632515	4.88535097867694	1.03244770233133e-06	3.94872380749927e-06	wt.T15	wt.T0	NO	b0452
yhfG	161.874786282361	0.486224279526414	0.0995789438350518	4.88280213467441	1.0458880796642e-06	3.99305457824051e-06	wt.T15	wt.T0	NO	b3362
yihI	790.785014385439	0.447864152027544	0.0919391791363534	4.87130901357434	1.10861293364619e-06	4.22879032463274e-06	wt.T15	wt.T0	NO	b3866
adiA	316.499285530823	-0.564776848255241	0.116476292334853	-4.84885668090796	1.24175092911677e-06	4.71581399465807e-06	wt.T15	wt.T0	NO	b4117
bdcR	266.551868095432	0.492650340896493	0.101642015770352	4.84691627928336	1.25395312649095e-06	4.75796977169412e-06	wt.T15	wt.T0	NO	b4251
mcrC	223.349883764355	0.523554341029469	0.108251614678992	4.8364575676955	1.32173471685056e-06	5.01075549373197e-06	wt.T15	wt.T0	NO	b4345
galK	993.983752223873	-0.306117202510091	0.0633024954856374	-4.8357841213313	1.32621793126923e-06	5.02334125194783e-06	wt.T15	wt.T0	NO	b0757
agp	1055.15152759647	-0.388630382600265	0.080375956943026	-4.83515714625635	1.3304049248536e-06	5.03478393121636e-06	wt.T15	wt.T0	NO	b1002
dkgA	1148.87900412545	0.451862415840144	0.0935703886429471	4.8291176556335	1.37139364521525e-06	5.18535705782788e-06	wt.T15	wt.T0	NO	b3012
tsaE	388.856023006631	0.428097032682352	0.0886897209985158	4.82690697256242	1.38669855756394e-06	5.23405976535062e-06	wt.T15	wt.T0	NO	b4168
psd	2759.84881498998	-0.216579140550748	0.0448784993770175	-4.82589978624951	1.39372581123949e-06	5.25598956587957e-06	wt.T15	wt.T0	NO	b4160
yejH	500.314948739679	-0.363056313544759	0.075292199750664	-4.82196448964233	1.42151255866308e-06	5.35143088780049e-06	wt.T15	wt.T0	NO	b2184
topA	11388.3167125028	0.295942251935211	0.0613951546039806	4.82028677741979	1.43352000181208e-06	5.39193324723395e-06	wt.T15	wt.T0	NO	b1274
ispH	2069.02781298439	-0.224782903356049	0.0467170835047753	-4.81157825986872	1.49743077211472e-06	5.6127656892286e-06	wt.T15	wt.T0	NO	b0029
ygiS	538.602342329489	-0.461722076186583	0.0960049964676883	-4.80935465001534	1.51418351409158e-06	5.67063695910448e-06	wt.T15	wt.T0	NO	b3020
rlmM	1087.04947984861	0.359919226334031	0.0749952198468062	4.79922889844503	1.59277675090233e-06	5.94948962837046e-06	wt.T15	wt.T0	NO	b2806
phoP	1491.67896494371	0.464794038452128	0.096880363328464	4.7976083334482	1.60571367893997e-06	5.9926289245141e-06	wt.T15	wt.T0	NO	b1130
dinG	1160.81091831546	0.304043473584544	0.0634225091306905	4.79393637609043	1.63540159763553e-06	6.09289395909422e-06	wt.T15	wt.T0	NO	b0799
yadI	238.160141536683	-0.542785516445701	0.113266480999181	-4.79211070792979	1.65035787279991e-06	6.13802350968992e-06	wt.T15	wt.T0	NO	b0129
wzzE	2392.16576350932	-0.353339484157534	0.0737448216154756	-4.79138028158692	1.65637843332973e-06	6.15511366189138e-06	wt.T15	wt.T0	NO	b3785
yihX	640.667196582914	0.416154238669368	0.0868896772234951	4.78945545624423	1.67234514679323e-06	6.20376833664363e-06	wt.T15	wt.T0	NO	b3885
yfiR	918.313985746642	-0.345812452462345	0.0722374512307317	-4.78716298222919	1.69155460951685e-06	6.26964189175431e-06	wt.T15	wt.T0	NO	b2603
fabI	13648.6550214762	-0.228248219396443	0.047708596003449	-4.78421581259575	1.71656173719521e-06	6.35687271115687e-06	wt.T15	wt.T0	NO	b1288
infC	40682.4143639593	-0.25287899370672	0.0528985860736833	-4.78044901530034	1.7490411226082e-06	6.47160202863943e-06	wt.T15	wt.T0	NO	b1718
prmB	2781.24985358417	0.373245016576441	0.0780948343939202	4.77938162585436	1.75835160499507e-06	6.49492064188939e-06	wt.T15	wt.T0	NO	b2330
ytfK	889.580134457952	0.483429453142342	0.101203010628328	4.77682877358023	1.78081285845632e-06	6.57142725893659e-06	wt.T15	wt.T0	NO	b4217
tyrR	3057.59318910806	-0.209121695798937	0.0438297034163795	-4.77123228081865	1.83102234657352e-06	6.74028515985035e-06	wt.T15	wt.T0	NO	b1323
nudF	725.342457396626	0.39104600701913	0.0819678464108401	4.77072442600389	1.83564534056294e-06	6.75154734288821e-06	wt.T15	wt.T0	NO	b3034
lepB	2615.25179899602	-0.353372280030607	0.0741465091226825	-4.76586536860311	1.8804479750782e-06	6.91044626075545e-06	wt.T15	wt.T0	NO	b2568
yjcZ	147.466625051837	-0.471241633118335	0.0989334337130988	-4.76321922157184	1.90528656595092e-06	6.99577159164633e-06	wt.T15	wt.T0	NO	b4110
nusA	8749.92914128696	-0.567980590745236	0.119365719431668	-4.75832251880644	1.95208422982135e-06	7.15543268622121e-06	wt.T15	wt.T0	NO	b3169
bamD	7132.99628907463	-0.321695640931498	0.0676110930140261	-4.75803047385673	1.95490991237095e-06	7.15971246956554e-06	wt.T15	wt.T0	NO	b2595
rihC	248.934955022419	-0.571410833676052	0.120265871940004	-4.75123012421268	2.02182873127225e-06	7.39225779985907e-06	wt.T15	wt.T0	NO	b0030
yfjL	1972.93432328452	-0.429487199789166	0.0904743614653283	-4.74705975077541	2.06394994873407e-06	7.53350454660499e-06	wt.T15	wt.T0	NO	b2628
cmk	2499.10626688956	0.362935638310037	0.0766140898969028	4.73719179851158	2.16700056800115e-06	7.90296322012583e-06	wt.T15	wt.T0	NO	b0910
yidA	1985.23209519973	-0.317713982161638	0.0671331173321088	-4.73259688791005	2.21665437813567e-06	8.0636171902189e-06	wt.T15	wt.T0	NO	b3697
mnmG	2391.41884411319	-0.333323287808375	0.0704860424939726	-4.72892612515277	2.25710485649108e-06	8.19695439052016e-06	wt.T15	wt.T0	NO	b3741
yobF	10496.0530386524	-0.546991101025146	0.116346184960599	-4.70140985895141	2.58371318062244e-06	9.35161233355213e-06	wt.T15	wt.T0	NO	b1824
manA	1591.8031777281	-0.448421443282697	0.0954188052940173	-4.69950804666816	2.60788947218938e-06	9.4154404188242e-06	wt.T15	wt.T0	NO	b1613
qmcA	831.196097532419	0.258019989290895	0.0549277041164785	4.69744718883103	2.63433267901736e-06	9.50296450125059e-06	wt.T15	wt.T0	NO	b0489
nth	696.464630773744	-0.520975986343863	0.111136373722049	-4.68771806111668	2.76268262733527e-06	9.94105298736142e-06	wt.T15	wt.T0	NO	b1633
plsB	3931.28578403122	-0.276572346183658	0.0590092402484631	-4.68693284338398	2.77329919282457e-06	9.97094580734097e-06	wt.T15	wt.T0	NO	b4041
rplS	14859.4464139067	-0.486610571655485	0.103910124191904	-4.68299480382487	2.82713682757511e-06	1.01560539280111e-05	wt.T15	wt.T0	NO	b2606
rplQ	20918.471916124	-0.39971571725843	0.0855918319378897	-4.67002175567975	3.01167838640023e-06	1.08010193292992e-05	wt.T15	wt.T0	NO	b3294
hdfR	761.311260856279	-0.262414498709341	0.0561997622548182	-4.66931688286355	3.02202931220417e-06	1.08291473610769e-05	wt.T15	wt.T0	NO	b4480
csiE	435.169507100612	0.42505221616491	0.0910982022740592	4.6658683218159	3.07316467101431e-06	1.10032546015255e-05	wt.T15	wt.T0	NO	b2535
uof	1320.89576577712	0.465537135427036	0.0998014279139943	4.66463401533915	3.09166790534619e-06	1.106033306983e-05	wt.T15	wt.T0	NO	b4637
rffH	970.78193748794	-0.402962435100274	0.0864163861016313	-4.66303271032838	3.11583204091906e-06	1.11283397458135e-05	wt.T15	wt.T0	NO	b3789
minD	6438.1594868217	-0.201557238658412	0.0432747975831646	-4.65761251155627	3.19897600701448e-06	1.1406423119974e-05	wt.T15	wt.T0	NO	b1175
ycgL	515.934053912258	0.408070394332345	0.0878540109486911	4.64486925441193	3.40291894121101e-06	1.21236006502881e-05	wt.T15	wt.T0	NO	b1179
yfiL	160.862475025273	0.499147363508908	0.107471873839817	4.64444645538489	3.40989467648517e-06	1.21384379332753e-05	wt.T15	wt.T0	NO	b2602
ybaZ	306.15289216384	0.431621699177522	0.0929494210853684	4.64361901491676	3.42358626480903e-06	1.21771379665942e-05	wt.T15	wt.T0	NO	b0454
garK	118.877394303475	0.51109327651528	0.110282697034997	4.63439225060927	3.57987634801205e-06	1.27120938081546e-05	wt.T15	wt.T0	NO	b3124
yedL	480.775520215175	0.512005325709387	0.110587571304159	4.62986319051327	3.65907406820736e-06	1.29826473512895e-05	wt.T15	wt.T0	NO	b1932
yiaU	307.4384503064	0.456897701645958	0.098821465032944	4.6234661821057	3.77380290277684e-06	1.33677448188601e-05	wt.T15	wt.T0	NO	b3585
malP	1360.70200446031	-0.498733439941815	0.107939107016191	-4.62050737428284	3.82802736660961e-06	1.35487066959183e-05	wt.T15	wt.T0	NO	b3417
glpQ	638.918358194616	0.335955646211536	0.0727845770690879	4.61575322327755	3.91672141175383e-06	1.38512719540975e-05	wt.T15	wt.T0	NO	b2239
yheS	1470.68810867062	-0.253269406461589	0.0549479672993326	-4.60925888453503	4.0410688565686e-06	1.42373025445065e-05	wt.T15	wt.T0	NO	b3352
yccX	289.492759493649	0.500293345032458	0.108542521978162	4.60919219412567	4.04236519674964e-06	1.42373025445065e-05	wt.T15	wt.T0	NO	b0968
fic	690.351537463791	0.558009132100292	0.121142544541319	4.60621934443491	4.1005585656437e-06	1.44304905350037e-05	wt.T15	wt.T0	NO	b3361
tamA	1380.12373547841	0.221918764819836	0.0481886792072617	4.60520538164894	4.12058980634529e-06	1.44891749053737e-05	wt.T15	wt.T0	NO	b4220
mrdA	2660.22332912844	-0.342994366735562	0.0744865420894256	-4.60478305361224	4.12896069922086e-06	1.45067960123968e-05	wt.T15	wt.T0	NO	b0635
skp	9212.00612149539	-0.215185866694724	0.0467523210032932	-4.60267772972311	4.17093365484418e-06	1.4642350830583e-05	wt.T15	wt.T0	NO	b0178
nagE	1758.14792620982	-0.387377736090972	0.0841710414271567	-4.60226854180267	4.17913878098551e-06	1.4659237413725e-05	wt.T15	wt.T0	NO	b0679
secD	6958.70363814145	-0.23568397413099	0.0512846069960046	-4.59560846687099	4.31488260990285e-06	1.5090055917494e-05	wt.T15	wt.T0	NO	b0408
minE	2401.49726010158	-0.276376689237273	0.0601399699229641	-4.59555749015664	4.31593771609659e-06	1.5090055917494e-05	wt.T15	wt.T0	NO	b1174
fliD	97.0600925574467	0.545577986938573	0.118726633421365	4.59524515449115	4.32240777887807e-06	1.51004504766954e-05	wt.T15	wt.T0	NO	b1924
hslO	1302.96689046314	0.293937365882987	0.064019193523614	4.59139438822462	4.40294428074397e-06	1.53569575155513e-05	wt.T15	wt.T0	NO	b3401
yfcA	1517.16571160382	-0.432296302223151	0.0941645199656858	-4.59086184882249	4.41419455326782e-06	1.53837708482732e-05	wt.T15	wt.T0	NO	b2327
ymfI	720.946628856372	0.396505838976615	0.0867908506024625	4.56852117733899	4.91177448233327e-06	1.70902838152418e-05	wt.T15	wt.T0	NO	b1143
yaaX	393.959226362773	-0.582989570365226	0.127671201790805	-4.56633572949741	4.96323642662408e-06	1.72554387199378e-05	wt.T15	wt.T0	NO	b0005
yfjD	972.262904460736	-0.306342440749791	0.0671072283412614	-4.5649693531067	4.99567315752925e-06	1.7354237083034e-05	wt.T15	wt.T0	NO	b4461
yegH	987.943992501345	-0.296674492068683	0.0650716478182785	-4.55919746949066	5.13494707991158e-06	1.78237150249664e-05	wt.T15	wt.T0	NO	b2063
yedY	424.754188536486	0.465041086803863	0.10211737601317	4.55398586371714	5.26388947830473e-06	1.82419540668699e-05	wt.T15	wt.T0	NO	b1971
yejA	930.455236002632	0.247010383679444	0.0542514938165697	4.55306142379441	5.28708278904909e-06	1.83076371155685e-05	wt.T15	wt.T0	NO	b2177
yciB	871.139621695261	-0.286978712368729	0.0631080046652199	-4.54742173977954	5.43071043099051e-06	1.87899099687636e-05	wt.T15	wt.T0	NO	b1254
ybfE	432.851724093155	-0.472119117992228	0.103839088834072	-4.54664157104308	5.45087095051125e-06	1.88442836587528e-05	wt.T15	wt.T0	NO	b0685
yphA	271.379102381611	0.473467779824726	0.104139505078886	4.54647618563265	5.45515390769823e-06	1.88442836587528e-05	wt.T15	wt.T0	NO	b2543
fkpA	4623.98859721239	-0.250616468679339	0.0551271339769903	-4.54615450866618	5.4634935491625e-06	1.88580057116576e-05	wt.T15	wt.T0	NO	b3347
xapR	213.659709411124	0.441026287720708	0.0970298783962129	4.54526270681095	5.4866778457259e-06	1.88927232359206e-05	wt.T15	wt.T0	NO	b2405
yhgF	2915.20185260608	0.203116138178578	0.0447118855716546	4.5427772857637	5.55178975560191e-06	1.91016957487562e-05	wt.T15	wt.T0	NO	b3407
trmH	1129.86272554921	-0.402910794673221	0.0887350813520673	-4.54060320376136	5.60935128421778e-06	1.92690364719589e-05	wt.T15	wt.T0	NO	b3651
lpxL	564.067207131659	-0.455939229843002	0.100449023548793	-4.53901106984411	5.65186692640142e-06	1.93996513419724e-05	wt.T15	wt.T0	NO	b1054
yhbP	212.366587435025	-0.457978624238135	0.100927980079089	-4.53767749913607	5.68771523273475e-06	1.94917098213878e-05	wt.T15	wt.T0	NO	b3154
ypfG	419.133121607018	-0.505456818939227	0.111479284480851	-4.53408739832779	5.78530720175179e-06	1.97947357346785e-05	wt.T15	wt.T0	NO	b2466
ddlA	1916.43990906384	-0.465739252123903	0.102755708386895	-4.5324903057483	5.82923521420988e-06	1.9929245965921e-05	wt.T15	wt.T0	NO	b0381
parE	3206.85924920229	-0.291180441418788	0.064298695739289	-4.52855906439273	5.93872815289186e-06	2.02875222817935e-05	wt.T15	wt.T0	NO	b3030
mnmA	3731.08778906577	-0.355521854946003	0.078550973986297	-4.52600186737369	6.0110048705531e-06	2.05019897559623e-05	wt.T15	wt.T0	NO	b1133
tpiA	15399.8599024728	-0.412645514940562	0.0914226316271929	-4.51360355303778	6.37353076083014e-06	2.17213147792143e-05	wt.T15	wt.T0	NO	b3919
fdhD	534.045806698133	0.348442811831506	0.0773235256645558	4.5062975185989	6.59685751008299e-06	2.2411668551171e-05	wt.T15	wt.T0	NO	b3895
recR	2855.30418561925	-0.361842478010285	0.0803082716418661	-4.50566885094872	6.61642021126772e-06	2.24604579184387e-05	wt.T15	wt.T0	NO	b0472
ilvE	4837.51383676801	-0.365329045001306	0.0811258451329571	-4.50323869541906	6.6925642896608e-06	2.26832751983951e-05	wt.T15	wt.T0	NO	b3770
cra	2985.33746288531	-0.379154386714232	0.0842324722896069	-4.50128526930361	6.75437802555755e-06	2.28748269132216e-05	wt.T15	wt.T0	NO	b0080
gfcE	136.434170827398	0.507080475709564	0.112661224517829	4.50093169038223	6.76562480673885e-06	2.2894959181425e-05	wt.T15	wt.T0	NO	b0983
dgoD	80.6038170602388	0.579813660359697	0.128909294145784	4.49784217811311	6.86466232035411e-06	2.32119122155748e-05	wt.T15	wt.T0	NO	b4478
yajC	3730.89511229837	0.207430806178942	0.0461542883312077	4.49429107627873	6.98020958619972e-06	2.35841510119017e-05	wt.T15	wt.T0	NO	b0407
secY	63933.3337742352	-0.423165853139016	0.094254995100231	-4.48958543458647	7.136192176837e-06	2.40923204218781e-05	wt.T15	wt.T0	NO	b3300
mnmE	1470.7039518636	0.304558463122855	0.0679165809169091	4.48430205129819	7.31529786151768e-06	2.4658435726802e-05	wt.T15	wt.T0	NO	b3706
ybiC	4210.67274214731	0.532000862574624	0.118717702519264	4.48122606220668	7.42154484794904e-06	2.4997059792078e-05	wt.T15	wt.T0	NO	b0801
torS	437.292289644087	-0.577305513488158	0.128946258866122	-4.47710168999585	7.56632147027154e-06	2.54251954152782e-05	wt.T15	wt.T0	NO	b0993
proC	838.124447713923	0.339309148720354	0.075931937787028	4.46859593748338	7.87346984757282e-06	2.64367362378067e-05	wt.T15	wt.T0	NO	b0386
panB	2791.73827334939	-0.3490719844811	0.0782746291646238	-4.45958017567796	8.21203501067502e-06	2.74880365706161e-05	wt.T15	wt.T0	NO	b0134
msbA	3602.38422163709	-0.341028628093117	0.0766195606998966	-4.45093426506134	8.54975121540165e-06	2.85963018962853e-05	wt.T15	wt.T0	NO	b0914
ybgJ	1173.43763603705	0.490230038714235	0.110251978878311	4.44645115399989	8.73005060921888e-06	2.91767480887052e-05	wt.T15	wt.T0	NO	b0711
nei	627.779683211443	-0.452328681054601	0.101901969232424	-4.43886103930832	9.04361799615585e-06	3.01314371199081e-05	wt.T15	wt.T0	NO	b0714
ypfJ	1368.48691275283	0.549421779434198	0.12397725789255	4.43163358162331	9.35218463554645e-06	3.11253504797002e-05	wt.T15	wt.T0	NO	b2475
recF	1390.37727487978	-0.280509989639718	0.0632985683674225	-4.43153766150715	9.35634667036842e-06	3.11253504797002e-05	wt.T15	wt.T0	NO	b3700
rob	4139.20611518587	-0.185654858977651	0.0421258539469089	-4.40714766783437	1.04740783373213e-05	3.47633130365513e-05	wt.T15	wt.T0	NO	b4396
yfcL	721.087924468013	-0.473974602588977	0.107622437384879	-4.4040500671245	1.06248405314368e-05	3.52095636337254e-05	wt.T15	wt.T0	NO	b2325
cobC	261.102596476997	-0.552090903553127	0.125385001704097	-4.40316541890742	1.06682758985657e-05	3.53263921242384e-05	wt.T15	wt.T0	NO	b0638
ybdH	490.480300793415	0.573858532271884	0.130497822320189	4.3974567703043	1.09526690446979e-05	3.61572056078025e-05	wt.T15	wt.T0	NO	b0599
rpmG	9245.32100147455	-0.340922640289753	0.077560920263707	-4.39554661201307	1.10494349336515e-05	3.64209618652728e-05	wt.T15	wt.T0	NO	b3636
accA	4168.78914493158	-0.248480296016944	0.0566968708540562	-4.38261040290141	1.17265706810182e-05	3.85352604266642e-05	wt.T15	wt.T0	NO	b0185
trmN	606.266053869035	0.319060415771224	0.0728788018825136	4.37795912569439	1.19795809663521e-05	3.93367533176488e-05	wt.T15	wt.T0	NO	b2575
tyrA	3287.952077582	-0.406167235244604	0.0928437676099119	-4.3747388295479	1.21577949864652e-05	3.9891609993584e-05	wt.T15	wt.T0	NO	b2600
gsk	1465.50772048874	-0.409705787108602	0.0936595036183764	-4.37441766484246	1.21757066245958e-05	3.99200464730485e-05	wt.T15	wt.T0	NO	b0477
ydgK	969.358046503243	-0.440987656228063	0.100837182917974	-4.37326434026608	1.22402363747394e-05	4.01011689424314e-05	wt.T15	wt.T0	NO	b1626
lysP	2899.03771025761	-0.56488549831703	0.129203904423045	-4.37204665632593	1.23087212496176e-05	4.02949646367314e-05	wt.T15	wt.T0	NO	b2156
nfsA	485.601843546883	0.477312818833383	0.109195563087809	4.3711741149185	1.23580193688229e-05	4.04257027534678e-05	wt.T15	wt.T0	NO	b0851
ssuB	212.484509620549	0.519148288959258	0.118984289105254	4.36316670766522	1.28193180842012e-05	4.1888177552431e-05	wt.T15	wt.T0	NO	b0933
recD	1403.76178004628	-0.396057693369209	0.0909934101509727	-4.35259754208668	1.34533983127029e-05	4.39091261634553e-05	wt.T15	wt.T0	NO	b2819
amiD	1023.15843786025	0.322402856034513	0.0741227178311558	4.34958222617949	1.36397133541141e-05	4.44835968754266e-05	wt.T15	wt.T0	NO	b0867
rplE	48037.4988242086	-0.465741100006748	0.107160945780299	-4.34618317909968	1.38526896660604e-05	4.51100407074275e-05	wt.T15	wt.T0	NO	b3308
yhcG	377.668772449828	-0.360840388159676	0.0831202862766682	-4.34118317348678	1.41717515521793e-05	4.61142601373853e-05	wt.T15	wt.T0	NO	b3220
grxD	3023.88932278027	0.331888027459843	0.0764606859501244	4.34063628040605	1.42070722396084e-05	4.61943809718594e-05	wt.T15	wt.T0	NO	b1654
loiP	602.254462393519	0.407420619697492	0.093916795606101	4.33810179604366	1.43718590139731e-05	4.66599152047639e-05	wt.T15	wt.T0	NO	b2936
pbpC	573.371802859586	-0.334352758494833	0.0770943988213371	-4.3369267236869	1.44488766918922e-05	4.68747179230583e-05	wt.T15	wt.T0	NO	b2519
pfkB	1810.83052957057	0.291600251965932	0.0672518410923878	4.33594452180638	1.45135549145364e-05	4.70491967875137e-05	wt.T15	wt.T0	NO	b1723
ydeN	151.892953056339	-0.506861460549671	0.117027028327648	-4.3311486909723	1.48333466999461e-05	4.80498057392102e-05	wt.T15	wt.T0	NO	b1498
yicL	1317.52589434322	0.424210315871553	0.0979545729943337	4.33068414167955	1.4864677863911e-05	4.8115201661445e-05	wt.T15	wt.T0	NO	b3660
yhbW	569.270348146333	0.345374005222679	0.0798109546754045	4.32740100187166	1.50879123222778e-05	4.87646747062842e-05	wt.T15	wt.T0	NO	b3160
aroL	2331.2879057538	-0.279251216626463	0.0645714510288454	-4.32468547906281	1.52749638422813e-05	4.92954363759123e-05	wt.T15	wt.T0	NO	b0388
surA	6957.49369872274	-0.25542945994906	0.0591061975062425	-4.32153430140863	1.54947957512333e-05	4.99675340207807e-05	wt.T15	wt.T0	NO	b0053
priA	1072.79166249362	-0.266072536321039	0.0616146561305223	-4.31833192020743	1.57212879200949e-05	5.06367267579403e-05	wt.T15	wt.T0	NO	b3935
yhhX	1951.2973533607	-0.438639742999353	0.101585912793855	-4.317919000142	1.57507208565491e-05	5.06792940823986e-05	wt.T15	wt.T0	NO	b3440
gspO	373.060624314528	0.555558696233628	0.128729300731683	4.31571284141136	1.59088679872968e-05	5.1150031250296e-05	wt.T15	wt.T0	NO	b3335
yoaJ	109.989241301026	0.539242473214549	0.125041751009627	4.31249937609263	1.61419338106987e-05	5.1860766513837e-05	wt.T15	wt.T0	NO	b4675
ybdR	229.492111363448	0.55983283907411	0.12990038222173	4.30970894387762	1.63469546996445e-05	5.24803110887261e-05	wt.T15	wt.T0	NO	b0608
borD	946.996026248375	0.579427257439467	0.134452073071649	4.309544986567	1.6359077981803e-05	5.24803110887261e-05	wt.T15	wt.T0	NO	b0557
ykgF	150.605285190335	0.470524211869138	0.109385406179048	4.30152639465411	1.6962556371934e-05	5.42952693951156e-05	wt.T15	wt.T0	NO	b0307
ytfQ	167.927977886653	0.553822578603995	0.128756369503271	4.30132179666595	1.69782285391754e-05	5.4305178394192e-05	wt.T15	wt.T0	NO	b4227
sspB	4186.62714892151	-0.381203910362933	0.0886860982172595	-4.29835022653804	1.72074116402774e-05	5.49568072949097e-05	wt.T15	wt.T0	NO	b3228
yggR	189.787914703809	-0.510977702684515	0.119300862415519	-4.28310149934041	1.84306043554155e-05	5.87330993407263e-05	wt.T15	wt.T0	NO	b2950
dnaB	2531.57750230928	-0.363758201407779	0.084957259664342	-4.28166118875482	1.85503278043464e-05	5.90710290996811e-05	wt.T15	wt.T0	NO	b4052
yjaZ	272.830958288096	-0.419900785403072	0.0982501711846408	-4.27379189613783	1.92176412233736e-05	6.11484974022156e-05	wt.T15	wt.T0	NO	b3989
waaZ	537.431412014899	-0.468980254203678	0.109737984221268	-4.27363649452552	1.92310466586866e-05	6.11484974022156e-05	wt.T15	wt.T0	NO	b3624
rsfS	1336.93889943039	-0.378270608956629	0.0885678885709894	-4.2709678988614	1.94626424701222e-05	6.1839359960256e-05	wt.T15	wt.T0	NO	b0637
rimO	2066.19889889273	-0.388625063844408	0.0910736425074306	-4.26715186902402	1.97984385540882e-05	6.28304209239298e-05	wt.T15	wt.T0	NO	b0835
ybgI	1335.17234311383	0.486998066706682	0.114128767322388	4.26709302248945	1.9803659767825e-05	6.28304209239298e-05	wt.T15	wt.T0	NO	b0710
holB	936.877917353803	-0.301524170992371	0.0708025347560813	-4.25866350733259	2.05652767275011e-05	6.51988729143537e-05	wt.T15	wt.T0	NO	b1099
hldD	4205.44798538365	-0.219372086598171	0.0515953105092793	-4.25178343599109	2.12074887931912e-05	6.70380209436309e-05	wt.T15	wt.T0	NO	b3619
nuoN	4494.96358956325	-0.294363773791912	0.0692396119018287	-4.25137815921434	2.12459082737439e-05	6.71103379122357e-05	wt.T15	wt.T0	NO	b2276
mscM	1507.89117937951	-0.296316348760901	0.0697047487855161	-4.25102096949917	2.12798241151977e-05	6.71488742275388e-05	wt.T15	wt.T0	NO	b4159
yfcI	310.91962712793	0.424760616956139	0.0999219922976254	4.25092221631206	2.12892100086847e-05	6.71488742275388e-05	wt.T15	wt.T0	NO	b2305
yhjC	201.73512686128	0.481989047622547	0.113447843812721	4.24855185805217	2.15156843975078e-05	6.78136680499553e-05	wt.T15	wt.T0	NO	b3521
pldB	1499.83827628394	0.167421888728342	0.0394358203622961	4.24542680208603	2.18177726330066e-05	6.87156398463328e-05	wt.T15	wt.T0	NO	b3825
ynbC	109.598891480203	0.513571914346923	0.121071584764963	4.24188644547705	2.21648836897272e-05	6.97579940030919e-05	wt.T15	wt.T0	NO	b1410
yiaD	215.254575054559	0.527245253559416	0.124395675866183	4.23845322506702	2.25065061274311e-05	7.06786134241801e-05	wt.T15	wt.T0	NO	b3552
dnaT	466.784674320821	-0.358066486006563	0.0845562523319994	-4.23465416372359	2.28903707005133e-05	7.17796809621034e-05	wt.T15	wt.T0	NO	b4362
insB1	840.224694518185	-0.434693733386931	0.102667645877026	-4.23398948786261	2.29581680479278e-05	7.19400360166563e-05	wt.T15	wt.T0	NO	b0264
ybiW	195.395391836485	-0.498157339499142	0.117685788934389	-4.23294387546544	2.30652080529815e-05	7.22230372536434e-05	wt.T15	wt.T0	NO	b0823
insB1	851.748255728516	-0.4318290225613	0.102116936525041	-4.22876985205493	2.34972561813019e-05	7.34693354025066e-05	wt.T15	wt.T0	NO	b0274
yeiR	511.32823501751	0.413652031483394	0.0978657446077591	4.22672951747611	2.3711240393457e-05	7.40847583349836e-05	wt.T15	wt.T0	NO	b2173
fur	7834.5574826963	0.292351737034605	0.0691770609054701	4.22613700564847	2.37737278568465e-05	7.42262884207254e-05	wt.T15	wt.T0	NO	b0683
xerC	1469.67961121492	-0.37118898389345	0.0878760962751204	-4.22400401960666	2.39999765659567e-05	7.48785396039024e-05	wt.T15	wt.T0	NO	b3811
yfhL	325.558460234803	-0.575138403922737	0.136323749592178	-4.21891567421894	2.45480056937586e-05	7.65330603506496e-05	wt.T15	wt.T0	NO	b2562
sdiA	740.320504269578	0.351904111757489	0.0834904875826637	4.21490066648694	2.49888150539592e-05	7.77389793969711e-05	wt.T15	wt.T0	NO	b1916
gyrB	7744.68821248395	-0.22212895022001	0.0527799307060863	-4.20858737873249	2.56972156358878e-05	7.98277533206933e-05	wt.T15	wt.T0	NO	b3699
dinJ	953.707011928095	0.354810513939759	0.0843197288729076	4.2079181074521	2.57734230032518e-05	8.00069306456085e-05	wt.T15	wt.T0	NO	b0226
ybiB	1478.20986293786	0.324821606739822	0.0773933573746383	4.19702178272816	2.70447930270578e-05	8.38932588296231e-05	wt.T15	wt.T0	NO	b0800
fldB	1309.43038966087	-0.218447013488497	0.0520660893516975	-4.19557174753273	2.72184106338548e-05	8.43106865975504e-05	wt.T15	wt.T0	NO	b2895
deoC	781.780887285272	-0.358947683718904	0.0857637336196191	-4.18530850476864	2.84779061134798e-05	8.81488161992872e-05	wt.T15	wt.T0	NO	b4381
amn	4880.31517595951	0.382952069156447	0.0915281712467961	4.18398034113297	2.86448893135108e-05	8.85387487872151e-05	wt.T15	wt.T0	NO	b1982
trmL	338.057166682137	0.391184143731889	0.0935525999344275	4.1814352995649	2.8967468383669e-05	8.94717657229491e-05	wt.T15	wt.T0	NO	b3606
ptsN	2834.36577656816	-0.208750300256432	0.049940279991144	-4.17999859619228	2.91510895373932e-05	8.99745565564432e-05	wt.T15	wt.T0	NO	b3204
yciC	1026.67137960453	-0.31240320606106	0.0747527189256111	-4.17915509363536	2.92594102130345e-05	9.02443809284878e-05	wt.T15	wt.T0	NO	b1255
phoQ	2092.20604210307	0.227036750835784	0.0544518502476657	4.16949561499092	3.05274489123802e-05	9.40210587757901e-05	wt.T15	wt.T0	NO	b1129
glnS	2945.26772332361	-0.442614343063185	0.106195215272168	-4.16793112503995	3.07376774379232e-05	9.45801835470255e-05	wt.T15	wt.T0	NO	b0680
ihfA	5564.88510300054	0.179807371404816	0.0431418378373953	4.16781899933247	3.0752797058829e-05	9.45801835470255e-05	wt.T15	wt.T0	NO	b1712
tatE	794.730142533681	0.460630437420349	0.110837307497525	4.15591507787788	3.23988158938342e-05	9.93594368107784e-05	wt.T15	wt.T0	NO	b0627
yqiB	651.00519226886	0.21949838485658	0.0529178797976458	4.14790588164012	3.35530273893308e-05	0.00010275317182066	wt.T15	wt.T0	NO	b3033
pyrF	1256.81998622243	0.47826409999446	0.115369908707186	4.1454839078387	3.39096816006908e-05	0.000103771796705729	wt.T15	wt.T0	NO	b1281
ydgJ	1802.63068864705	0.259069055916067	0.0625063896734755	4.1446811641083	3.40286841919996e-05	0.000103988576320633	wt.T15	wt.T0	NO	b1624
nfrA	480.744159512735	0.329683816020783	0.0795696958012142	4.14333387480101	3.4229304864029e-05	0.000104527679209956	wt.T15	wt.T0	NO	b0568
ydhB	623.684793308224	0.472371631795716	0.114118826293425	4.13929626809465	3.48372818518108e-05	0.000106234027567881	wt.T15	wt.T0	NO	b1659
nudG	124.359643454276	0.509824401302552	0.12317267859704	4.13910298216738	3.48666422793074e-05	0.000106248526014149	wt.T15	wt.T0	NO	b1759
flgK	92.8149678405498	0.500905479691849	0.121119610587253	4.13562656999299	3.53987438821994e-05	0.000107717953547102	wt.T15	wt.T0	NO	b1082
qorA	1365.18667187609	0.466723868623296	0.112956841914948	4.13187781024119	3.59811686909068e-05	0.000109413159441786	wt.T15	wt.T0	NO	b4051
hdeA	7424.2331823899	-0.27321350573139	0.0661548910238334	-4.12990636826777	3.62911005058371e-05	0.00011027795354272	wt.T15	wt.T0	NO	b3510
waaB	1147.80178980251	-0.396571152099934	0.096145665735524	-4.12469089548786	3.71232982802757e-05	0.000112648209398616	wt.T15	wt.T0	NO	b3628
yfbR	479.144486305652	-0.37275429888606	0.0903795561662401	-4.12432097144217	3.71830075405996e-05	0.000112750159101341	wt.T15	wt.T0	NO	b2291
rpsI	37009.2850582836	-0.341056030051646	0.0827964941696638	-4.11920859055657	3.80175881921465e-05	0.000115038504424449	wt.T15	wt.T0	NO	b3230
malS	227.210457540174	-0.433376178189491	0.105287561876449	-4.11611942062105	3.85304721125429e-05	0.000116427276824325	wt.T15	wt.T0	NO	b3571
menC	1222.1059496811	-0.334351663089883	0.081263147073919	-4.11443163511435	3.88134565996366e-05	0.000117200353564497	wt.T15	wt.T0	NO	b2261
rplN	26049.2460341466	-0.354614703412157	0.0863981605275383	-4.10442422902196	4.05323086997713e-05	0.000122219629165931	wt.T15	wt.T0	NO	b3310
yedK	144.464634266873	0.436407578705315	0.106431020218512	4.10037954920785	4.12473081379986e-05	0.000124115593407581	wt.T15	wt.T0	NO	b1931
ycfH	1841.00991110059	-0.232849913629398	0.0568128006853429	-4.09854664477879	4.15752460849642e-05	0.000124998379352734	wt.T15	wt.T0	NO	b1100
corA	1063.01969191778	0.372212476924673	0.0909034503927551	4.09459129787155	4.22913742379057e-05	0.000126991762141361	wt.T15	wt.T0	NO	b3816
	3192.08545065965	0.558847227646388	0.136660939221486	4.08929743077987	4.32681745548933e-05	0.000129834591888832	wt.T15	wt.T0	NO	b4414
bcr	1531.02883415515	-0.303514199193967	0.0742903289621866	-4.08551427129168	4.39792971067516e-05	0.000131876808963162	wt.T15	wt.T0	NO	b2182
atpD	24785.9025395518	-0.277692186896032	0.068092789945768	-4.07814376701554	4.53966931721952e-05	0.000135989943958674	wt.T15	wt.T0	NO	b3732
gntP	171.448658319017	-0.464078894030744	0.114197545372467	-4.06382547468164	4.82749273149078e-05	0.000144356742483221	wt.T15	wt.T0	NO	b4321
mltC	880.706038773936	0.29702129032527	0.0732301237049213	4.05599875158082	4.99205258645518e-05	0.000149071113888752	wt.T15	wt.T0	NO	b2963
yahB	374.148047363909	-0.382697438317648	0.0943878144576838	-4.05452166168356	5.02369953435674e-05	0.000149858628305386	wt.T15	wt.T0	NO	b0316
waaQ	1350.14916053538	-0.308772994635417	0.0762981262140228	-4.04692762400589	5.18942780011461e-05	0.000154644232166286	wt.T15	wt.T0	NO	b3632
epmB	1787.77628695499	-0.341060581278522	0.0844873455676394	-4.03682443787364	5.41795820121823e-05	0.000161053280112528	wt.T15	wt.T0	NO	b4146
menE	1033.60867177186	-0.425222321591549	0.105337495580555	-4.03676126196078	5.41941676710291e-05	0.000161053280112528	wt.T15	wt.T0	NO	b2260
folK	1022.4855509472	0.367041151669998	0.0910202819070869	4.03252048861672	5.51818022823502e-05	0.000163875531124614	wt.T15	wt.T0	NO	b0142
	1918.80437772876	-0.554015966943481	0.137571876180563	-4.02710192173534	5.64685588484687e-05	0.000167466509002533	wt.T15	wt.T0	NO	b3171
ynhF	630.354727584481	0.507327172250225	0.126031989890582	4.02538413216099	5.68823837547111e-05	0.000168577991113825	wt.T15	wt.T0	NO	b4602
ompT	31768.4301392962	0.512914196307636	0.127467603274258	4.02387887692574	5.72473678367475e-05	0.000169543302002109	wt.T15	wt.T0	NO	b0565
paoA	97.4129458880739	0.538010967901041	0.133745408473586	4.02265000377411	5.75469801635469e-05	0.000170313817920628	wt.T15	wt.T0	NO	b0286
glsB	369.614633871211	-0.334651994290158	0.0832052011311628	-4.02200811656738	5.77040689635524e-05	0.000170661760126452	wt.T15	wt.T0	NO	b1524
sodC	578.050843253658	0.343151350418438	0.0854017630722625	4.01808274295323	5.86735954996428e-05	0.000173173332445289	wt.T15	wt.T0	NO	b1646
shiA	1998.18103064107	0.283216256214897	0.0706073168758605	4.01114599373374	6.04247288801665e-05	0.000178066505244332	wt.T15	wt.T0	NO	b1981
prmA	953.999089458871	-0.24515261874666	0.061119662546903	-4.01102703337949	6.0455186819868e-05	0.000178066505244332	wt.T15	wt.T0	NO	b3259
ycgR	284.646324986019	0.470928088770837	0.117642188178903	4.00305448292648	6.25298948401846e-05	0.000183926489046265	wt.T15	wt.T0	NO	b1194
emrA	858.708616474929	0.411309315906341	0.102786702579223	4.00158099817749	6.29206484036259e-05	0.000184949870528834	wt.T15	wt.T0	NO	b2685
fabF	17974.6924553676	-0.194203962106477	0.0485387715070059	-4.00100694922709	6.30735052857346e-05	0.000185273058383539	wt.T15	wt.T0	NO	b1095
ybiT	3449.26490910355	-0.311048951786382	0.0777750803687392	-3.99933950966901	6.35195045317745e-05	0.000186456302221755	wt.T15	wt.T0	NO	b0820
yiiR	212.527893690022	0.402647917812703	0.10072125000029	3.99764615522091	6.39754895584207e-05	0.000187667230919335	wt.T15	wt.T0	NO	b3921
wzzB	6873.95329336773	0.27166940895874	0.0679809162702961	3.99625988973974	6.43510866860076e-05	0.000188640863754366	wt.T15	wt.T0	NO	b2027
pgpA	1193.18372974444	-0.328306594887308	0.0822544155442621	-3.9913552690754	6.56967770646814e-05	0.000192324531095115	wt.T15	wt.T0	NO	b0418
aqpZ	179.52216962787	0.53674292416769	0.134578461900715	3.98832708136962	6.65408787161076e-05	0.000194531830938492	wt.T15	wt.T0	NO	b0875
mmuP	137.76012506118	0.533906295378634	0.133890183857048	3.9876433058653	6.67328951416581e-05	0.000194961191624952	wt.T15	wt.T0	NO	b0260
insB1	1747.84679403087	-0.410390726475946	0.103097783739044	-3.98059697883233	6.87424124215618e-05	0.0002006962385641	wt.T15	wt.T0	NO	b0988
ubiH	2208.208870016	-0.303859770213788	0.0763814167472843	-3.97818976334439	6.94419417120401e-05	0.000202601556967966	wt.T15	wt.T0	NO	b2907
aroH	1801.2349093358	0.297702045876429	0.0749770240580827	3.97057698163383	7.16987841773434e-05	0.000208903744991747	wt.T15	wt.T0	NO	b1704
helD	1694.2307698078	0.177738377037401	0.0447991529768746	3.96744949908204	7.2645899205067e-05	0.000211235685365306	wt.T15	wt.T0	NO	b0962
casE	152.783169040799	0.539771880784837	0.136203799591265	3.96297226953024	7.40223826193745e-05	0.000215093302927631	wt.T15	wt.T0	NO	b2756
yegD	458.380300942973	-0.455948974269752	0.115180813805827	-3.95854968552658	7.54062558784324e-05	0.000218673077826105	wt.T15	wt.T0	NO	b2069
rnhA	823.642000948897	-0.300327159170483	0.0759020368883062	-3.95677338162124	7.59689372236946e-05	0.000220156960356989	wt.T15	wt.T0	NO	b0214
purB	7391.94872061823	0.442923733671674	0.112097220662624	3.95124634717509	7.77452450487841e-05	0.000225153566814654	wt.T15	wt.T0	NO	b1131
hcaE	308.023547434369	0.387696083627286	0.0981570398777908	3.94975321291252	7.82318116294245e-05	0.00022641083285245	wt.T15	wt.T0	NO	b2538
dnaC	632.982833477851	-0.236988263791515	0.0601829066712495	-3.937800230987	8.22320098937912e-05	0.000237828411735693	wt.T15	wt.T0	NO	b4361
yfeH	788.695222390835	-0.342117468079953	0.0869788813603182	-3.93333948114025	8.37737901693185e-05	0.000241885815707491	wt.T15	wt.T0	NO	b2410
kptA	113.274944675406	0.432705439990566	0.110012025148636	3.93325583640465	8.38029597726741e-05	0.000241885815707491	wt.T15	wt.T0	NO	b4331
maa	1456.32629294386	-0.311178103132756	0.0791491402803095	-3.93154116432228	8.44030402955919e-05	0.000243455128922088	wt.T15	wt.T0	NO	b0459
glyQ	1722.17722204524	-0.545511099941278	0.138850133974768	-3.92877618714007	8.53792550343562e-05	0.000246106557568992	wt.T15	wt.T0	NO	b3560
uspE	4873.18550977485	-0.392321614919388	0.0998660349572049	-3.92847893768394	8.54848360335583e-05	0.000246246512336828	wt.T15	wt.T0	NO	b1333
thyA	2317.09906082676	-0.243366722128605	0.0619599475908569	-3.9278071010589	8.57239225789233e-05	0.00024677059846386	wt.T15	wt.T0	NO	b2827
yjgA	1030.15905434717	0.341371611953511	0.0869577381361358	3.92571862229306	8.64711910186945e-05	0.000248755897947184	wt.T15	wt.T0	NO	b4234
yjdN	242.627156836113	0.548573387952902	0.139789704309189	3.92427604496221	8.69909419646714e-05	0.000250084478963682	wt.T15	wt.T0	NO	b4107
truD	1427.87390802927	0.30163863843384	0.0768999352217247	3.92248234753552	8.76413162800384e-05	0.000251786562672792	wt.T15	wt.T0	NO	b2745
ydhF	989.324868325356	0.240564704437354	0.061360793189156	3.9204953510912	8.83671408504363e-05	0.000253703001457569	wt.T15	wt.T0	NO	b1647
mdtG	261.232464035551	-0.412970021290159	0.105366277667107	-3.91937563358643	8.8778657405103e-05	0.000254473442095592	wt.T15	wt.T0	NO	b1053
nanR	1300.77160320337	-0.353327875300881	0.0901515327189138	-3.91926642448257	8.88188904913314e-05	0.000254473442095592	wt.T15	wt.T0	NO	b3226
nagC	2365.79405665691	-0.224713899688637	0.0573377812666901	-3.91912443635454	8.88712252617305e-05	0.000254473442095592	wt.T15	wt.T0	NO	b0676
smrB	665.094095574915	-0.252944108442723	0.0646086351294515	-3.91502015072626	9.03966578286671e-05	0.000258498522188202	wt.T15	wt.T0	NO	b2331
yejF	2139.42543741166	0.326416436812885	0.0834640551074157	3.91086242326469	9.19671485286577e-05	0.000262815451586197	wt.T15	wt.T0	NO	b2180
cptA	946.661672072155	-0.265632869887927	0.0680067398416446	-3.90597859133462	9.38448207438485e-05	0.00026764989165914	wt.T15	wt.T0	NO	b2896
ydhS	1337.84918456139	0.476645480335661	0.122082221953955	3.9042988627405	9.44989460097082e-05	0.000269337590013148	wt.T15	wt.T0	NO	b1668
lspA	1474.8978467988	-0.36539603857196	0.0936323305506012	-3.90245587633313	9.52216003948385e-05	0.000271218252311948	wt.T15	wt.T0	NO	b0027
alaA	1751.01772832787	0.277936229566077	0.0713548724681124	3.89512614839699	9.81476358922279e-05	0.000279368155426922	wt.T15	wt.T0	NO	b2290
araE	310.407041991072	0.474322589049692	0.12185018785334	3.89267015017318	9.91469155261818e-05	0.000282026601608731	wt.T15	wt.T0	NO	b2841
lsrR	153.137651597178	0.563179579163346	0.144733766217222	3.8911416035295	9.97736809107293e-05	0.000283436022481927	wt.T15	wt.T0	NO	b1512
yliE	652.499697303449	0.284206772279448	0.0730809783032911	3.888929498179	0.000100687359176507	0.000285657726812245	wt.T15	wt.T0	NO	b0833
ygaU	1621.39182922654	0.54508324431188	0.140162860424589	3.88892779913799	0.000100688063966706	0.000285657726812245	wt.T15	wt.T0	NO	b2665
pptA	184.683704679431	0.494573371006768	0.127222570829883	3.8874656264264	0.000101296326819651	0.000287194707293009	wt.T15	wt.T0	NO	b1461
yecD	459.991887751704	0.274204608200046	0.0706552046277478	3.88088336371983	0.000104077748422668	0.000294693585369887	wt.T15	wt.T0	NO	b1867
epmC	1165.55358242964	-0.397895230182014	0.102570323741935	-3.87924319302249	0.000104781957698514	0.000296493114903135	wt.T15	wt.T0	NO	b2326
fecE	168.510832486857	0.40215167231588	0.103677467407972	3.87887245290636	0.0001049417572987	0.000296750823847928	wt.T15	wt.T0	NO	b4287
djlC	177.427550717078	0.405999373275494	0.104710395896918	3.87735496363876	0.00010559823895834	0.000298411777370492	wt.T15	wt.T0	NO	b0649
ygeA	255.325711649051	0.544999870519216	0.140620442990057	3.87568022778703	0.000106327244958076	0.000300275371961393	wt.T15	wt.T0	NO	b2840
ybdL	333.43153896982	0.531471883587989	0.137366073270766	3.8690185351691	0.00010927433582593	0.000307998571104391	wt.T15	wt.T0	NO	b0600
ygfZ	2250.9049187893	0.249182022438867	0.064404515196125	3.86901479935151	0.000109276009942549	0.000307998571104391	wt.T15	wt.T0	NO	b2898
caiA	262.555365440215	-0.404537305402454	0.104788816830279	-3.86050074463252	0.000113154895927593	0.000318723314165263	wt.T15	wt.T0	NO	b0039
nlpE	697.516713346347	0.294119640901819	0.076243895550395	3.8576156002865	0.00011449853100771	0.000322297690281156	wt.T15	wt.T0	NO	b0192
infB	19144.8493136607	-0.517642845439471	0.13420609542695	-3.85707403074869	0.000114752415918766	0.000322801910056828	wt.T15	wt.T0	NO	b3168
hdeB	5105.29081628116	-0.355341811419465	0.0921852184302618	-3.85465064215562	0.000115895005154872	0.000325803797043449	wt.T15	wt.T0	NO	b3509
yqhD	725.524939215674	0.511477474707066	0.132761515547687	3.8526034641669	0.000116868568746539	0.000328113445934691	wt.T15	wt.T0	NO	b3011
gudD	129.533597884004	0.431785312578336	0.112147006822015	3.85017241934604	0.000118034702655611	0.000330759999992244	wt.T15	wt.T0	NO	b2787
potA	2341.67100845785	-0.426802929018899	0.110878842688721	-3.84927294215269	0.000118468941941076	0.000331743768678059	wt.T15	wt.T0	NO	b1126
aroC	4471.03274528914	0.168126995787193	0.0436934780349691	3.84787394705993	0.000119147327461393	0.000333427193764286	wt.T15	wt.T0	NO	b2329
yddE	957.558055929685	-0.214352410648761	0.0557465622891284	-3.8451233914125	0.000120491791183318	0.000336971213944021	wt.T15	wt.T0	NO	b1464
recC	1783.12150367763	-0.220697343174948	0.0574027801015222	-3.84471523477825	0.000120692511557872	0.000337314087318375	wt.T15	wt.T0	NO	b2822
yhhW	632.289719260652	-0.266396343870683	0.069305277679906	-3.84381035310274	0.000121138632627538	0.000338341924764366	wt.T15	wt.T0	NO	b3439
aroD	866.629807652967	0.287327649667578	0.0748424624883229	3.83909935769961	0.000123486454812024	0.000344676478266529	wt.T15	wt.T0	NO	b1693
coaD	405.694639831207	0.377495130897365	0.0985245444625675	3.83148313911552	0.000127373104713576	0.000355295262372881	wt.T15	wt.T0	NO	b3634
deoA	1056.63096007736	-0.440020980759989	0.115001628537403	-3.8262152141339	0.000130128534013049	0.000362512909592481	wt.T15	wt.T0	NO	b4382
yebS	788.813238329332	0.372027423547226	0.097498996134035	3.81570516926952	0.000135794569014843	0.000377809889823513	wt.T15	wt.T0	NO	b1833
sufC	388.183452001399	0.352535446635732	0.0924747707005375	3.81223380133975	0.000137716514300764	0.000382910437057759	wt.T15	wt.T0	NO	b1682
gpmA	8495.94979010024	0.445806228619582	0.1171150936361	3.80656510427931	0.000140910211421044	0.000391286362003901	wt.T15	wt.T0	NO	b0755
yeaH	1902.83923560311	0.406189035356261	0.106753161193925	3.80493683571944	0.000141840381722353	0.000393616174985297	wt.T15	wt.T0	NO	b1784
gpsA	4595.67301822674	-0.227674455037749	0.0598512481206753	-3.80400513250283	0.000142375227803161	0.0003946060149672	wt.T15	wt.T0	NO	b3608
murP	280.615185577532	-0.399091796330868	0.104913801319402	-3.80399710344939	0.000142379845141014	0.0003946060149672	wt.T15	wt.T0	NO	b2429
ubiD	2157.45384385995	0.335553430497648	0.088254491768637	3.80211164070058	0.000143468048370648	0.00039736692294064	wt.T15	wt.T0	NO	b3843
yihY	836.314359881483	0.261259810862188	0.06873246190344	3.80111236564206	0.000144047955314662	0.000398717353236352	wt.T15	wt.T0	NO	b3886
yhjA	192.8440720269	-0.50770676997098	0.133983073817702	-3.78933514140575	0.000151051015590799	0.000417833622883452	wt.T15	wt.T0	NO	b3518
waaY	555.842758932976	-0.397073971613633	0.104958839602263	-3.78313987767325	0.000154862326114404	0.000427554682968029	wt.T15	wt.T0	NO	b3625
yebE	305.90230129329	-0.487270748406691	0.128921966909612	-3.7795789196136	0.00015709379738021	0.000433438349576834	wt.T15	wt.T0	NO	b1846
	709.903119265736	-0.52808552553164	0.139772580094764	-3.77817684393896	0.000157980682123312	0.000435607014947932	wt.T15	wt.T0	NO	b4449
insB1	816.556720368126	-0.358666928585094	0.0950314186306955	-3.77419314320584	0.000160526360993352	0.000442061751766132	wt.T15	wt.T0	NO	b1893
rof	606.203764890823	0.320670652308826	0.0849750841942006	3.77370208396582	0.000160842818362102	0.000442650917582891	wt.T15	wt.T0	NO	b0189
dkgB	189.327743174506	0.338296857769733	0.0896970098799166	3.77155111661619	0.000162235914093615	0.000446200431246007	wt.T15	wt.T0	NO	b0207
rpoB	53077.5477980003	-0.381425357187602	0.10122811575319	-3.76797843513729	0.000164574915638599	0.00045234531236631	wt.T15	wt.T0	NO	b3987
rhaR	91.5477013029737	0.535474906914902	0.142167622050918	3.76650392818078	0.000165549480433501	0.000454549255098691	wt.T15	wt.T0	NO	b3906
murQ	183.811491876406	-0.542229852864782	0.143963229031834	-3.76644686640698	0.000165587303906957	0.000454549255098691	wt.T15	wt.T0	NO	b2428
appA	290.868518752025	0.312977808393904	0.0831201627563817	3.76536568282735	0.000166305506118378	0.000456230734065538	wt.T15	wt.T0	NO	b0980
secB	4397.00082592177	-0.290986648182439	0.0772876548716817	-3.76498224283756	0.000166560918558321	0.000456641299260208	wt.T15	wt.T0	NO	b3609
yjhU	1406.05030213455	0.242639455944671	0.064488022589309	3.76255072185912	0.000168189183640934	0.000460228704031401	wt.T15	wt.T0	NO	b4295
cbrB	210.844775972222	0.482059527892224	0.128177296300114	3.76088076287342	0.000169316130248129	0.000463019031292856	wt.T15	wt.T0	NO	b3716
ubiA	708.132162794097	0.515536248114902	0.137102850603696	3.76021538461728	0.000169767126462877	0.000463958513966267	wt.T15	wt.T0	NO	b4040
xylG	280.422630628927	0.52634870214123	0.140218507718854	3.75377480978894	0.000174191365562718	0.000475447734829214	wt.T15	wt.T0	NO	b3567
ycjY	171.587682317289	0.458888946463773	0.122404668447014	3.74894971152521	0.000177576685108608	0.000484381633795937	wt.T15	wt.T0	NO	b1327
rtn	1231.80440209086	-0.30652988977058	0.0817779739380699	-3.74831846534512	0.000178024120122929	0.000485295549678539	wt.T15	wt.T0	NO	b2176
mltA	983.909269829915	0.318845821915724	0.0851522173709814	3.74442183374524	0.000180809655280582	0.00049257797571076	wt.T15	wt.T0	NO	b2813
ycjG	716.409712736512	-0.332175054510396	0.0887355583808841	-3.74342665523762	0.000181527606921976	0.000494222072313426	wt.T15	wt.T0	NO	b1325
ychJ	915.165960560559	-0.286274876219607	0.076530473282653	-3.74066517480294	0.000183533884729252	0.000499369448179528	wt.T15	wt.T0	NO	b1233
yhjJ	1285.97841829497	-0.339152230440424	0.0908432393050256	-3.73337887370625	0.000188928071365421	0.000512753873133808	wt.T15	wt.T0	NO	b3527
yieL	58.0718213636275	0.582013608307705	0.15614257336064	3.7274498285835	0.000193427050015207	0.000524634423345265	wt.T15	wt.T0	NO	b3719
elaB	5418.138201058	-0.23210759212833	0.0622958951527599	-3.72588902622177	0.000194628023838907	0.000527560456331702	wt.T15	wt.T0	NO	b2266
folX	852.221745086227	0.299864306906555	0.0805402216954075	3.72316217405761	0.000196743056662559	0.000532958920118524	wt.T15	wt.T0	NO	b2303
lolE	1757.7772114372	-0.433922160222649	0.116777359435106	-3.71580726197	0.000202555947281993	0.000547674752888944	wt.T15	wt.T0	NO	b1118
yqiA	1172.62389977745	-0.347804842315734	0.0937709498300336	-3.70908946689945	0.000208005924990067	0.000562058563271032	wt.T15	wt.T0	NO	b3031
yeaD	1716.89395919677	-0.418599604372779	0.112928104971897	-3.70677967612181	0.000209911405694501	0.000566852689048689	wt.T15	wt.T0	NO	b1780
	577.899759730603	0.4737642336641	0.12782277017645	3.70641500735826	0.000210213736413572	0.000567314321146127	wt.T15	wt.T0	NO	b4418
ispD	1042.49833500621	0.276276953269068	0.0745539006922708	3.70573438416631	0.000210779105169767	0.000568484807072489	wt.T15	wt.T0	NO	b2747
murA	4538.785436689	0.263545443958592	0.0711284598123006	3.70520386149309	0.000211220780940268	0.00056932043202252	wt.T15	wt.T0	NO	b3189
treF	887.566423538825	0.567828689695308	0.153324934331887	3.70343344459673	0.000212701003270591	0.000572595344215967	wt.T15	wt.T0	NO	b3519
efp	6548.45119941557	0.223698498006942	0.0604968230479152	3.69769000646144	0.000217570355135465	0.000584974342138814	wt.T15	wt.T0	NO	b4147
gabD	751.410636164565	-0.389600182507723	0.105465423581295	-3.69410342535067	0.000220663981106168	0.000592554148268927	wt.T15	wt.T0	NO	b2661
gsiC	729.496971354597	0.494005542236962	0.133896079439583	3.68946980602123	0.000224721896094126	0.0006030759150618	wt.T15	wt.T0	NO	b0831
rpmF	17758.6284845342	-0.23413010327112	0.0634660616706059	-3.68905990238176	0.000225084223608553	0.000603673091640827	wt.T15	wt.T0	NO	b1089
yajO	1801.46282571732	-0.290932149358306	0.0788881620782713	-3.68790629283071	0.000226106883133603	0.000606039429777095	wt.T15	wt.T0	NO	b0419
rpsE	28817.9898239022	-0.478947008775144	0.129886614731234	-3.68742391020197	0.000226535800693633	0.000606812399128478	wt.T15	wt.T0	NO	b3303
rssB	2125.59745220074	0.281825608306788	0.0766683731644044	3.67590437457768	0.000237008295279783	0.000634077954781973	wt.T15	wt.T0	NO	b1235
gnd	18633.461810967	0.311427165124673	0.0848800156203115	3.66902813163655	0.000243474289306601	0.000650973362988175	wt.T15	wt.T0	NO	b2029
yehI	327.044130712249	0.345509905217522	0.0941946894771345	3.66804017440276	0.000244416786016255	0.000652915477607407	wt.T15	wt.T0	NO	b2118
yjfF	184.232873446286	0.408091991746927	0.111258878660539	3.66794989002228	0.000244503086450018	0.000652915477607407	wt.T15	wt.T0	NO	b4231
rne	13521.9424752118	-0.150753593259682	0.0411382870680856	-3.66455688857871	0.000247767166129052	0.000661222882166408	wt.T15	wt.T0	NO	b1084
blc	627.939701559953	0.507733471788257	0.138593582751113	3.66347028274784	0.000248821095756666	0.00066362538077658	wt.T15	wt.T0	NO	b4149
gspD	331.437366562	-0.447171187860565	0.122158008882792	-3.66059656628504	0.000251628695466161	0.000670699201865976	wt.T15	wt.T0	NO	b3325
creB	299.147697086532	0.5434034521843	0.14849689833176	3.65935893805858	0.000252846979052484	0.000673530694354487	wt.T15	wt.T0	NO	b4398
cbrC	155.114327395475	0.488450863499655	0.133507952745732	3.65859001995123	0.000253606662313018	0.000675137834690265	wt.T15	wt.T0	NO	b3717
abgR	192.551506525819	-0.516160432263309	0.141198507671708	-3.65556577597408	0.000256615399349258	0.000682726613918728	wt.T15	wt.T0	NO	b1339
yafV	620.380439690023	0.21568741540315	0.05905730200831	3.65217184105025	0.000260031778327565	0.000691389913065532	wt.T15	wt.T0	NO	b0219
insB1	828.843641579839	-0.345448855077067	0.0946199392509422	-3.65090971112229	0.000261313097868257	0.000694369204058544	wt.T15	wt.T0	NO	b0021
aroK	3975.12367936055	-0.186286086014707	0.0510490709649644	-3.64915722251943	0.000263102050247158	0.000698692898503831	wt.T15	wt.T0	NO	b3390
rsmH	2853.13547701299	0.231069767402973	0.0633265605313903	3.64886021700854	0.000263406371028537	0.000699071118685448	wt.T15	wt.T0	NO	b0082
fecB	186.090287921849	0.427886158736639	0.117363076979314	3.64583282706584	0.000266527207738	0.000706485256606927	wt.T15	wt.T0	NO	b4290
yphB	163.762961048375	0.371714765965312	0.10201981961698	3.64355443247074	0.000268898753175148	0.000712334243073796	wt.T15	wt.T0	NO	b2544
secM	2419.26816812122	-0.280597052368111	0.0770495325645508	-3.64177488206086	0.000270764802240104	0.000716837778094892	wt.T15	wt.T0	NO	b0097
yegP	411.899443779288	0.459583587914084	0.126214652306703	3.64128553630438	0.000271280057395101	0.000717355602624646	wt.T15	wt.T0	NO	b2080
ydbL	240.744144920464	0.506648368089536	0.139140429023624	3.64127357982715	0.000271292658426597	0.000717355602624646	wt.T15	wt.T0	NO	b1383
arsC	95.1765225869003	0.422571259010175	0.116165377626439	3.63766956768364	0.000275116064222005	0.000726131519138519	wt.T15	wt.T0	NO	b3503
yfiH	1437.76302106507	-0.235691541891646	0.0648448345229702	-3.63470033697373	0.000278303927301364	0.000733648570260862	wt.T15	wt.T0	NO	b2593
aroP	15353.5026274302	0.187803467391128	0.0517806172819316	3.62690669306988	0.000286836886295646	0.000755220533551586	wt.T15	wt.T0	NO	b0112
yraQ	523.097531078032	0.413036493354791	0.113889207415536	3.62665174978158	0.000287120111206598	0.000755505569890367	wt.T15	wt.T0	NO	b3151
pdxA	2192.14124738102	-0.355783732617413	0.0981208275414855	-3.62597566217007	0.000287872468459241	0.00075702394568027	wt.T15	wt.T0	NO	b0052
ynaI	460.488766091384	0.387480374799998	0.106870952294517	3.6256846830762	0.00028819684116175	0.000757415678719681	wt.T15	wt.T0	NO	b1330
flc	556.769578269273	-0.285632879240456	0.0787920998102757	-3.62514617491137	0.000288798053521016	0.000758534060282086	wt.T15	wt.T0	NO	b0624
leuO	157.775930473179	-0.429036825424932	0.118411653904722	-3.62326520470822	0.000290907277259714	0.000763609497390545	wt.T15	wt.T0	NO	b0076
diaA	1120.12886652944	-0.189426667174612	0.0523219718447928	-3.62040382836726	0.000294143569081119	0.000771635438209156	wt.T15	wt.T0	NO	b3149
mipA	2572.44436223767	0.389107612089304	0.107538492463802	3.61831008762078	0.000296532978042177	0.000777431329196186	wt.T15	wt.T0	NO	b1782
yfhH	244.474090191406	0.357804983739434	0.0991638955166456	3.60821831247415	0.000308307013760656	0.0008073193968578	wt.T15	wt.T0	NO	b2561
yidC	11247.7942393927	-0.298362012229232	0.0830063730839888	-3.59444704236552	0.000325081256278935	0.000848670413913206	wt.T15	wt.T0	NO	b3705
yobA	944.344405917439	-0.324091550124688	0.0903552619286315	-3.58685862015072	0.000334685665400918	0.000872688830435486	wt.T15	wt.T0	NO	b1841
uidR	838.423553503293	-0.283036843424237	0.078935636150674	-3.58566621144308	0.000336218779394562	0.000876157326147085	wt.T15	wt.T0	NO	b1618
mobA	294.772060846578	0.418084846893829	0.116677405152927	3.58325458426034	0.000339339582345887	0.000883756523865827	wt.T15	wt.T0	NO	b3857
hflC	7557.54716612524	-0.287217912518426	0.0802409418548211	-3.57944343472545	0.000344326767126877	0.000896204328181951	wt.T15	wt.T0	NO	b4175
holE	298.029792695602	0.327342523439756	0.0915777603551825	3.57447618472175	0.000350929751202781	0.00091284016005639	wt.T15	wt.T0	NO	b1842
yggC	655.008096142731	-0.231281735615421	0.0647070999745557	-3.57428683570065	0.000351183781702693	0.000912950974950167	wt.T15	wt.T0	NO	b2928
tgt	3728.78975317949	-0.324705673404953	0.0909061403321002	-3.57187833757689	0.000354430064389496	0.00092083575092289	wt.T15	wt.T0	NO	b0406
fabR	1536.6755382258	-0.193853829693805	0.0543009545078183	-3.56998935747795	0.000356995731315703	0.000926943817090322	wt.T15	wt.T0	NO	b3963
rarA	1709.21759210109	-0.207457475983334	0.0582580327217978	-3.56101066738753	0.000369430072588757	0.000958653277306642	wt.T15	wt.T0	NO	b0892
yhhN	758.616635266313	0.291172101184641	0.0818057814776975	3.55930957354185	0.000371831028069471	0.000964304131654038	wt.T15	wt.T0	NO	b3468
flxA	90.2725076286066	0.576363950974959	0.162221000824765	3.55295521569098	0.000380929309746024	0.000987306578321326	wt.T15	wt.T0	NO	b1566
yidQ	1119.38858288597	0.266614375227179	0.0751578814192132	3.54739077516124	0.000389067039114459	0.00100658566500673	wt.T15	wt.T0	NO	b3688
sapD	1064.13707598055	-0.238368076394208	0.0672401456112227	-3.54502617784967	0.000392574095612828	0.00101417327416554	wt.T15	wt.T0	NO	b1291
glnE	1705.16942899121	0.440367195351998	0.124228929315627	3.54480391787939	0.000392905255180206	0.00101417327416554	wt.T15	wt.T0	NO	b3053
fadA	324.850406457757	0.550459567418602	0.155287323817918	3.54478107990349	0.000392939297748716	0.00101417327416554	wt.T15	wt.T0	NO	b3845
atpH	9473.70673960252	-0.341321413488177	0.0963555315687833	-3.5423125992982	0.000396635136703805	0.00102248986285793	wt.T15	wt.T0	NO	b3735
rlmB	1109.8340277072	-0.432654244077932	0.122380502234016	-3.5353200565447	0.00040728152983357	0.00104930885788864	wt.T15	wt.T0	NO	b4180
ycaL	209.0287820321	0.357743728673267	0.101207414766014	3.5347580955442	0.00040814862253782	0.00105091577347544	wt.T15	wt.T0	NO	b0909
sucB	8961.47100104112	-0.304393542741315	0.0861953577260533	-3.53143778008023	0.000413307084571541	0.00106293031041091	wt.T15	wt.T0	NO	b0727
yigL	900.966786186147	0.187696062284645	0.0532045706397297	3.52781838153743	0.000418999535223006	0.00107692856731723	wt.T15	wt.T0	NO	b3826
ubiE	1936.58891560213	0.297101006707322	0.0842621886112547	3.52591134414991	0.000422028220765835	0.00108342322072942	wt.T15	wt.T0	NO	b3833
ytjC	1166.39207861741	-0.232123212275677	0.0658499114645871	-3.52503453858869	0.000423427580140113	0.00108572463838777	wt.T15	wt.T0	NO	b4395
sohB	2263.85190288002	0.491586422229286	0.139881719812493	3.51430067408551	0.00044091343423478	0.00112988973829423	wt.T15	wt.T0	NO	b1272
xylA	204.444484692771	0.385795927650847	0.109786055553132	3.51407039543504	0.000441295848339211	0.00113019897575843	wt.T15	wt.T0	NO	b3565
ybhP	453.399350209157	0.418224005489721	0.119629938785704	3.49598110418576	0.000472322145816025	0.00120751156046986	wt.T15	wt.T0	NO	b0790
hemN	2227.28055145018	-0.180355636193816	0.0516256551461832	-3.49352731085196	0.000476684223080566	0.00121794229305437	wt.T15	wt.T0	NO	b3867
map	4374.92131823092	0.361550439257872	0.103641019411814	3.48848787198112	0.00048576085784437	0.00123966630270212	wt.T15	wt.T0	NO	b0168
lptA	2944.36642921979	-0.170023139962337	0.0487592641057875	-3.4869915098279	0.000488486864632603	0.00124588675811198	wt.T15	wt.T0	NO	b3200
ptrB	1206.80707769721	0.269550116466492	0.0774712096235938	3.47935856140808	0.000502615604085854	0.00127965458634594	wt.T15	wt.T0	NO	b1845
yiiS	389.867360020519	0.280073591009427	0.0805571233513735	3.47670794782237	0.000507610420560704	0.00129105194813997	wt.T15	wt.T0	NO	b3922
rpmB	22947.1820179311	-0.245529308779756	0.0706287311829448	-3.47633752819059	0.000508312113092178	0.00129187269236729	wt.T15	wt.T0	NO	b3637
fieF	1042.30194827608	0.331353262000636	0.095407646076473	3.47302627857565	0.000514624964525596	0.00130714740989501	wt.T15	wt.T0	NO	b3915
bepA	2094.56563125229	0.200085016672751	0.0576165729334042	3.47269902540053	0.000515252820363781	0.00130797276797813	wt.T15	wt.T0	NO	b2494
yhaV	921.397267963419	0.176731540472353	0.0509414394680046	3.46930794100066	0.000521800995344051	0.00132381709629589	wt.T15	wt.T0	NO	b3130
paoB	102.543099192862	0.49924556948188	0.143964326925683	3.46784220885218	0.000524655257202611	0.00133027680598994	wt.T15	wt.T0	NO	b0285
eutB	2676.35824710798	-0.266311336890414	0.0768278095400917	-3.46634035884419	0.000527594939941683	0.00133694539358462	wt.T15	wt.T0	NO	b2441
qseC	290.547170219367	0.316163319255996	0.0913200196973932	3.46214685787044	0.000535884658654434	0.00135715539945446	wt.T15	wt.T0	NO	b3026
metQ	14943.416423227	0.301142482029109	0.0872122544010253	3.45298357550047	0.000554422758953623	0.00140328105109129	wt.T15	wt.T0	NO	b0197
mobB	195.370300800682	0.496923192317056	0.143941006664802	3.45226981407911	0.000555891553598766	0.00140525859326274	wt.T15	wt.T0	NO	b3856
dmlA	168.002201001854	0.469289937634919	0.135947426844618	3.45199573487549	0.000556456522531377	0.00140525859326274	wt.T15	wt.T0	NO	b1800
yffB	656.354130115153	0.45573551146427	0.132031999481773	3.45170499010117	0.000557056429337733	0.00140582680413813	wt.T15	wt.T0	NO	b2471
cysM	4711.33240321389	0.5817224253778	0.168622312254359	3.44985439708772	0.00056088898314547	0.00141467209650826	wt.T15	wt.T0	NO	b2421
holA	1518.89054466052	-0.238792455360038	0.0692245223783521	-3.44953561477678	0.000561551651479378	0.00141551665562636	wt.T15	wt.T0	NO	b0640
lolB	1401.02648865796	0.172041789300173	0.0499156773253486	3.4466483982339	0.000567586745115669	0.00142989472894367	wt.T15	wt.T0	NO	b1209
pdxH	1489.38547089163	0.182320080899541	0.0529523319207552	3.44309824111975	0.000575090363826259	0.00144795346414098	wt.T15	wt.T0	NO	b1638
yafJ	2385.06086644671	-0.276813867980079	0.0804154439269361	-3.44229733074143	0.000576795890509811	0.00145140131423156	wt.T15	wt.T0	NO	b0223
envZ	1127.83958459001	-0.31387361422503	0.0913908356762061	-3.43441015614597	0.0005938448933228	0.00149256242687302	wt.T15	wt.T0	NO	b3404
hmp	512.719247843102	0.276713253270837	0.0806258514341725	3.432066122077	0.000599001494841695	0.00150377235739909	wt.T15	wt.T0	NO	b2552
yaiW	749.729165555821	0.22123602294067	0.0646140876345243	3.42395955804629	0.000617158046288901	0.00154575895816443	wt.T15	wt.T0	NO	b0378
yceF	1434.17161147287	0.273184142407712	0.0798310779064822	3.42202748067278	0.000621560310754565	0.00155588256338447	wt.T15	wt.T0	NO	b1087
tehA	290.798499248102	0.367704984204702	0.107484451849324	3.42100627465789	0.000623898927957773	0.00156083173286307	wt.T15	wt.T0	NO	b1429
lepA	6130.15161554019	-0.196913902877803	0.057568082774108	-3.42053953143577	0.00062497051887019	0.00156260723826374	wt.T15	wt.T0	NO	b2569
ldtB	3311.93432212192	0.253642136459327	0.0741930533086708	3.41867769485212	0.000629262152021552	0.00157242706737793	wt.T15	wt.T0	NO	b0819
yfjW	524.496214051812	0.413117770257311	0.121031324327768	3.41331281428051	0.000641782298268392	0.001599085957255	wt.T15	wt.T0	NO	b2642
norV	157.169600172168	0.397758080738671	0.11654819607462	3.4128205681022	0.00064294259478401	0.00160105312818763	wt.T15	wt.T0	NO	b2710
uspC	796.878742289188	-0.318655625699532	0.093570381856536	-3.405518064339	0.000660386443647667	0.00164354389836924	wt.T15	wt.T0	NO	b1895
ilvB	3506.72446221116	-0.303768270309314	0.0892256004051156	-3.40449679161697	0.000662860789875178	0.00164875166513884	wt.T15	wt.T0	NO	b3671
fadJ	376.06297247197	0.537265508774291	0.157845513178928	3.40374267189505	0.000664693405889269	0.00165140743764664	wt.T15	wt.T0	NO	b2341
ytfB	993.11922241358	0.23407968810028	0.0687930190040182	3.40266630959469	0.000667317278047425	0.00165697297677331	wt.T15	wt.T0	NO	b4206
intS	437.106478354849	0.476373318347855	0.140029658348162	3.40194587323371	0.000669078878231678	0.00166039229666919	wt.T15	wt.T0	NO	b2349
cutC	1246.85311070525	-0.361938618791972	0.106584792364912	-3.39578105620181	0.000684330756612064	0.00169726605804187	wt.T15	wt.T0	NO	b1874
hisJ	3520.11566052807	0.334054527008635	0.0983888685167591	3.39524716611344	0.000685666704039517	0.00169960323079371	wt.T15	wt.T0	NO	b2309
rsmF	807.66408897791	-0.393170353437255	0.115812012538975	-3.39490131306492	0.000686533421812334	0.00170077528134576	wt.T15	wt.T0	NO	b1835
pheS	4597.56909478715	-0.261064073719418	0.0769720007190384	-3.3916758208267	0.000694665775641703	0.00171894946660222	wt.T15	wt.T0	NO	b1714
yhcB	3728.82060794776	-0.22861553470091	0.0674397957890512	-3.38992032858476	0.000699129389767073	0.00172900384021433	wt.T15	wt.T0	NO	b3233
casD	137.959865966381	0.534859228844215	0.157801183495696	3.3894500471779	0.000700329672525542	0.00173098083913297	wt.T15	wt.T0	NO	b2757
yjgL	232.114990498701	0.37233171611468	0.109875565874669	3.38866710856701	0.000702332188112191	0.00173493729305975	wt.T15	wt.T0	NO	b4253
ecpC	179.697210615412	0.394054010062296	0.116305628980041	3.3880906153727	0.000703810079997929	0.00173660110024632	wt.T15	wt.T0	NO	b0291
bax	2643.87370297442	-0.391949994503271	0.115794567998249	-3.38487375771546	0.000712109973140335	0.00175607702114218	wt.T15	wt.T0	NO	b3570
nuoM	2227.25923324191	-0.448392243632301	0.132625147264367	-3.38089911967073	0.000722490630014449	0.00178065898424794	wt.T15	wt.T0	NO	b2277
kbl	568.399879442199	0.330329863355018	0.0977345607657229	3.37986747745093	0.000725207880958382	0.00178633635480793	wt.T15	wt.T0	NO	b3617
chpB	132.296043165484	0.481971238385109	0.142696985090288	3.37758529432247	0.000731252706892909	0.0018001990811651	wt.T15	wt.T0	NO	b4225
pheA	4264.63117310064	-0.183460352838111	0.0543894697232314	-3.37308588908248	0.000743307625186863	0.00182779175715084	wt.T15	wt.T0	NO	b2599
menB	1739.63648617518	-0.299121408666437	0.0887212479809223	-3.37147431391809	0.000747670104610966	0.0018374726873706	wt.T15	wt.T0	NO	b2262
mtr	603.981858574355	-0.410972172671381	0.121973838414335	-3.36934688629985	0.000753465395268971	0.0018506618752966	wt.T15	wt.T0	NO	b3161
alr	1288.75255564716	-0.344429519101212	0.102297880200263	-3.36692723668312	0.000760107411459228	0.00186591461209832	wt.T15	wt.T0	NO	b4053
yfaD	162.263625616834	0.401236747130666	0.119201846940894	3.36602793855719	0.000762589841462767	0.00186988241648849	wt.T15	wt.T0	NO	b2244
mdtH	333.559359581995	0.236229636471813	0.0702126113573805	3.3644901094678	0.000766852327360121	0.00187926694071567	wt.T15	wt.T0	NO	b1065
ispF	620.071616620136	0.317484686894609	0.0944639633448347	3.36090796588379	0.00077686707145036	0.00190272944669464	wt.T15	wt.T0	NO	b2746
suhB	4406.76777667484	-0.532902467078938	0.158613592220277	-3.35975284097255	0.000780122300933177	0.00190961910171738	wt.T15	wt.T0	NO	b2533
argS	4562.25043548049	0.22184169986394	0.0660438543697106	3.35900595113785	0.000782233828435615	0.00191370292984985	wt.T15	wt.T0	NO	b1876
rcsC	2623.28716686939	-0.198026240971677	0.0590004998891018	-3.35634852829875	0.000789789704309552	0.00193109396557681	wt.T15	wt.T0	NO	b2218
phr	775.950478090746	-0.352985309620559	0.105202490769887	-3.35529422390441	0.000792806143485923	0.0019373723415802	wt.T15	wt.T0	NO	b0708
eutH	36.9865354721805	0.58356070254471	0.17397382550507	3.3543017224031	0.000795655527607214	0.00194323561550224	wt.T15	wt.T0	NO	b2452
wecE	1075.95908587569	-0.260991143126002	0.077827174917109	-3.35347060206122	0.000798048909414252	0.00194797919211461	wt.T15	wt.T0	NO	b3791
rplR	17636.1151114509	-0.458104533461014	0.136665843940913	-3.35200457005977	0.00080228694397702	0.00195721752773603	wt.T15	wt.T0	NO	b3304
ybhB	872.938923545611	0.252071243531546	0.0752433524797207	3.35007991037458	0.000807882499480638	0.00196975529799966	wt.T15	wt.T0	NO	b0773
potI	410.669462929698	0.569048630310837	0.169907651341947	3.34916424196577	0.000810557311962986	0.00197516166651026	wt.T15	wt.T0	NO	b0857
waaP	968.372326726169	-0.281037151263843	0.0839316866265876	-3.34840347620057	0.000812785876645327	0.00197947513556375	wt.T15	wt.T0	NO	b3630
ynjH	106.051630045073	0.386002540911532	0.115740704514577	3.33506299733051	0.000852800770932657	0.00207341989239145	wt.T15	wt.T0	NO	b1760
insB1	960.037402353272	-0.315402962547856	0.0945994895718879	-3.33408736109697	0.00085579774471758	0.00207953554400141	wt.T15	wt.T0	NO	b3445
	577.048401865686	0.333512459139774	0.10011855287989	3.33117538704222	0.000864800969118202	0.00210023092500135	wt.T15	wt.T0	NO	b4440
creA	242.915389031308	0.41261886303132	0.124001898326267	3.32752053477166	0.00087622531053114	0.0021267795901481	wt.T15	wt.T0	NO	b4397
proQ	10029.6855599285	0.167070660256823	0.0502711452130467	3.3233907751412	0.00088930241070363	0.00215685682634759	wt.T15	wt.T0	NO	b1831
ydhC	237.810103524184	-0.492281340381048	0.148135005944714	-3.32319384767685	0.000889930488167305	0.00215685682634759	wt.T15	wt.T0	NO	b1660
lnt	2464.86408091261	-0.219905560317544	0.0661741108379925	-3.32313585377697	0.000890115531392173	0.00215685682634759	wt.T15	wt.T0	NO	b0657
sxy	320.036287115618	0.340861077288966	0.102595845900615	3.32236723910985	0.000892571348980491	0.00216124720918336	wt.T15	wt.T0	NO	b0959
yddW	546.558486091319	0.292888435445168	0.0881595118491205	3.32225563982737	0.000892928443997944	0.00216124720918336	wt.T15	wt.T0	NO	b1491
sufE	192.07519822563	-0.289865753336487	0.0873743981855687	-3.31751358928802	0.000908224974446147	0.00219580931671807	wt.T15	wt.T0	NO	b1679
stfQ	51.0043827334635	0.575706875646562	0.173622748040902	3.31584934660138	0.000913650676368259	0.00220645616362312	wt.T15	wt.T0	NO	b1547
nhaA	1053.5825312859	0.355820085427484	0.107317422344505	3.3155854627709	0.000914513734433391	0.00220730592805108	wt.T15	wt.T0	NO	b0019
marC	550.229082083187	0.284776005288203	0.0859054029227631	3.31499528084681	0.000916446717621615	0.00221073571323471	wt.T15	wt.T0	NO	b1529
proB	2433.37283696924	-0.326040621889765	0.0984390616867425	-3.31210615281266	0.000925964034408847	0.00223244706899911	wt.T15	wt.T0	NO	b0242
atpF	7782.99835862687	-0.326424138222984	0.0987193474904799	-3.3065872751485	0.000944399259418147	0.00227562276906672	wt.T15	wt.T0	NO	b3736
hokB	210.57776172248	-0.457806109881168	0.138625217381391	-3.30247352198291	0.000958361354092157	0.00230797787337977	wt.T15	wt.T0	NO	b4428
ribE	2236.32808706639	-0.176409452188411	0.0534693116337479	-3.29926544401346	0.000969382000859928	0.00233061886398283	wt.T15	wt.T0	NO	b0415
ppiD	8306.22186861791	-0.27725879564747	0.0840476009410819	-3.29883057390098	0.000970884901854957	0.00233293322549232	wt.T15	wt.T0	NO	b0441
yecE	460.896892812017	0.232472502635277	0.0705869462918471	3.29342059471028	0.000989762940473128	0.00237565112671649	wt.T15	wt.T0	NO	b1868
yhfK	3326.95053773408	-0.180235246929722	0.0547659371422938	-3.29101000246616	0.00099828363610243	0.0023935096145127	wt.T15	wt.T0	NO	b3358
talB	18426.4426115644	0.187727465107065	0.0570426462983298	3.29100203600761	0.0009983119073037	0.0023935096145127	wt.T15	wt.T0	NO	b0008
yfiF	1945.90551931568	-0.244759005532517	0.0744351512465971	-3.28821801841514	0.00100823728711717	0.00241462485067772	wt.T15	wt.T0	NO	b2581
yhhQ	241.305798005794	-0.468804984224852	0.14261368108993	-3.28723710545855	0.00101175607474445	0.00242170883079075	wt.T15	wt.T0	NO	b3471
yhjX	131.217949720571	0.342882553019617	0.104477179991669	3.28188943314664	0.00103114028904697	0.00246264588943851	wt.T15	wt.T0	NO	b3547
rcsD	5098.53297389736	0.156287141978921	0.0477111763090406	3.27569249113875	0.00105403258395367	0.00251314892187296	wt.T15	wt.T0	NO	b2216
creD	195.214789424376	0.317981019189509	0.0971131020928076	3.27433695698059	0.00105910237467477	0.00252384329682433	wt.T15	wt.T0	NO	b4400
frsA	1459.79711172191	-0.208690367629993	0.0637489110702019	-3.27363031189941	0.00106175421261863	0.00252876706568518	wt.T15	wt.T0	NO	b0239
ratA	627.465290770276	0.205379151428352	0.0627523024244362	3.27285443710469	0.0010646729240552	0.00253432066486789	wt.T15	wt.T0	NO	b2619
ydiZ	502.477045062959	0.423676460953718	0.129991435695305	3.25926441759441	0.00111701506961336	0.0026532682873556	wt.T15	wt.T0	NO	b1724
paoD	125.137801101152	-0.472593303851551	0.145000958624597	-3.25924261697524	0.00111710091394453	0.0026532682873556	wt.T15	wt.T0	NO	b0283
ptsP	3423.60552023879	-0.204814230061303	0.0629038108735688	-3.25599080909362	0.00112997409230247	0.00268089457723191	wt.T15	wt.T0	NO	b2829
yghB	1005.43061435675	-0.312682755590174	0.0961552113241185	-3.251854489053	0.00114654702777876	0.00271722835672266	wt.T15	wt.T0	NO	b3009
dgt	1016.15324505031	0.259625973217572	0.0798443602716406	3.25165074069467	0.00114736916071389	0.00271768515412099	wt.T15	wt.T0	NO	b0160
smrA	408.416287715422	0.296502782444591	0.091202126291022	3.2510512035483	0.00114979147924818	0.00272192960931669	wt.T15	wt.T0	NO	b1340
dxs	2491.14069777921	-0.218357184867368	0.0671809061741453	-3.25028638794103	0.00115288843569922	0.0027277656248489	wt.T15	wt.T0	NO	b0420
rplF	38222.3838042888	-0.443375346014057	0.136593242909944	-3.24595372778706	0.00117057864162144	0.00276658925808503	wt.T15	wt.T0	NO	b3305
melR	284.860762067588	-0.340610702638661	0.105014892042253	-3.24345143831233	0.0011809093937295	0.00278947853507876	wt.T15	wt.T0	NO	b4118
yqaE	212.474299797517	0.422074954709086	0.130160505113418	3.2427267729278	0.00118391688237012	0.00279505363481366	wt.T15	wt.T0	NO	b2666
nadK	1445.41578237739	0.16308762250472	0.0503335683712774	3.24013631025979	0.00119472571743359	0.00281749079621968	wt.T15	wt.T0	NO	b2615
pheM	131.325798702724	-0.402265221623255	0.124163420621311	-3.23980460275924	0.00119611634894611	0.0028192305648195	wt.T15	wt.T0	NO	b1715
ycfZ	129.320124798914	-0.450022648420264	0.13901833579487	-3.23714599118996	0.00120731630232933	0.00284407626484346	wt.T15	wt.T0	NO	b1121
yshB	275.164076220274	0.392175560119185	0.121220893049459	3.23521424610505	0.00121551486047176	0.00286182833561453	wt.T15	wt.T0	NO	b4686
bssS	1330.19318170071	-0.277595635053172	0.0859995558584122	-3.22787289169492	0.00124714377006239	0.00293150070720164	wt.T15	wt.T0	NO	b1060
yehR	135.469032656404	-0.421773277620136	0.130865232021616	-3.22295900220822	0.00126873711485764	0.00298063485416501	wt.T15	wt.T0	NO	b2123
yibN	1149.39469278295	-0.330044019277696	0.102420491819245	-3.222441265564	0.00127103221707079	0.00298440299799437	wt.T15	wt.T0	NO	b3611
yfcH	2398.78168296665	0.246564096047356	0.0765454158501793	3.22114777624241	0.00127678295441265	0.0029948052197016	wt.T15	wt.T0	NO	b2304
topB	2518.98644173769	-0.16360949957671	0.05079261234787	-3.22112787694746	0.00127687161219172	0.0029948052197016	wt.T15	wt.T0	NO	b1763
metR	475.426724021938	0.515252167030141	0.159971531077808	3.22089914098233	0.00127789111289717	0.0029948052197016	wt.T15	wt.T0	NO	b3828
nagZ	1615.14479761183	0.327551470571974	0.101698108932535	3.22082164565388	0.00127823668826078	0.0029948052197016	wt.T15	wt.T0	NO	b1107
yejL	788.438530978885	-0.320445665990585	0.0995421719481605	-3.21919503783247	0.00128551016824157	0.00301021307292143	wt.T15	wt.T0	NO	b2187
flgM	135.009281713016	-0.407930859710134	0.126818343587441	-3.21665500566064	0.00129694452375971	0.00303476426070606	wt.T15	wt.T0	NO	b1071
mlc	568.10487136792	-0.541015028790677	0.168197082953319	-3.2165541713992	0.00129740037639263	0.00303476426070606	wt.T15	wt.T0	NO	b1594
mdtK	1591.29385343302	0.295248182503036	0.091967260176308	3.21036183895251	0.00132567980047621	0.00309923409770237	wt.T15	wt.T0	NO	b1663
intD	1299.74361406569	-0.185751830252995	0.0578629549442761	-3.21020297756795	0.0013264127225556	0.0030992695541099	wt.T15	wt.T0	NO	b0537
pgl	2098.71648303571	0.207631072699301	0.0647039828816714	3.20893805067626	0.00133226193736287	0.00311125313441475	wt.T15	wt.T0	NO	b0767
fimI	2535.12415274163	-0.40829239654705	0.127314144018268	-3.20696808430386	0.00134141877112544	0.00313094392092954	wt.T15	wt.T0	NO	b4315
yfdT	61.9761459448029	0.55719177214047	0.173773383321404	3.20642759835038	0.00134394119901585	0.00313513673546756	wt.T15	wt.T0	NO	b2363
gsiD	551.817789052173	0.538659873982844	0.168334451329089	3.19993839484336	0.00137456964904146	0.00320485515365066	wt.T15	wt.T0	NO	b0832
araF	50.9983912205911	-0.49531412358151	0.15484531053489	-3.19876734962474	0.0013801649758607	0.0032161642556754	wt.T15	wt.T0	NO	b1901
pncA	902.893749965436	0.195685408966459	0.061246590569144	3.19504166922632	0.00139810653085183	0.00325621574984801	wt.T15	wt.T0	NO	b1768
xanQ	148.89947693551	0.391540749976305	0.122581994704613	3.19411305811921	0.00140261175096003	0.00326494746126437	wt.T15	wt.T0	NO	b2882
rluA	742.343913419485	-0.357706389591816	0.112018789471958	-3.19327133669269	0.00140670698187491	0.00327271592011631	wt.T15	wt.T0	NO	b0058
yjtD	441.329107764085	0.584136658954251	0.183046563264612	3.19119162106214	0.00141687274830856	0.00329459156014881	wt.T15	wt.T0	NO	b4403
purP	3183.13125668271	0.462267811714828	0.145182579797651	3.18404461719248	0.00145232624964937	0.00337521245747361	wt.T15	wt.T0	NO	b3714
cpxR	2297.58568156134	0.191885771563666	0.0603430528129305	3.17991488031823	0.00147318318542491	0.00342184238551089	wt.T15	wt.T0	NO	b3912
eco	233.678962302872	-0.367622286714037	0.115820496351465	-3.1740693426012	0.00150317774511575	0.00348776007706061	wt.T15	wt.T0	NO	b2209
clpP	4764.64072905851	0.157992515676944	0.0498437103329874	3.16975832299511	0.00152565776040714	0.00353801837241571	wt.T15	wt.T0	NO	b0437
hybE	547.341638009466	-0.462753343504828	0.146044612025012	-3.16857525305744	0.00153188085988355	0.00355054296992869	wt.T15	wt.T0	NO	b2992
yihA	1645.96187875134	-0.186780899349117	0.0589777427518645	-3.16697266857017	0.00154034794739626	0.00356825238028812	wt.T15	wt.T0	NO	b3865
trpR	457.922221131224	0.219620996584763	0.069406245813082	3.16428289719378	0.00155465601027062	0.00359946630152736	wt.T15	wt.T0	NO	b4393
acrA	4396.87969099926	0.315942892588505	0.0998868475625127	3.16300794647441	0.00156148069321758	0.00361332992138988	wt.T15	wt.T0	NO	b0463
hemL	3000.1697896596	0.191850152723144	0.0606907882063564	3.16110827348013	0.00157170063917728	0.00363503125868638	wt.T15	wt.T0	NO	b0154
yjbJ	455.459981410492	0.264602433147093	0.0838219151224025	3.15672139870226	0.00159553710851679	0.00368621146847272	wt.T15	wt.T0	NO	b4045
ispU	2167.03084246644	-0.269815194487394	0.0854839733977176	-3.15632490820318	0.00159770779088982	0.0036892525353274	wt.T15	wt.T0	NO	b0174
yrdB	1053.94617015568	-0.199995469287197	0.0634421645590693	-3.15240614309411	0.00161930869777845	0.00373713252646036	wt.T15	wt.T0	NO	b3280
yneJ	289.387659113965	0.366674568050031	0.116388917594169	3.15042510601026	0.001630330503565	0.00375855158269816	wt.T15	wt.T0	NO	b1526
ppx	2176.18293049141	-0.136623573294297	0.043370791925958	-3.15012862867569	0.00163198592775118	0.00376036031805208	wt.T15	wt.T0	NO	b2502
nadE	4487.29765023751	0.238100151605146	0.075636813405921	3.14794001602542	0.00164425430472872	0.00378660804683659	wt.T15	wt.T0	NO	b1740
fxsA	380.557477963135	-0.27800282669858	0.0884092070952147	-3.14450084818855	0.00166370429057548	0.00382935774344612	wt.T15	wt.T0	NO	b4140
yghQ	183.807585388441	-0.3509966892594	0.111716254285442	-3.14185873402612	0.00167879012710191	0.00386202225297073	wt.T15	wt.T0	NO	b2983
rplO	27123.7044943975	-0.357427876158675	0.113782980616615	-3.1413122966343	0.00168192581545893	0.00386530295480475	wt.T15	wt.T0	NO	b3301
purL	10423.4957760991	0.5586212229318	0.177831323245999	3.14129824113744	0.001682006542862	0.00386530295480475	wt.T15	wt.T0	NO	b2557
fsr	276.656615328998	0.321669841076087	0.102468996048475	3.13919188711398	0.00169414470681756	0.00388905733335365	wt.T15	wt.T0	NO	b0479
etk	585.129391515236	0.247470194445653	0.0788435723215654	3.13874913526672	0.00169670635336287	0.00389286824326296	wt.T15	wt.T0	NO	b0981
hflK	9521.13664118489	-0.192206072737671	0.0612440019715877	-3.13836566112775	0.00169892791328112	0.00389589523608491	wt.T15	wt.T0	NO	b4174
pgaA	418.116994464144	-0.284793161269939	0.0907555925082573	-3.13802327106208	0.00170091372363009	0.00389837869354285	wt.T15	wt.T0	NO	b1024
yafQ	904.505652522099	0.292312550994314	0.0933092957504094	3.13272700906684	0.00173190441560502	0.00396730146768302	wt.T15	wt.T0	NO	b0225
lon	7847.17498386499	0.260448584585176	0.0831777479901603	3.13122909526219	0.00174076306959708	0.00398547981681876	wt.T15	wt.T0	NO	b0439
ybeZ	3619.07543641633	0.210296574832246	0.06719288588346	3.12974464583924	0.00174958318236592	0.00400143018085596	wt.T15	wt.T0	NO	b0660
yqhG	119.586158199631	0.437551064011919	0.139966038593991	3.12612308247969	0.0017712740081729	0.00404784687865646	wt.T15	wt.T0	NO	b3013
gor	1902.32047236204	-0.175790289673613	0.0562885819502914	-3.12301862265519	0.0017900642121614	0.00408535796411889	wt.T15	wt.T0	NO	b3500
truC	444.442369058182	-0.295217691682886	0.094547283677509	-3.1224344074214	0.00179362067972163	0.00409131225305758	wt.T15	wt.T0	NO	b2791
ibaG	926.156529048012	0.35394446160682	0.113417500285737	3.12072176441125	0.001804084021811	0.00411300676144662	wt.T15	wt.T0	NO	b3190
rapA	2745.12513369272	-0.286814486598876	0.0919330094478871	-3.11982049017398	0.00180961283163304	0.00412343441002189	wt.T15	wt.T0	NO	b0059
oppA	63272.8491086305	-0.45433850851531	0.14605280746637	-3.11078243819398	0.00186592359020828	0.00424950319753131	wt.T15	wt.T0	NO	b1243
pgaC	83.5535645153269	0.581870805194141	0.187192430878087	3.10840989918602	0.00188096989581776	0.00428151186617876	wt.T15	wt.T0	NO	b1022
glnG	2218.61023635279	-0.352887671256921	0.113591519080712	-3.10663748590401	0.00189228292813623	0.00430499351090212	wt.T15	wt.T0	NO	b3868
umpG	1317.76613431973	0.268180376513499	0.0863714294256659	3.10496628684724	0.0019030071361866	0.00432711153978607	wt.T15	wt.T0	NO	b2744
tas	4053.85608242247	0.189130360263298	0.0609591541858304	3.10257520448438	0.00191844797232348	0.00435992544446988	wt.T15	wt.T0	NO	b2834
ybcM	305.549234245167	0.313354379472198	0.101003888817948	3.10239915650176	0.00191958936811543	0.00436022456155835	wt.T15	wt.T0	NO	b0546
frc	88.8859527379358	0.444709793909246	0.143368730542901	3.10186044212879	0.00192308596303876	0.00436587023575255	wt.T15	wt.T0	NO	b2374
bcsG	1321.90020060177	0.290645977333258	0.0937221196214672	3.10114601021768	0.00192773209667035	0.00437411833600766	wt.T15	wt.T0	NO	b3538
waaG	1483.86213133373	-0.256440754387819	0.0827294913608988	-3.09975016368858	0.00193683939874671	0.00439069539236234	wt.T15	wt.T0	NO	b3631
der	3773.04698556969	-0.260939367899829	0.0842140374464968	-3.09852580177752	0.00194486034310325	0.00440511554955512	wt.T15	wt.T0	NO	b2511
rluD	2600.63319238768	-0.159970272922053	0.0516294221882247	-3.09843236941238	0.00194547368063956	0.00440511554955512	wt.T15	wt.T0	NO	b2594
yfbK	143.15140374255	0.409045571776638	0.132259633804427	3.09274689495585	0.00198313194676062	0.00448568032797923	wt.T15	wt.T0	NO	b2270
rpmD	7705.65431985954	-0.388778670096786	0.125718379851309	-3.09245689100198	0.0019850706319387	0.00448771465377555	wt.T15	wt.T0	NO	b3302
ybhK	605.824773502675	0.284960997180724	0.0921570889194241	3.09212238062202	0.00198730900435473	0.00449042400879315	wt.T15	wt.T0	NO	b0780
xdhA	230.273989310507	-0.359098924548762	0.116143864478471	-3.09184584275071	0.00198916120335038	0.00449225840798481	wt.T15	wt.T0	NO	b2866
pgsA	958.59032150808	-0.181910203839525	0.0588709265941776	-3.08998370440997	0.00200167477223547	0.0045181556019408	wt.T15	wt.T0	NO	b1912
ychA	2498.58308848558	-0.180019136870321	0.0582752352243521	-3.08911900873967	0.00200751005508913	0.00452895946597432	wt.T15	wt.T0	NO	b1214
bioD	487.375912697916	-0.53356755171522	0.172734841562795	-3.08893994337124	0.00200872040322363	0.00452903926115054	wt.T15	wt.T0	NO	b0778
[truncated: 2,321 more rows]
