# Supplementary material for: Polyphosphate Functions In Vivo as an Iron Chelator and Fenton Reaction Inhibitor
Source: mBio. 2020 Jul 28;11(4):e01017-20. doi: 10.1128/mBio.01017-20 (PMC7387796; doi:10.1128/mBio.01017-20)
Supplement: TABLE S2 [file mBio.01017-20-st002.xlsx]

## Sheet: ppk_T15-ppk_T0
log 2 fold change of the expression pattern from Δppk MG1655 following 1 5minutes cisplatin treatment.
Normalized to Δppk untreated samples
Gene	baseMean	log2FoldChange	lfcSE	stat	pvalue	padj	Condition	Control	Call	Synonym
abrB	493.074126971951	-1.40029168661315	0.162115180281623	-8.63763457672868	5.73888371097057e-18	3.98400319356446e-17	ppk.T15	ppk.T0	YES	b0715
aceB	29737.5800064895	0.718764286801833	0.141308794017557	5.08647952025214	3.64771088949986e-07	1.17368223702388e-06	ppk.T15	ppk.T0	YES	b4014
aceE	59530.3110674985	1.14173846302925	0.163342696559337	6.98983478954927	2.75210130147537e-12	1.31893156712216e-11	ppk.T15	ppk.T0	YES	b0114
aceF	27404.2359936532	0.685078984529714	0.105829361385141	6.47343020465305	9.58026777599341e-11	4.07562524696941e-10	ppk.T15	ppk.T0	YES	b0115
ackA	12405.8124629549	-1.40043882958362	0.160187365593695	-8.74250490600955	2.27997976585407e-18	1.62995904452945e-17	ppk.T15	ppk.T0	YES	b2296
acnA	3899.2161397469	1.43500253973836	0.214209250616987	6.69906895059444	2.09751613769203e-11	9.32757433836681e-11	ppk.T15	ppk.T0	YES	b1276
acnB	31790.606853395	1.41423282671643	0.165057790930655	8.56810707778456	1.05199955470613e-17	7.21037155114457e-17	ppk.T15	ppk.T0	YES	b0118
actP	168.429730649125	0.630189968539293	0.237859075338588	2.64942578979688	0.00806286776202315	0.0152699399107088	ppk.T15	ppk.T0	YES	b4067
add	1246.95672717058	-0.694448453335283	0.134301901619947	-5.1708013435317	2.33092260447888e-07	7.5961689102942e-07	ppk.T15	ppk.T0	YES	b1623
adhE	54069.0048368943	-2.4692958309524	0.232290086690553	-10.6302247596209	2.15592274009726e-26	2.26503026563017e-25	ppk.T15	ppk.T0	YES	b1241
adiA	316.499285530823	-0.841740519963298	0.116420254332422	-7.23018966751114	4.82319943478419e-13	2.44156801399743e-12	ppk.T15	ppk.T0	YES	b4117
adiC	95.6566858097729	-0.685975050050666	0.184177281244354	-3.72453673664864	0.000195674217546615	0.000466034898712787	ppk.T15	ppk.T0	YES	b4115
adiY	77.4945325090879	-1.96491452947518	0.251414898918645	-7.81542596690341	5.47774657069994e-15	3.14533373567585e-14	ppk.T15	ppk.T0	YES	b4116
adk	7767.83081033378	1.06105869449774	0.0595385707899491	17.821366559858	4.8243447266874e-71	2.60394006622953e-69	ppk.T15	ppk.T0	YES	b0474
aegA	353.373702750852	-1.66852972237363	0.225489440555858	-7.39959138778522	1.36604184544807e-13	7.16715515023666e-13	ppk.T15	ppk.T0	YES	b2468
aer	217.583644251032	0.992843483541705	0.0984078623980574	10.0890666593862	6.17538761304072e-24	5.82212308146502e-23	ppk.T15	ppk.T0	YES	b3072
afuC	83.3397586845404	-1.07303241992245	0.208871040125553	-5.1372962919007	2.78719332235212e-07	9.06257587794914e-07	ppk.T15	ppk.T0	YES	b0262
agp	1055.15152759647	-0.786911210237599	0.0829796926659965	-9.48317817233927	2.46653831307169e-21	2.05608348182308e-20	ppk.T15	ppk.T0	YES	b1002
ahr	633.898565969952	0.703026840003457	0.128860636249667	5.45571448709398	4.87763138418872e-08	1.68627800776036e-07	ppk.T15	ppk.T0	YES	b4269
ais	4106.19714663037	3.66734545400622	0.102912836853495	35.6354519623923	3.95911020939897e-278	2.44220541202639e-275	ppk.T15	ppk.T0	YES	b2252
alaC	566.736350923166	0.701310883871959	0.118376485033921	5.92441044073065	3.13419761521761e-09	1.19027839072204e-08	ppk.T15	ppk.T0	YES	b2379
alaE	181.628196688329	-1.63236334485216	0.220899728015571	-7.38961228932382	1.47257562937189e-13	7.71179076849986e-13	ppk.T15	ppk.T0	YES	b2670
allE	391.718355195998	0.744600678290836	0.0798709487341538	9.32254705987279	1.13580335948334e-20	9.16710075934403e-20	ppk.T15	ppk.T0	YES	b0515
ampC	428.159670466399	-1.55487143876189	0.230815614762692	-6.73642223192092	1.62334113406391e-11	7.34757548940039e-11	ppk.T15	ppk.T0	YES	b4150
amtB	988.817974548958	-2.74989122052912	0.166547123544469	-16.5111901184825	3.0481240704893e-61	1.134637908308e-59	ppk.T15	ppk.T0	YES	b0451
amyA	1917.53031940827	0.936833012552893	0.119287894170661	7.85354640608041	4.04435064626425e-15	2.34409477725759e-14	ppk.T15	ppk.T0	YES	b1927
ansB	575.108938077805	-2.13494110450895	0.265253262953405	-8.04868931955035	8.3685381272081e-16	5.15482847835729e-15	ppk.T15	ppk.T0	YES	b2957
ansP	327.376797229779	1.11724841145593	0.104312939125995	10.7105448357318	9.08256955436422e-27	9.68358897178882e-26	ppk.T15	ppk.T0	YES	b1453
apbE	271.256639809848	-0.679053099790016	0.136346531813951	-4.98034743352773	6.34702226076886e-07	1.98885646748911e-06	ppk.T15	ppk.T0	YES	b2214
aphA	274.005945767231	-1.62729139364545	0.124614831085605	-13.0585691885067	5.67850203108117e-39	9.92703310534756e-38	ppk.T15	ppk.T0	YES	b4055
appY	863.009422985187	-1.20469608580828	0.268687646923195	-4.4836303402986	7.33837439076007e-06	2.05360341019455e-05	ppk.T15	ppk.T0	YES	b0564
arcB	1944.37788580297	-0.606755561491199	0.0519521081681147	-11.6791326259132	1.62949777616627e-31	2.15173437231986e-30	ppk.T15	ppk.T0	YES	b3210
arfA	289.717398851976	0.777362012755363	0.125423793322828	6.19788313015307	5.72276071357933e-10	2.28804451492922e-09	ppk.T15	ppk.T0	YES	b4550
argA	2518.87880271944	-1.62679170718238	0.20366670506073	-7.98751915143563	1.37681273018215e-15	8.31479352297413e-15	ppk.T15	ppk.T0	YES	b2818
argB	1186.84643604211	-2.1084818830015	0.19331399818373	-10.9070315797698	1.06683179770371e-27	1.19033067247664e-26	ppk.T15	ppk.T0	YES	b3959
argC	2311.27258496175	-2.38304912251546	0.187218923613695	-12.7286765489188	4.09725259995894e-37	6.80459104870104e-36	ppk.T15	ppk.T0	YES	b3958
argD	2113.70352946295	-0.729716186147037	0.150579545894682	-4.84605118053293	1.25943039219995e-06	3.8270376027582e-06	ppk.T15	ppk.T0	YES	b3359
argE	2284.71627260871	-0.650930373411446	0.056975977769142	-11.4246459455056	3.14936540112421e-30	3.90774706955585e-29	ppk.T15	ppk.T0	YES	b3957
argF	2771.36202841842	-3.30156941235909	0.192038167274863	-17.192256410329	3.03487540322335e-66	1.4724260664178e-64	ppk.T15	ppk.T0	YES	b0273
argG	9103.55079764945	-1.27241549620246	0.159973578887974	-7.95391029598397	1.80714997792668e-15	1.08320508324729e-14	ppk.T15	ppk.T0	YES	b3172
argH	3975.08991744307	-2.11668138111651	0.156806976464364	-13.498642910174	1.59283167485662e-41	3.01659963685565e-40	ppk.T15	ppk.T0	YES	b3960
argI	1617.62112681425	-2.76154838902303	0.221467288830553	-12.4693285568503	1.09746876830994e-35	1.74866056884219e-34	ppk.T15	ppk.T0	YES	b4254
ariR	27.9428315746163	2.6331760864741	0.388497522025757	6.77784525559862	1.21981394997399e-11	5.59146139701452e-11	ppk.T15	ppk.T0	YES	b1166
arnA	10726.231000104	1.92950981853401	0.243440010771039	7.92601763540325	2.26285471297188e-15	1.34033013039953e-14	ppk.T15	ppk.T0	YES	b2255
arnB	10777.203949571	3.67665248533857	0.154344550011125	23.8210710068711	2.02042562824544e-125	3.00834409060821e-123	ppk.T15	ppk.T0	YES	b2253
arnC	5356.61958136619	3.39219940921403	0.223947992283189	15.1472642135791	7.89867499856127e-52	2.14506154992375e-50	ppk.T15	ppk.T0	YES	b2254
arnD	2855.54859093042	1.21800044823692	0.222028306789178	5.48578902325928	4.11627938520911e-08	1.42763810323959e-07	ppk.T15	ppk.T0	YES	b2256
aroD	866.629807652967	0.645792194524091	0.0784060131391858	8.236513612517	1.77301518805192e-16	1.12752276612786e-15	ppk.T15	ppk.T0	YES	b1693
aroE	1372.5998838592	-0.692806955571168	0.18592895920711	-3.7261917590763	0.000194394536881156	0.000463242610514807	ppk.T15	ppk.T0	YES	b3281
aroF	5803.37815183594	-1.70547878199426	0.137215600784525	-12.4291900647102	1.81463573489825e-35	2.87018208911745e-34	ppk.T15	ppk.T0	YES	b2601
aroG	27008.7251957871	-0.745065608413093	0.0510493223665179	-14.5950146617767	3.0214775225662e-48	7.12936608876549e-47	ppk.T15	ppk.T0	YES	b0754
aroM	863.633353196532	-0.894843664732336	0.0653070405141787	-13.7021009938133	9.86285295091366e-43	1.90976677318588e-41	ppk.T15	ppk.T0	YES	b0390
arpA	337.524858502449	-0.896486600761094	0.266376560393102	-3.3654860601778	0.000764089279308447	0.00167990708149383	ppk.T15	ppk.T0	YES	b4017
arsB	103.263541232884	0.622238934326901	0.157446216320913	3.95207296095722	7.7477108889943e-05	0.000194390561410095	ppk.T15	ppk.T0	YES	b3502
arsC	95.1765225869003	0.657433651673365	0.13448795109391	4.88842045942313	1.01648251465317e-06	3.12396547919742e-06	ppk.T15	ppk.T0	YES	b3503
arsR	36.0364003483082	0.682500813136316	0.24532548844822	2.78202162137086	0.00540214409967715	0.0105454151095868	ppk.T15	ppk.T0	YES	b3501
artJ	3747.322931227	-1.76972008332011	0.173503475396533	-10.1999114385202	1.98453378951601e-24	1.94313308461001e-23	ppk.T15	ppk.T0	YES	b0860
aslB	69.5314853705373	-0.863918062680973	0.17824358471287	-4.84683958793045	1.25443776114773e-06	3.81455088213795e-06	ppk.T15	ppk.T0	YES	b3800
asnA	1253.93252367537	-2.8132977850521	0.149930475169724	-18.7640156670443	1.48727062073681e-78	1.00344289692837e-76	ppk.T15	ppk.T0	YES	b3744
asnB	4009.99744443727	-0.628221265484299	0.112936802304855	-5.56259122503323	2.65798003408587e-08	9.34621969640292e-08	ppk.T15	ppk.T0	YES	b0674
aspA	5707.91643502515	-3.5742247079287	0.147252651577902	-24.2727358022331	3.80522515995374e-130	6.08554157062232e-128	ppk.T15	ppk.T0	YES	b4139
aspC	12808.2221071165	0.861199432721648	0.17884487661245	4.81534304495529	1.46947226983673e-06	4.40943798551426e-06	ppk.T15	ppk.T0	YES	b0928
avtA	5249.57017357843	0.645839285733705	0.0443526436220597	14.5614608959292	4.93909048584297e-48	1.15281041718216e-46	ppk.T15	ppk.T0	YES	b3572
azuC	451.256216847654	2.7167950843066	0.242374306269739	11.2090886452423	3.6796246178718e-29	4.41350530554734e-28	ppk.T15	ppk.T0	YES	b4663
bamE	4268.95768987611	1.14314791422621	0.0968122402418838	11.8078861863962	3.55383718215581e-32	4.81049183465479e-31	ppk.T15	ppk.T0	YES	b2617
basR	1648.30750425707	2.70987054475346	0.12224472457681	22.167586815174	7.05950734129483e-109	8.46748686103086e-107	ppk.T15	ppk.T0	YES	b4113
basS	2291.66936194173	1.98910161293733	0.100325369591187	19.8265067055588	1.75835714984099e-87	1.40603447648397e-85	ppk.T15	ppk.T0	YES	b4112
bcsG	1321.90020060177	0.62445423566447	0.0959631668117298	6.50722830864458	7.65500270428114e-11	3.29554353709731e-10	ppk.T15	ppk.T0	YES	b3538
bdm	38.6077393186777	1.50914601625176	0.296078166037969	5.09712025188046	3.44859279380846e-07	1.11210034978827e-06	ppk.T15	ppk.T0	YES	b1481
betA	636.187046915169	1.12445737822162	0.371221680959578	3.0290724812058	0.00245305822152625	0.00504635798025267	ppk.T15	ppk.T0	YES	b0311
betB	883.196828565272	2.13207617733248	0.312381770106843	6.82522599383202	8.77870073535898e-12	4.04551011475775e-11	ppk.T15	ppk.T0	YES	b0312
betI	465.383451366086	2.54655279836578	0.271377606262645	9.3837985876446	6.36377798621101e-21	5.20431692129908e-20	ppk.T15	ppk.T0	YES	b0313
betT	602.842583351317	2.30399640872944	0.235920063593702	9.7660045255725	1.57542915640015e-22	1.40842714230556e-21	ppk.T15	ppk.T0	YES	b0314
bfd	481.860824946685	1.67008415611812	0.405102967106423	4.12261644995401	3.74593134053692e-05	9.7439346556858e-05	ppk.T15	ppk.T0	YES	b3337
bglB	26.202871419694	1.00078806295422	0.240209248398091	4.16631778180185	3.09559111247035e-05	8.12075481388029e-05	ppk.T15	ppk.T0	YES	b3721
bglH	39.7583179609442	0.680244279814353	0.214895995722985	3.16545814418633	0.00154838937186887	0.00326941090842533	ppk.T15	ppk.T0	YES	b3720
bglJ	731.647429315189	3.79638758791748	0.315170008108107	12.0455230201196	2.04773456407629e-33	2.90859139726362e-32	ppk.T15	ppk.T0	YES	b4366
bhsA	469.239574841559	2.01687803321019	0.234006662971199	8.61889147771157	6.76053893617771e-18	4.67072114022645e-17	ppk.T15	ppk.T0	YES	b1112
bioB	917.704095188601	0.664007174985385	0.229628252490903	2.89166149105145	0.0038321059159918	0.00767131819436838	ppk.T15	ppk.T0	YES	b0775
blc	627.939701559953	1.05304901230275	0.141771458200663	7.42779277061727	1.10424775775049e-13	5.82190698164423e-13	ppk.T15	ppk.T0	YES	b4149
blr	175.458077738889	-1.65659303792577	0.132452505324398	-12.5070721302591	6.82954071483505e-36	1.09628092218058e-34	ppk.T15	ppk.T0	YES	b4409
bluF	2593.29425204507	2.05660754459319	0.196804491661678	10.4500030829004	1.46520465740156e-25	1.49923073712321e-24	ppk.T15	ppk.T0	YES	b1163
bolA	1867.56236107442	1.01847134122942	0.105246315482106	9.67702609411136	3.77538178775925e-22	3.3337624866144e-21	ppk.T15	ppk.T0	YES	b0435
borD	946.996026248375	0.736336416532278	0.131334200806862	5.6065854286891	2.06357143420059e-08	7.32053832616713e-08	ppk.T15	ppk.T0	YES	b0557
brnQ	2065.6840413556	-1.10797331397706	0.0859145784816748	-12.8962201009155	4.72721633750428e-38	8.06803167800138e-37	ppk.T15	ppk.T0	YES	b0401
bssR	1049.1755454645	-3.96254017242212	0.0878970366513764	-45.0816127981497	0	0	ppk.T15	ppk.T0	YES	b0836
cadC	358.63103355253	-1.65055786306977	0.184524268037639	-8.94493651497965	3.72163612122336e-19	2.75643649595926e-18	ppk.T15	ppk.T0	YES	b4133
can	10096.5499642239	1.40818082284565	0.102698839051496	13.7117501604818	8.63495415346246e-43	1.67953747903833e-41	ppk.T15	ppk.T0	YES	b0126
carA	10349.3387295239	1.44906373753093	0.277752864266016	5.21709736949138	1.81748730424551e-07	5.95440833060099e-07	ppk.T15	ppk.T0	YES	b0032
carB	19877.3368889964	0.818628682887865	0.309387211096938	2.64596807342296	0.00814575041295808	0.0154133875035727	ppk.T15	ppk.T0	YES	b0033
casE	152.783169040799	0.903216567142096	0.140885444558787	6.41099987277403	1.44568317414222e-10	6.07834464064858e-10	ppk.T15	ppk.T0	YES	b2756
cbl	1405.33249362896	-1.37113683913045	0.143755966182518	-9.53794736692601	1.4568722461022e-21	1.2310713030664e-20	ppk.T15	ppk.T0	YES	b1987
ccmA	420.435925830235	-1.95046470490594	0.244777781790403	-7.96830778773895	1.60861820207679e-15	9.67411336569302e-15	ppk.T15	ppk.T0	YES	b2201
ccmB	136.939882496515	-1.74204988930328	0.304871577133168	-5.71404492896478	1.10321850778262e-08	4.02679418140775e-08	ppk.T15	ppk.T0	YES	b2200
ccmC	303.813963259096	-1.67881149894675	0.262215887743804	-6.40240190398767	1.52951399868568e-10	6.4120790741017e-10	ppk.T15	ppk.T0	YES	b2199
ccmD	56.893573384818	-1.43692603991895	0.327945223644953	-4.38160380550207	1.17808891538849e-05	3.22165163815549e-05	ppk.T15	ppk.T0	YES	b2198
ccmE	158.918174217136	-1.12368009728398	0.227586588091579	-4.93737397579781	7.91815413990891e-07	2.46507495141505e-06	ppk.T15	ppk.T0	YES	b2197
ccmF	292.151815872708	-0.796791582788787	0.211526685849328	-3.76686080807955	0.000165313106439198	0.000396694904663924	ppk.T15	ppk.T0	YES	b2196
cdaR	190.720547782451	-0.737463821032401	0.120700512948334	-6.10986484662308	9.97155481171453e-10	3.90718454419087e-09	ppk.T15	ppk.T0	YES	b0162
cdh	528.290634552595	-1.031079839453	0.0760991242442719	-13.5491682682617	8.01329512280869e-42	1.52429111631224e-40	ppk.T15	ppk.T0	YES	b3918
cfa	8766.23112060789	0.933066297996293	0.0732731305798824	12.7340853408613	3.82300020685662e-37	6.37363509390227e-36	ppk.T15	ppk.T0	YES	b1661
chaB	133.008918347209	0.631066772753705	0.152561274436268	4.13648073592446	3.52672947459817e-05	9.20702410599449e-05	ppk.T15	ppk.T0	YES	b1217
cheW	38.3962811320913	0.586761164771667	0.263272513929982	2.22872169985705	0.0258324275125118	0.0440364871689798	ppk.T15	ppk.T0	YES	b1887
chiP	74.6206836562734	-0.912821781992956	0.145616205829972	-6.26868264277404	3.64115365233556e-10	1.49028449960047e-09	ppk.T15	ppk.T0	YES	b0681
cho	943.705081602264	1.61077678381787	0.0899219757686592	17.9130492857707	9.32823654514433e-72	5.09864878505484e-70	ppk.T15	ppk.T0	YES	b1741
cirA	663.31048849492	1.46195174756319	0.0895409578362543	16.3271845967595	6.32359323952917e-60	2.25663434779231e-58	ppk.T15	ppk.T0	YES	b2155
citB	439.053837293794	-2.4424928608118	0.336963719228008	-7.24853365937323	4.21307740413715e-13	2.14276422038448e-12	ppk.T15	ppk.T0	YES	b0620
clcB	414.07412439032	-2.67388289028357	0.108299318517134	-24.6897480694722	1.3781738862838e-134	2.47956451707227e-132	ppk.T15	ppk.T0	YES	b1592
clsB	630.08299974851	0.612262348480652	0.106275142414679	5.76110588581139	8.35645932290585e-09	3.07614589567839e-08	ppk.T15	ppk.T0	YES	b0789
cnu	197.615290826141	-1.18549145227282	0.16411805881934	-7.22340649652579	5.07011649539707e-13	2.56055707919585e-12	ppk.T15	ppk.T0	YES	b1625
codA	7125.42382755702	1.19090674477288	0.209562962524098	5.68281117249397	1.32498535575081e-08	4.78368458706687e-08	ppk.T15	ppk.T0	YES	b0337
codB	4549.50553410043	1.78132921690417	0.273552473751946	6.51183735417233	7.42370786856349e-11	3.19915874016538e-10	ppk.T15	ppk.T0	YES	b0336
cohE	785.91945317255	0.598901276274935	0.0722767632922585	8.28622158761062	1.16902894120073e-16	7.50054527207246e-16	ppk.T15	ppk.T0	YES	b1145
copA	4297.37307514806	-1.36574308827024	0.203370747466334	-6.7155336019814	1.87379239409445e-11	8.41063987286886e-11	ppk.T15	ppk.T0	YES	b0484
cpxP	1283.89490156098	-1.00194970967499	0.0733831481506865	-13.653675740615	1.91947002644405e-42	3.70012123847562e-41	ppk.T15	ppk.T0	YES	b4484
croE	64.9005325088508	1.04788076097371	0.178390620537158	5.87407991417039	4.25198234678299e-09	1.59237292050381e-08	ppk.T15	ppk.T0	YES	b1146
csgB	13.9229007515239	1.41995051097727	0.362584759344011	3.91618917890052	8.99596667153492e-05	0.000224017209271556	ppk.T15	ppk.T0	YES	b1041
csgC	22.4978570130152	0.777401283474182	0.324347108193433	2.39681891355281	0.0165380947492122	0.0293632784239713	ppk.T15	ppk.T0	YES	b1043
csgD	1060.49922237814	1.37934668761969	0.0900998700638403	15.3090863132472	6.64914294589694e-53	1.90139067817106e-51	ppk.T15	ppk.T0	YES	b1040
csgE	486.910205790802	1.74977462093291	0.116579866217002	15.009235108195	6.38800923855061e-51	1.66165204169045e-49	ppk.T15	ppk.T0	YES	b1039
csgF	350.287495608033	1.85278535452481	0.179160472832474	10.3414850677318	4.57393744246371e-25	4.59308415733914e-24	ppk.T15	ppk.T0	YES	b1038
csgG	853.360274811621	1.42876578526988	0.157802308357769	9.05415009538762	1.37635423105395e-19	1.03718980273839e-18	ppk.T15	ppk.T0	YES	b1037
csiD	192.62523526117	1.92033695821073	0.207974885535954	9.23350409960319	2.61920095245556e-20	2.06381564100422e-19	ppk.T15	ppk.T0	YES	b2659
cspA	80842.8830840529	-1.69447533092078	0.121594712428992	-13.9354359829611	3.85837077033219e-44	7.8218051578847e-43	ppk.T15	ppk.T0	YES	b3556
cspB	5479.63711034796	-2.26904944548318	0.172081097747603	-13.1859307918366	1.05740777526173e-39	1.88673007172734e-38	ppk.T15	ppk.T0	YES	b1557
cspE	60478.1609046328	-1.0088710527089	0.0902027602455886	-11.1844809400745	4.857393266074e-29	5.74636277339932e-28	ppk.T15	ppk.T0	YES	b0623
cspF	397.080770707376	-1.42087721612533	0.0940719368036669	-15.1041560788823	1.52040490973134e-51	4.10319275013745e-50	ppk.T15	ppk.T0	YES	b1558
cspG	10517.4491369898	-2.19011456251319	0.15127216976209	-14.4779741439397	1.66945424017338e-47	3.73507948656408e-46	ppk.T15	ppk.T0	YES	b0990
cspH	246.923903807075	-2.0627092004796	0.188614905429951	-10.9360879818995	7.74710760680697e-28	8.73420643503721e-27	ppk.T15	ppk.T0	YES	b0989
cspI	422.745118295508	-2.37260218709925	0.275620742270073	-8.60821347318772	7.4207970720972e-18	5.11052659606311e-17	ppk.T15	ppk.T0	YES	b1552
cstA	847.464699637841	0.611198766006379	0.224008754474239	2.72845928473151	0.00636309447602593	0.0122769624430205	ppk.T15	ppk.T0	YES	b0598
cueO	1064.77713837204	-1.2574357529739	0.205054585535522	-6.13220011486196	8.66719830894481e-10	3.41157359143334e-09	ppk.T15	ppk.T0	YES	b0123
curA	459.890128121936	0.807319176938466	0.16439264666857	4.91092024673156	9.06499547763476e-07	2.80391479028846e-06	ppk.T15	ppk.T0	YES	b1449
cusA	1489.15586071613	-2.64231141713099	0.495621717187104	-5.33130677188119	9.75085376834617e-08	3.27659039468629e-07	ppk.T15	ppk.T0	YES	b0575
cusB	3364.99456614899	-4.27323807529501	0.559358063868147	-7.63953959248241	2.17999864705932e-14	1.20527966171603e-13	ppk.T15	ppk.T0	YES	b0574
cusC	4694.56786086977	-6.24827169745214	0.508700170242201	-12.2828181765247	1.12026730178608e-34	1.68547533418547e-33	ppk.T15	ppk.T0	YES	b0572
cusF	2672.63322788271	-4.45815097701984	0.545974938127347	-8.16548648242164	3.201423888178e-16	2.00634954269268e-15	ppk.T15	ppk.T0	YES	b0573
cusR	293.599127906301	-2.18111048736164	0.336285967037174	-6.48588017685716	8.82152558312033e-11	3.77142054137758e-10	ppk.T15	ppk.T0	YES	b0571
cusS	978.267865484672	-2.29495184576394	0.367907956389175	-6.23784238940549	4.43647305706285e-10	1.79706291373334e-09	ppk.T15	ppk.T0	YES	b0570
cutC	1246.85311070525	-0.782218653647045	0.107198340217876	-7.29692877760254	2.94410535496604e-13	1.51521417434367e-12	ppk.T15	ppk.T0	YES	b1874
cvpA	2410.12006618725	0.611548448099498	0.124933618032738	4.8949870957811	9.83121793033408e-07	3.02790292604726e-06	ppk.T15	ppk.T0	YES	b2313
cybB	1428.06703523473	0.868012173125303	0.108926747195267	7.96876979691008	1.60261669979277e-15	9.65146291451213e-15	ppk.T15	ppk.T0	YES	b1418
cydA	24262.384988794	-2.75012996071545	0.209880862112107	-13.1032907576227	3.15285300120848e-39	5.57951608984354e-38	ppk.T15	ppk.T0	YES	b0733
cydB	13395.2555171641	-2.01440193936087	0.242906550665518	-8.29290907899267	1.10511813653933e-16	7.10104183567979e-16	ppk.T15	ppk.T0	YES	b0734
cydC	1557.85456615503	-0.871911791569409	0.0803933456054874	-10.8455716701743	2.09323124657292e-27	2.29989122715061e-26	ppk.T15	ppk.T0	YES	b0886
cydD	1106.51515115543	-0.98342251213114	0.127297613407004	-7.72538059285431	1.11519636548933e-14	6.26192185459417e-14	ppk.T15	ppk.T0	YES	b0887
cydX	1900.00588286806	-1.57500764401194	0.259701914804785	-6.06467474525884	1.32220952416684e-09	5.14815214188674e-09	ppk.T15	ppk.T0	YES	b4515
cyoA	21185.4570453668	1.76049193183556	0.23366005094173	7.53441559539245	4.90526668854785e-14	2.65425332846486e-13	ppk.T15	ppk.T0	YES	b0432
cyoB	23945.8033486896	1.18301432815711	0.252927873557413	4.67727938213412	2.9070606637556e-06	8.47581900479183e-06	ppk.T15	ppk.T0	YES	b0431
cyoC	5668.9738012533	0.663742749825497	0.232846247145918	2.8505623687787	0.00436419904278493	0.00866020747552635	ppk.T15	ppk.T0	YES	b0430
cysA	6533.53292011208	-0.915619357514512	0.186494416861611	-4.90963414842574	9.12464629663471e-07	2.82034521895982e-06	ppk.T15	ppk.T0	YES	b2422
cysE	1959.91264522838	0.622505845232093	0.0678338265751401	9.17692361852147	4.43582721032315e-20	3.46990976343756e-19	ppk.T15	ppk.T0	YES	b3607
cysG	1726.74155320601	-1.5715228188272	0.285402640202447	-5.5063359529977	3.66379050809115e-08	1.27582640434981e-07	ppk.T15	ppk.T0	YES	b3368
cysM	4711.33240321389	-0.695842173341283	0.168046663352741	-4.14076756692673	3.46145576836007e-05	9.04208469920071e-05	ppk.T15	ppk.T0	YES	b2421
cysP	4498.95619574125	1.72658160166026	0.237886315797623	7.25801144076365	3.92822335759277e-13	2.00260548501601e-12	ppk.T15	ppk.T0	YES	b2425
cysQ	689.425542993363	0.842922394922747	0.157244456548033	5.36058576198687	8.29525341202328e-08	2.79616738744079e-07	ppk.T15	ppk.T0	YES	b4214
cysU	1947.98371489982	0.777708077703345	0.215704013640033	3.60544092147114	0.000311623380546984	0.000723824506294717	ppk.T15	ppk.T0	YES	b2424
cytR	1000.82342059255	-1.20615535862046	0.156957838489241	-7.68458186115465	1.53497501356255e-14	8.55228659169429e-14	ppk.T15	ppk.T0	YES	b3934
dacC	1965.29795244333	1.05924348250395	0.0947495375983688	11.1794052968781	5.14334893244289e-29	6.06802751100776e-28	ppk.T15	ppk.T0	YES	b0839
dadA	932.984948476067	1.21565889324054	0.203145370515281	5.98418211626976	2.17479875128564e-09	8.36222707751683e-09	ppk.T15	ppk.T0	YES	b1189
dadX	818.804248634004	0.763576825816496	0.165069474725465	4.62579060778158	3.73172162696554e-06	1.07783103580182e-05	ppk.T15	ppk.T0	YES	b1190
dapB	3076.37254144058	-1.97718159473806	0.137743286628277	-14.3541049668273	1.00413489651229e-46	2.20094136200004e-45	ppk.T15	ppk.T0	YES	b0031
dctR	277.766037012052	-0.945032074031119	0.136307575363915	-6.93308549805881	4.1175916937297e-12	1.94314327142348e-11	ppk.T15	ppk.T0	YES	b3507
dcuB	581.460455564851	-1.56327560290546	0.289873315676814	-5.39296140196772	6.93058442755795e-08	2.3601154225706e-07	ppk.T15	ppk.T0	YES	b4123
dcuC	1589.05556996613	-4.34111595881771	0.388609959331863	-11.1708818947445	5.66159475578484e-29	6.66124418405421e-28	ppk.T15	ppk.T0	YES	b0621
deaD	17406.7670827008	-2.21155000459479	0.11564859965958	-19.1230158523722	1.62437771098849e-81	1.16901049267472e-79	ppk.T15	ppk.T0	YES	b3162
degQ	928.122842106346	0.937319705039119	0.100594303333492	9.31782092999537	1.18754082701749e-20	9.53122916554183e-20	ppk.T15	ppk.T0	YES	b3234
deoA	1056.63096007736	-0.762664510856633	0.115915657624729	-6.57947792804419	4.72102982221943e-11	2.06330028060157e-10	ppk.T15	ppk.T0	YES	b4382
deoC	781.780887285272	-0.788631977079722	0.087453423592064	-9.01773703861363	1.92014579084649e-19	1.43944262584638e-18	ppk.T15	ppk.T0	YES	b4381
dgcZ	631.518940413717	-0.740700508165171	0.110061648266341	-6.72986930354458	1.69815551005788e-11	7.66210605269585e-11	ppk.T15	ppk.T0	YES	b1535
dgkA	668.911480713844	1.02611172361066	0.0834809530410461	12.2915669530766	1.00538095283876e-34	1.51791431970552e-33	ppk.T15	ppk.T0	YES	b4042
dgoA	30.7583380201853	-1.08070160671293	0.248391694242683	-4.35079606831405	1.3564416515951e-05	3.67217244613646e-05	ppk.T15	ppk.T0	YES	b4477
dhaK	3354.53776701887	-3.50648786687763	0.164766781839533	-21.2815218439638	1.68387359694098e-100	1.73118242656932e-98	ppk.T15	ppk.T0	YES	b1200
dhaL	1759.00147626961	-3.67509974562133	0.201342010493216	-18.2530200062006	1.95780913257288e-74	1.17414164367357e-72	ppk.T15	ppk.T0	YES	b1199
dhaM	3861.79203441392	-3.16424259660474	0.213556029477612	-14.816919964025	1.13888032632107e-49	2.8101058566025e-48	ppk.T15	ppk.T0	YES	b1198
dinB	906.923177483126	2.60574049143694	0.100202806397903	26.0046657883973	4.3855577522293e-149	9.96675703901376e-147	ppk.T15	ppk.T0	YES	b0231
dinD	387.686393043319	1.79824354186331	0.135250348687488	13.2956665865488	2.45277528720568e-40	4.48774732633649e-39	ppk.T15	ppk.T0	YES	b3645
dinF	825.128754845058	1.73450081292462	0.0661487626297289	26.2212132770129	1.52276368152272e-151	3.65294087600839e-149	ppk.T15	ppk.T0	YES	b4044
dinI	2220.70152800915	3.01678405737721	0.138227722267547	21.8247396968466	1.35104625196107e-105	1.49585069640203e-103	ppk.T15	ppk.T0	YES	b1061
djlA	776.662661439035	-0.63884530614674	0.0680159317280799	-9.3925833244595	5.85463605357255e-21	4.80614419759054e-20	ppk.T15	ppk.T0	YES	b0055
dkgA	1148.87900412545	0.912184125333571	0.0965340890077502	9.44934721723366	3.40950317779517e-21	2.83119898494607e-20	ppk.T15	ppk.T0	YES	b3012
dmlR	377.595995680803	-0.596363901548983	0.142822111368519	-4.17557124617914	2.97239203651765e-05	7.81655835181682e-05	ppk.T15	ppk.T0	YES	b1799
dmsA	3975.15419324126	-5.43926488699522	0.245279146894035	-22.1758146009252	5.88014643106259e-109	7.25442065409379e-107	ppk.T15	ppk.T0	YES	b0894
dmsB	964.580923770474	-4.94748913810975	0.402034555331024	-12.3061290938937	8.39541060652959e-35	1.28096759713762e-33	ppk.T15	ppk.T0	YES	b0895
dmsC	1135.93444236729	-3.19155118305552	0.408942014105858	-7.80441009475089	5.97805046432045e-15	3.42350423142384e-14	ppk.T15	ppk.T0	YES	b0896
dnaJ	1223.73775447776	0.882354229254323	0.183311701992282	4.81340918045414	1.48377047930045e-06	4.44307970153908e-06	ppk.T15	ppk.T0	YES	b0015
dnaK	15170.3980716643	0.739619559137024	0.0937890165370532	7.88599333318334	3.12043270220106e-15	1.83320114395975e-14	ppk.T15	ppk.T0	YES	b0014
dnaX	3324.58425134249	-0.85242847051752	0.0748685740225693	-11.3856645681612	4.92910224632672e-30	6.06377877482586e-29	ppk.T15	ppk.T0	YES	b0470
dosC	663.60149943434	2.05110856803805	0.218281850830892	9.3966060862618	5.63514350625467e-21	4.63477136381099e-20	ppk.T15	ppk.T0	YES	b1490
dosP	633.733992111804	1.23875819638707	0.17946562582892	6.90248169066064	5.11018104664675e-12	2.39584818234752e-11	ppk.T15	ppk.T0	YES	b1489
dppB	2259.85748523167	-0.800511216803243	0.0923658487619244	-8.66674455476053	4.4465104135962e-18	3.11688830615396e-17	ppk.T15	ppk.T0	YES	b3543
dsrB	163.365778559296	0.794127317310975	0.157058679221081	5.05624599193995	4.27589728611801e-07	1.36059870902414e-06	ppk.T15	ppk.T0	YES	b1952
dtpA	893.230403406693	-2.79672889201047	0.298883262007043	-9.35726167209913	8.18299349001229e-21	6.62929941648651e-20	ppk.T15	ppk.T0	YES	b1634
dtpD	507.550302363868	-1.51824543664498	0.106942231123969	-14.196874524574	9.57903182220291e-46	2.03754972454543e-44	ppk.T15	ppk.T0	YES	b0709
dusA	1332.11726494409	-0.733878255383022	0.0913113535405845	-8.03709754512446	9.19914370182708e-16	5.65839067015518e-15	ppk.T15	ppk.T0	YES	b4049
dusB	13949.1362625478	-0.723387235396524	0.115017452131861	-6.28936932603237	3.18758295352774e-10	1.30588075838072e-09	ppk.T15	ppk.T0	YES	b3260
eamA	825.805665440972	1.72487283177388	0.178314039060824	9.6732306713411	3.91810076078333e-22	3.45272634389029e-21	ppk.T15	ppk.T0	YES	b1533
eamB	497.827064955634	-3.24169293297731	0.176699285402624	-18.3458180127375	3.56520048887602e-75	2.23109213202416e-73	ppk.T15	ppk.T0	YES	b2578
ebgR	713.813209601962	-1.16487028255573	0.0842304739331661	-13.8295586877502	1.69054461023194e-43	3.36395005851683e-42	ppk.T15	ppk.T0	YES	b3075
edd	1412.59643723398	-1.27001799946214	0.169958954593035	-7.4724983011527	7.8686385389958e-14	4.18949213457261e-13	ppk.T15	ppk.T0	YES	b1851
efeB	587.363586029321	2.89997183844447	0.283342140150659	10.2348765944328	1.38371477204584e-24	1.3672495161771e-23	ppk.T15	ppk.T0	YES	b1019
efeO	904.930427031519	3.66003499137749	0.363068296569342	10.0808443644389	6.71465960460145e-24	6.3167538502547e-23	ppk.T15	ppk.T0	YES	b1018
emrA	858.708616474929	0.799998284044375	0.104030702830902	7.69002094838041	1.47110938182838e-14	8.20704174513558e-14	ppk.T15	ppk.T0	YES	b2685
emrD	58.7168916865556	-1.55519931333226	0.162036378464965	-9.59784048536063	8.16368734598715e-22	7.06428896993437e-21	ppk.T15	ppk.T0	YES	b3673
emrY	45.1485069238489	0.910440322877627	0.240781225774105	3.7811931555319	0.000156078513963302	0.00037587675588039	ppk.T15	ppk.T0	YES	b2367
emtA	557.533516095424	0.832182371269651	0.0865989920859278	9.60960804767703	7.28256726338677e-22	6.31448302074379e-21	ppk.T15	ppk.T0	YES	b1193
endA	74.0504498562332	-1.51128597263854	0.174229884822281	-8.67409155541884	4.1686483889976e-18	2.93205378979961e-17	ppk.T15	ppk.T0	YES	b2945
eno	77404.5125216739	-0.591387871518609	0.14099219217512	-4.19447249095945	2.73507340250092e-05	7.21885510513385e-05	ppk.T15	ppk.T0	YES	b2779
entA	120.665175433568	1.09811192047143	0.159884198337954	6.86817041262766	6.50305112415841e-12	3.02262376255285e-11	ppk.T15	ppk.T0	YES	b0596
entB	107.790081812836	2.23475473484778	0.219656229688145	10.1738736844412	2.59383321322375e-24	2.52825548864564e-23	ppk.T15	ppk.T0	YES	b0595
entC	251.854257902633	3.59554903554802	0.323819818652163	11.1035484193457	1.20560314287736e-28	1.38821183225185e-27	ppk.T15	ppk.T0	YES	b0593
entE	208.207423430147	2.57899479376151	0.231482548271488	11.1412061644354	7.9041528714457e-29	9.19949652261523e-28	ppk.T15	ppk.T0	YES	b0594
entF	579.338299251661	1.52187693269413	0.110779258770105	13.7379230515742	6.01774439979774e-43	1.17577467503741e-41	ppk.T15	ppk.T0	YES	b0586
entH	45.1511065570149	1.37891104563099	0.217854514990212	6.32950409906789	2.45950360213222e-10	1.01530942198919e-09	ppk.T15	ppk.T0	YES	b0597
entS	214.747422768633	3.18260637109086	0.21948878073805	14.500086794364	1.20996803843795e-47	2.72116770311202e-46	ppk.T15	ppk.T0	YES	b0591
envC	1605.1026669158	-0.814695479472404	0.165787733420247	-4.91408780773468	8.91967696786812e-07	2.76094373815445e-06	ppk.T15	ppk.T0	YES	b3613
epd	6427.07197928573	-1.81715327958066	0.104701686159424	-17.3555302329493	1.79138858121109e-67	8.89105275134424e-66	ppk.T15	ppk.T0	YES	b2927
epmA	472.870178616054	-1.55562959387998	0.118470946134018	-13.1308953346267	2.19051189516651e-39	3.89244047873621e-38	ppk.T15	ppk.T0	YES	b4155
eptA	1601.59711548933	3.74744694270642	0.098022690488769	38.2304028181698	0	0	ppk.T15	ppk.T0	YES	b4114
eptB	793.568991458269	-1.30567830095483	0.0779912090012008	-16.7413522328488	6.54835387594827e-63	2.61812889225413e-61	ppk.T15	ppk.T0	YES	b3546
eptC	5239.74424325115	1.06336797807279	0.127700497225356	8.32704649690002	8.28841963292639e-17	5.35769400822996e-16	ppk.T15	ppk.T0	YES	b3955
erpA	2394.05777228674	2.14516903189403	0.129137296063498	16.6115374665986	5.75003967240462e-62	2.19722754915426e-60	ppk.T15	ppk.T0	YES	b0156
essD	113.115239380604	-1.19941442857244	0.128035364248758	-9.36783704728733	7.4034080197289e-21	6.03168223192253e-20	ppk.T15	ppk.T0	YES	b0554
essQ	8.6021052275382	-2.14342896265043	0.563831181298408	-3.80154385522715	0.000143797279707178	0.000347852467101173	ppk.T15	ppk.T0	YES	b1556
exbD	1346.64018403325	0.961654235538163	0.227838488064546	4.22077166903306	2.43467447786488e-05	6.45574091043763e-05	ppk.T15	ppk.T0	YES	b3005
fabB	3127.96775233071	1.22733452881377	0.15288783604787	8.02767937947325	9.93336686579215e-16	6.06680030077659e-15	ppk.T15	ppk.T0	YES	b2323
fadB	208.110329331008	1.21454507139883	0.269391447205252	4.50847673153281	6.52947284627614e-06	1.84155870347619e-05	ppk.T15	ppk.T0	YES	b3846
fadE	343.23795629925	1.26660204067416	0.149444111631511	8.47542286441677	2.34227169367366e-17	1.57537837590076e-16	ppk.T15	ppk.T0	YES	b0221
fadI	229.439835104855	-1.39142365530261	0.173135465047378	-8.03661834923222	9.23517478933795e-16	5.67247293604001e-15	ppk.T15	ppk.T0	YES	b2342
fadR	1610.91082795124	-0.778622060814505	0.0698489565964309	-11.1472253667751	7.38741044331362e-29	8.62130764708871e-28	ppk.T15	ppk.T0	YES	b1187
fau	805.500094605799	-1.27862045738455	0.0887284774276024	-14.4104857251477	4.44572788729684e-47	9.84443744479372e-46	ppk.T15	ppk.T0	YES	b2912
fbp	3305.15851827104	0.834768641492445	0.0823384845001861	10.138256084742	3.73711360166374e-24	3.61812926726099e-23	ppk.T15	ppk.T0	YES	b4232
fdhE	1051.93239430877	-0.621614217419806	0.0782026727896642	-7.94875923348189	1.88388778952783e-15	1.12512136586185e-14	ppk.T15	ppk.T0	YES	b3891
fdhF	802.67140602307	-2.1188300485532	0.253010395161486	-8.37447823912863	5.54690701824918e-17	3.60173601575939e-16	ppk.T15	ppk.T0	YES	b4079
fdnG	292.300101318355	-2.80388067255702	0.210877417990382	-13.2962585528475	2.43343869958945e-40	4.47131417226692e-39	ppk.T15	ppk.T0	YES	b1474
fdoG	5433.46430783178	1.24399367403316	0.245308620889624	5.07113720472501	3.95445534259e-07	1.26390363947473e-06	ppk.T15	ppk.T0	YES	b3894
fdx	1564.8786721546	1.53502764257807	0.0978210495865708	15.6922017200356	1.71019414817384e-55	5.31267505885946e-54	ppk.T15	ppk.T0	YES	b2525
feaB	357.536820515725	1.43944834294423	0.102773477206981	14.0060293965266	1.43189800724115e-44	2.91647905437137e-43	ppk.T15	ppk.T0	YES	b1385
feaR	210.403479146913	0.905486584177356	0.134611097819214	6.72668597795291	1.73570762840569e-11	7.81520911309256e-11	ppk.T15	ppk.T0	YES	b1384
fecA	248.00480890649	0.880395507074956	0.209639390368875	4.19957101347146	2.67421151801615e-05	7.07118514071875e-05	ppk.T15	ppk.T0	YES	b4291
fecI	747.441812744122	1.43347468245035	0.254290658672597	5.637150377183	1.72887133452466e-08	6.19010482792495e-08	ppk.T15	ppk.T0	YES	b4293
fecR	358.999871683362	1.70908051554468	0.187360686483099	9.12187368452481	7.38365563369238e-20	5.67306495129603e-19	ppk.T15	ppk.T0	YES	b4292
feoA	1094.85792001682	-2.84140065086999	0.427217074042045	-6.65095293122659	2.91201406251483e-11	1.28569291635368e-10	ppk.T15	ppk.T0	YES	b3408
feoB	3953.25378201781	-2.18808752323211	0.230166412983728	-9.50654569825008	1.97098805154127e-21	1.64617532041687e-20	ppk.T15	ppk.T0	YES	b3409
feoC	632.848775687648	-2.5280506082727	0.102250701471606	-24.7240417120729	5.89834329146463e-135	1.1073498405454e-132	ppk.T15	ppk.T0	YES	b3410
fepA	355.547726255227	2.0629750122772	0.139387385258134	14.8002992412602	1.45832390107711e-49	3.55765118918134e-48	ppk.T15	ppk.T0	YES	b0584
fepB	272.735556606858	2.35753640458224	0.257262696711324	9.16392634734622	5.00426255070211e-20	3.89340643133905e-19	ppk.T15	ppk.T0	YES	b0592
fepC	124.741930885213	2.27829036308135	0.360260146786197	6.32401441959509	2.54853927346471e-10	1.0490555369705e-09	ppk.T15	ppk.T0	YES	b0588
fepD	252.065737595229	1.87043683568592	0.346295885178361	5.40126786295063	6.6171529628872e-08	2.26230138509477e-07	ppk.T15	ppk.T0	YES	b0590
fepE	23.2127460241965	1.45358508985435	0.276735338106097	5.25261825902793	1.49952122098187e-07	4.95404179969373e-07	ppk.T15	ppk.T0	YES	b0587
fepG	110.472564093124	2.0618795251575	0.236831646669299	8.70609799895796	3.14514935025587e-18	2.23405508441753e-17	ppk.T15	ppk.T0	YES	b0589
fes	241.463997528256	3.60353757270077	0.201125366160878	17.9168726525442	8.70883836082317e-72	4.82112359513262e-70	ppk.T15	ppk.T0	YES	b0585
fhuA	4783.44338952516	2.22233715886959	0.262701614469496	8.45954891962661	2.68413733396019e-17	1.79970574659008e-16	ppk.T15	ppk.T0	YES	b0150
fhuB	372.653537341341	0.658022961812278	0.136868058338427	4.80771751861355	1.5266327295279e-06	4.56193780353044e-06	ppk.T15	ppk.T0	YES	b0153
fhuC	521.551655674273	1.11591642145151	0.192535102079405	5.79591154755402	6.79510729038029e-09	2.50994638835433e-08	ppk.T15	ppk.T0	YES	b0151
fhuD	312.868286457658	1.12141240422275	0.152616924489363	7.34789020270753	2.01359792043284e-13	1.04253187295312e-12	ppk.T15	ppk.T0	YES	b0152
fhuF	4924.64146531258	3.16779695134474	0.453770456289372	6.98105596659783	2.92969565080874e-12	1.40248623283727e-11	ppk.T15	ppk.T0	YES	b4367
fiu	310.680255889401	2.02641587126546	0.158261600417287	12.8042169794974	1.55284249861527e-37	2.61920855821122e-36	ppk.T15	ppk.T0	YES	b0805
fixC	20.8501774710811	-0.636971143294888	0.279003195702177	-2.28302454275408	0.0224289227196317	0.0388480097486441	ppk.T15	ppk.T0	YES	b0043
flgK	92.8149678405498	0.72436593268407	0.133628454815034	5.42074615535085	5.93507866042804e-08	2.04041955857709e-07	ppk.T15	ppk.T0	YES	b1082
flhC	386.114120970435	-1.3188873301835	0.15675656798771	-8.4136017208982	3.97609156423821e-17	2.62921338045645e-16	ppk.T15	ppk.T0	YES	b1891
flhD	225.604368534546	-1.23604930421246	0.189543897601461	-6.52117699305418	6.97578095191902e-11	3.01214221503863e-10	ppk.T15	ppk.T0	YES	b1892
fliZ	111.605325272765	0.892867505822899	0.165906293375827	5.38175790474859	7.37619254786619e-08	2.50199524129507e-07	ppk.T15	ppk.T0	YES	b1921
flu	2624.47599782261	-0.814978799456814	0.0965015024447656	-8.44524467298613	3.03409296228664e-17	2.02179219307928e-16	ppk.T15	ppk.T0	YES	b2000
flxA	90.2725076286066	0.671971539373724	0.179424959681031	3.74513969833578	0.000180293424625377	0.000430828449104802	ppk.T15	ppk.T0	YES	b1566
fnr	8830.97283617908	0.796133163890782	0.111262497062117	7.15544936445482	8.33992697620306e-13	4.11563482094226e-12	ppk.T15	ppk.T0	YES	b1334
focA	3955.45976098985	-3.51790762876837	0.138900818415492	-25.3267595461194	1.62079655466002e-141	3.18118160137361e-139	ppk.T15	ppk.T0	YES	b0904
folM	498.091182417528	0.87014691014167	0.0833980319369289	10.4336624010472	1.74047671646958e-25	1.77668521553562e-24	ppk.T15	ppk.T0	YES	b1606
fpr	1688.358065192	1.0189159178323	0.0655558384182048	15.5427181227134	1.78259579325637e-54	5.23622356141565e-53	ppk.T15	ppk.T0	YES	b3924
frdA	10886.6179246593	-4.10685086348418	0.227302894471452	-18.0677455649381	5.72039006106695e-73	3.29341923782495e-71	ppk.T15	ppk.T0	YES	b4154
frdB	4674.25575286899	-4.11049804529489	0.363027471596496	-11.3228291710764	1.01153784069231e-29	1.22691584160376e-28	ppk.T15	ppk.T0	YES	b4153
frdC	1813.86159013879	-3.76417840098128	0.384907151298308	-9.77944522019023	1.37964687232214e-22	1.24169599955237e-21	ppk.T15	ppk.T0	YES	b4152
frdD	1702.31107822457	-3.45381372905798	0.410664237484434	-8.41031045268192	4.08926902978406e-17	2.69991799244764e-16	ppk.T15	ppk.T0	YES	b4151
frr	9072.25351883997	0.758942901426782	0.0441632150577485	17.1849558605364	3.44208898295153e-66	1.65143780315386e-64	ppk.T15	ppk.T0	YES	b0172
fruA	1896.07849526913	-3.24396675157144	0.235606326035152	-13.768589350557	3.93828073020885e-43	7.72977099683718e-42	ppk.T15	ppk.T0	YES	b2167
fruB	1495.46959833134	-5.50699061771436	0.247158898804693	-22.2811747598294	5.62627811385227e-110	7.14537320459238e-108	ppk.T15	ppk.T0	YES	b2169
fruK	1292.47188276455	-4.29892759161933	0.261615886336113	-16.4322115595696	1.12480821534182e-60	4.08144695281174e-59	ppk.T15	ppk.T0	YES	b2168
frvX	60.2874765981126	0.758871565422462	0.186847038058143	4.06145889872932	4.87670048125606e-05	0.00012519377335353	ppk.T15	ppk.T0	YES	b3898
frwC	11.6962807547323	-0.826257919981524	0.307004040917359	-2.69135845089394	0.00711616893537429	0.0136264378993109	ppk.T15	ppk.T0	YES	b3949
ftnA	4718.41963595095	-1.2694034550115	0.127477047762082	-9.95789812594867	2.32935155921144e-23	2.1445927575e-22	ppk.T15	ppk.T0	YES	b1905
fucO	186.526925851334	-1.10264602616597	0.171089571021835	-6.4448465185832	1.15717459005671e-10	4.88434005851895e-10	ppk.T15	ppk.T0	YES	b2799
fucU	313.376185764435	1.29762265114772	0.0919310174629642	14.115177738248	3.06242854499777e-45	6.29693640823827e-44	ppk.T15	ppk.T0	YES	b2804
fumA	2637.60774943228	1.5369420213394	0.253935931161174	6.0524795144642	1.42633141876636e-09	5.53857829697224e-09	ppk.T15	ppk.T0	YES	b1612
fumB	1192.15280226878	-1.485056008382	0.270906553071478	-5.48180171924513	4.21015945643626e-08	1.45902636700576e-07	ppk.T15	ppk.T0	YES	b4122
fumC	1150.47762812694	2.10543093146063	0.211784790710676	9.94136984244969	2.7501886599986e-23	2.52666268805829e-22	ppk.T15	ppk.T0	YES	b1611
fusA	165467.435301635	-0.639823361412257	0.0804078780438143	-7.95722231425653	1.75944414619739e-15	1.05664531617251e-14	ppk.T15	ppk.T0	YES	b3340
gadA	3691.41697323139	-0.941195003548944	0.0980765373365333	-9.59653581895321	8.2676492289918e-22	7.12569049317098e-21	ppk.T15	ppk.T0	YES	b3517
gadB	4535.57268807153	-1.12236887506525	0.0941121340503178	-11.9258678638098	8.67749775741947e-33	1.20480499410088e-31	ppk.T15	ppk.T0	YES	b1493
gadC	4444.00994321619	-1.32594294715773	0.0686458461732969	-19.3157054807129	3.96280136789929e-83	2.9502372942395e-81	ppk.T15	ppk.T0	YES	b1492
gadE	691.701782202673	-0.721804552422878	0.103812549180141	-6.95296048621601	3.57698905665953e-12	1.69543784266255e-11	ppk.T15	ppk.T0	YES	b3512
galM	3080.24658655265	0.619744525830715	0.0634065594435856	9.77413900500495	1.45388207435053e-22	1.30246116121278e-21	ppk.T15	ppk.T0	YES	b0756
galT	966.462952902079	-0.822883461135719	0.0808445955150144	-10.178583440162	2.47132625500849e-24	2.41429564912368e-23	ppk.T15	ppk.T0	YES	b0758
gapA	130603.342650283	-0.746749498271147	0.162994445235772	-4.58144139323872	4.61782022883306e-06	1.32138818741558e-05	ppk.T15	ppk.T0	YES	b1779
garD	158.998174822073	-1.52464202533475	0.225340811976929	-6.76593827793098	1.3244800397258e-11	6.02645396368387e-11	ppk.T15	ppk.T0	YES	b3128
gatA	13128.3850222187	-2.68153867453087	0.197856558165928	-13.5529430987173	7.61160080992335e-42	1.45428726978978e-40	ppk.T15	ppk.T0	YES	b2094
gatB	4796.16307802958	-2.2671146189299	0.180226633006715	-12.5792430403193	2.74648916185671e-36	4.4583985717659e-35	ppk.T15	ppk.T0	YES	b2093
gatD	5868.30005386692	-2.91636304030076	0.148686376029281	-19.614191415402	1.16982377479966e-85	9.02017689211594e-84	ppk.T15	ppk.T0	YES	b2091
gatY	29974.6917673994	-3.03610107118177	0.172078399340751	-17.6437082330691	1.13745553216451e-69	5.98967437547115e-68	ppk.T15	ppk.T0	YES	b2096
gatZ	47650.6249320395	-2.85389286686088	0.183102637265682	-15.5863012651199	9.02075428735596e-55	2.72388930159462e-53	ppk.T15	ppk.T0	YES	b2095
gcd	5511.70716578274	2.84722869584089	0.385465238313713	7.3864733128637	1.50774394024903e-13	7.87235590567754e-13	ppk.T15	ppk.T0	YES	b0124
gcvH	482.507082891908	-0.997964451206504	0.122040422404225	-8.1773270818502	2.90209462685829e-16	1.82405307114616e-15	ppk.T15	ppk.T0	YES	b2904
gcvP	1667.26472914887	-1.45786359677997	0.222603281390032	-6.54915591394893	5.78631966414741e-11	2.51614585194245e-10	ppk.T15	ppk.T0	YES	b2903
gcvT	722.282276793271	-1.0364174286759	0.119437394389841	-8.67749530179018	4.0457992532454e-18	2.85453613978981e-17	ppk.T15	ppk.T0	YES	b2905
gdhA	23562.263655594	-0.739372075500335	0.0646280649673525	-11.4404179650719	2.62617292874232e-30	3.27740309430906e-29	ppk.T15	ppk.T0	YES	b1761
gfcA	165.883657134787	-1.06544993116946	0.17619229347355	-6.04708588647441	1.47489143733662e-09	5.72199571106875e-09	ppk.T15	ppk.T0	YES	b0987
ggt	1486.42008970096	0.619360886751246	0.103551501742634	5.98118691016764	2.21517507401221e-09	8.50989854945261e-09	ppk.T15	ppk.T0	YES	b3447
glcA	289.249596110323	1.28519092202421	0.0906686640381558	14.1745876114747	1.31614028522224e-45	2.78583027038708e-44	ppk.T15	ppk.T0	YES	b2975
glcC	371.849673966876	2.95937676133146	0.161976613298187	18.2703953433294	1.42415248665617e-74	8.66125413715681e-73	ppk.T15	ppk.T0	YES	b2980
glcD	133.464362193815	1.11033215356452	0.374615835180559	2.96392210176955	0.00303745167144454	0.00616050555063295	ppk.T15	ppk.T0	YES	b2979
gldA	1394.18677625675	-2.32972831219408	0.25152774025717	-9.26231162341014	2.00053341215824e-20	1.59084774837924e-19	ppk.T15	ppk.T0	YES	b3945
glgB	11271.994891831	-0.64029576364313	0.0713271273731458	-8.97688982052286	2.78528576709188e-19	2.0735972314315e-18	ppk.T15	ppk.T0	YES	b3432
glgC	2844.88308218574	0.627633721095622	0.101142247917593	6.20545552445104	5.45386942677261e-10	2.1866117163235e-09	ppk.T15	ppk.T0	YES	b3430
glgS	673.999311012082	0.89944322012586	0.092425360971516	9.7315629679072	2.21168177856606e-22	1.96908080821613e-21	ppk.T15	ppk.T0	YES	b3049
glk	1120.70498138736	-0.935399561406563	0.158491319227439	-5.90189775671083	3.59343847226912e-09	1.357521200635e-08	ppk.T15	ppk.T0	YES	b2388
glnA	48183.7556916406	-2.33444110319643	0.197701562259402	-11.807904178994	3.55307689382491e-32	4.81049183465479e-31	ppk.T15	ppk.T0	YES	b3870
glnG	2218.61023635279	-1.79329953503629	0.113378086517494	-15.8169853639186	2.37600017717314e-56	7.54380056252471e-55	ppk.T15	ppk.T0	YES	b3868
glnH	9542.70223943312	-2.40012693222622	0.227384258487509	-10.5553785833335	4.79701875938607e-26	4.96727266259689e-25	ppk.T15	ppk.T0	YES	b0811
glnK	189.834938178678	-4.936448739172	0.349127570247579	-14.1393838810019	2.17177453155735e-45	4.53030068949982e-44	ppk.T15	ppk.T0	YES	b0450
glnL	1906.10224940889	-2.87012327306954	0.110855649307825	-25.8906360748451	8.49023414007438e-148	1.74575385794482e-145	ppk.T15	ppk.T0	YES	b3869
glnP	3887.67047898969	-3.12446007292284	0.219285028113483	-14.2483967090808	4.5869149697361e-46	9.90314941966024e-45	ppk.T15	ppk.T0	YES	b0810
glnQ	3781.96204012185	-2.80571297833301	0.118415374954917	-23.6938233688083	4.17510479803749e-124	6.0093675059753e-122	ppk.T15	ppk.T0	YES	b0809
glpA	32.0658383078169	-1.5221590253871	0.35697247923604	-4.26407948490787	2.00727985950762e-05	5.35357284333162e-05	ppk.T15	ppk.T0	YES	b2241
glpD	412.803010756421	1.11658049902071	0.213679788036051	5.22548486819134	1.73699326374844e-07	5.70367826073441e-07	ppk.T15	ppk.T0	YES	b3426
glpE	401.331569398197	1.51603171862837	0.109794598275682	13.8078898455622	2.2842518582594e-43	4.50383539907036e-42	ppk.T15	ppk.T0	YES	b3425
glpX	798.593734552223	-1.4016860161438	0.146937391634526	-9.53934189624236	1.43741559173095e-21	1.21701186766553e-20	ppk.T15	ppk.T0	YES	b3925
gltA	7223.32922125935	1.74253678009166	0.30730270620837	5.67042445408897	1.42444171011241e-08	5.12989099605118e-08	ppk.T15	ppk.T0	YES	b0720
glxK	51.2535783301551	0.651120987661154	0.28654128529071	2.27234615423938	0.0230656111935003	0.0398548655996536	ppk.T15	ppk.T0	YES	b0514
gmr	1379.41777938029	1.16564782012981	0.095601196604518	12.192816214967	3.39483184253618e-34	4.98601493063647e-33	ppk.T15	ppk.T0	YES	b1285
gnd	18633.461810967	0.68257188156846	0.0849705795546719	8.03303784846234	9.50883178109261e-16	5.83226358391448e-15	ppk.T15	ppk.T0	YES	b2029
gnsB	787.581842833109	0.90417306144215	0.185932394806048	4.86291300870579	1.1567069144555e-06	3.52730258235793e-06	ppk.T15	ppk.T0	YES	b1550
gntK	175.774736123295	-2.18967677784741	0.16309379572721	-13.4258741608409	4.26521422709658e-41	7.97281170242555e-40	ppk.T15	ppk.T0	YES	b3437
gntT	944.9811925373	-2.48876104607157	0.228317993816258	-10.9004157073771	1.14731899834481e-27	1.27683593681776e-26	ppk.T15	ppk.T0	YES	b3415
gntU	398.202641641768	-2.05069084647315	0.190561717650515	-10.7612949324589	5.24282099016458e-27	5.6455114801822e-26	ppk.T15	ppk.T0	YES	b4476
gpmA	8495.94979010024	0.634688964187523	0.117270905898041	5.41216049562489	6.2268838588068e-08	2.13651460289061e-07	ppk.T15	ppk.T0	YES	b0755
gpmM	16840.9599061832	-1.99234759172873	0.217467207126053	-9.16160012380113	5.11334023325979e-20	3.97111567036255e-19	ppk.T15	ppk.T0	YES	b3612
gpp	4889.80737938333	-0.739172662964626	0.0600710722822747	-12.3049686792879	8.51694605802406e-35	1.29493567177986e-33	ppk.T15	ppk.T0	YES	b3779
gpr	592.906196494515	-1.38267678332766	0.177558547159179	-7.78715981545009	6.85322457868099e-15	3.91431530829954e-14	ppk.T15	ppk.T0	YES	b3001
grcA	29291.9896100982	-2.7848966612613	0.126109814868474	-22.0831079973102	4.59383929384269e-108	5.36113461373317e-106	ppk.T15	ppk.T0	YES	b2579
greA	1171.70405290922	-0.787049281917777	0.0708470491996125	-11.1091328546409	1.1325393909494e-28	1.30756820591431e-27	ppk.T15	ppk.T0	YES	b3181
groL	20435.2041655117	0.794370587637916	0.1000865360428	7.93683765115242	2.07401236904036e-15	1.23525315993328e-14	ppk.T15	ppk.T0	YES	b4143
groS	2267.63424332776	0.909722035461222	0.0969163051038249	9.38667682890563	6.19231598530202e-21	5.07370406537649e-20	ppk.T15	ppk.T0	YES	b4142
gspC	88.0393234954847	-0.753976666565889	0.170095327184234	-4.43267124998232	9.30727246769197e-06	2.57126055761317e-05	ppk.T15	ppk.T0	YES	b3324
gspD	331.437366562	-1.1495010833412	0.120897202907183	-9.50808666949653	1.9420144005181e-21	1.6251198026041e-20	ppk.T15	ppk.T0	YES	b3325
gspE	116.973897515213	-0.858681636935543	0.129451124906387	-6.63324971147605	3.28375573946705e-11	1.44538810224452e-10	ppk.T15	ppk.T0	YES	b3326
gspH	25.7525968736161	-0.866880930715845	0.266461207254673	-3.25331007709244	0.00114068949206945	0.00245660709563884	ppk.T15	ppk.T0	YES	b3329
gspJ	49.8845053460695	-0.656293767559989	0.177257190127767	-3.70249447758328	0.000213490009087948	0.000506232761802175	ppk.T15	ppk.T0	YES	b3331
gspO	373.060624314528	0.738269547324085	0.132475867617802	5.5728606319003	2.50590037260997e-08	8.83304310933047e-08	ppk.T15	ppk.T0	YES	b3335
gstA	1050.65911607794	1.19655003295966	0.0948023639424778	12.6215210591761	1.60687280325616e-36	2.61829311866419e-35	ppk.T15	ppk.T0	YES	b1635
gstB	1885.51565562391	1.02718471011299	0.0763142763335802	13.4599285934787	2.69176215145543e-41	5.05349085651503e-40	ppk.T15	ppk.T0	YES	b0838
gtrS	1115.77028545827	0.874307207139744	0.178234804327469	4.90536744738916	9.32525990364212e-07	2.87823247061663e-06	ppk.T15	ppk.T0	YES	b2352
guaA	11925.340675079	0.972085258417235	0.134601446823323	7.22195252249545	5.12463663856979e-13	2.58506787445612e-12	ppk.T15	ppk.T0	YES	b2507
guaB	9184.41403035278	1.19766843065119	0.164288710990316	7.29002268891008	3.09902830302169e-13	1.59304812052948e-12	ppk.T15	ppk.T0	YES	b2508
guaC	2778.75291517559	1.52352113117016	0.0626766972932026	24.3076166576407	1.6285366640258e-130	2.70462358279361e-128	ppk.T15	ppk.T0	YES	b0104
guaD	260.693284279955	0.590485290223124	0.0970674279170744	6.08324855097202	1.17771557891804e-09	4.59798903234004e-09	ppk.T15	ppk.T0	YES	b2883
hcp	101.702177290134	-2.09278963559267	0.184579008298852	-11.3381779156828	8.48935954927516e-30	1.03259308545831e-28	ppk.T15	ppk.T0	YES	b0873
hcr	118.469807027967	-2.77295270201689	0.203164098793343	-13.648832241948	2.05139498774463e-42	3.93685491425837e-41	ppk.T15	ppk.T0	YES	b0872
hda	1288.98223586156	0.725029297364641	0.122960715843766	5.89643035492624	3.71449429859795e-09	1.40080230404768e-08	ppk.T15	ppk.T0	YES	b2496
hdeA	7424.2331823899	-0.730058281796079	0.0668003256249592	-10.9289629199547	8.38006555836177e-28	9.37438421787724e-27	ppk.T15	ppk.T0	YES	b3510
hdeB	5105.29081628116	-0.926510675571326	0.0929211904547475	-9.97092989270877	2.04306940105397e-23	1.88907359180964e-22	ppk.T15	ppk.T0	YES	b3509
hdeD	1165.20959956715	-1.21044715626443	0.118608218731472	-10.2054239513104	1.87500494618101e-24	1.840061672184e-23	ppk.T15	ppk.T0	YES	b3511
hemA	2508.75696817557	-0.893966796314427	0.064385858381932	-13.8845208991621	7.86243355219221e-44	1.57906921294725e-42	ppk.T15	ppk.T0	YES	b1210
hemC	2151.1978991277	-0.659133081956695	0.0607195820077299	-10.8553626385765	1.88058839354926e-27	2.07152568452697e-26	ppk.T15	ppk.T0	YES	b3805
hemH	453.433412313182	0.604703831630163	0.0866392415303065	6.97956054265129	2.96104809687087e-12	1.41435903565138e-11	ppk.T15	ppk.T0	YES	b0475
hinT	1211.73392280247	0.756702874252302	0.0698117943206602	10.8391838602029	2.24464527545259e-27	2.45376665807703e-26	ppk.T15	ppk.T0	YES	b1103
hipA	451.887715306142	1.07941016427915	0.0987111985103032	10.9350325046098	7.83778888405244e-28	8.79053828606193e-27	ppk.T15	ppk.T0	YES	b1507
hipB	110.686575539145	1.19702691187836	0.172315430426251	6.94671921671384	3.73878778743532e-12	1.76824596562384e-11	ppk.T15	ppk.T0	YES	b1508
hisA	3945.58499986576	-1.97501432526611	0.394857406361152	-5.00184191419138	5.67851469624835e-07	1.78846290725021e-06	ppk.T15	ppk.T0	YES	b2024
hisB	9123.93906433328	-2.64903903464646	0.432538138381947	-6.12440568722117	9.10227093018953e-10	3.57630626720277e-09	ppk.T15	ppk.T0	YES	b2022
hisC	9593.74432409957	-3.57908227137218	0.411076886624985	-8.70660060884738	3.13124028185644e-18	2.231137877402e-17	ppk.T15	ppk.T0	YES	b2021
hisD	11505.9629199773	-3.91179305133543	0.29959427192311	-13.0569687672112	5.79912225071082e-39	1.00564698307507e-37	ppk.T15	ppk.T0	YES	b2020
hisF	3755.56972100668	-1.41343146601958	0.297238145716256	-4.75521559527168	1.98234750666921e-06	5.86687904989557e-06	ppk.T15	ppk.T0	YES	b2025
hisG	10157.5115760439	-3.99109542749167	0.199868410887224	-19.9686153993772	1.03276761484445e-88	8.41413313377048e-87	ppk.T15	ppk.T0	YES	b2019
hisH	3913.33108650502	-2.2496972535186	0.425990381229563	-5.28109871172479	1.28411478123374e-07	4.26195820550907e-07	ppk.T15	ppk.T0	YES	b2023
hisI	6624.24807100965	-0.923107755408623	0.194014518215212	-4.75793133369874	1.95587003657954e-06	5.79646315576558e-06	ppk.T15	ppk.T0	YES	b2026
hisL	31.3235047908523	-0.90467840700405	0.301435205301147	-3.00123672050926	0.00268885446050993	0.0054973833146221	ppk.T15	ppk.T0	YES	b2018
hlyE	97.6669724692046	-0.98702678481552	0.230060991425537	-4.29028310579538	1.78445490313213e-05	4.78588588305872e-05	ppk.T15	ppk.T0	YES	b1182
hns	31913.5043129717	0.642641832405557	0.0758264435472581	8.4751677955862	2.34740945840878e-17	1.57637854454263e-16	ppk.T15	ppk.T0	YES	b1237
hofB	279.299534323982	-0.697595120170817	0.0877191391924048	-7.95259878965181	1.82639085328529e-15	1.09229303386231e-14	ppk.T15	ppk.T0	YES	b0107
hokA	33.582080742237	-2.288778184139	0.306350744547666	-7.47110370995975	7.95249450022407e-14	4.22892503103049e-13	ppk.T15	ppk.T0	YES	b4455
hokE	8.2341617127568	0.940295903581739	0.402654269064678	2.33524384521228	0.0195306858518457	0.0341846378225658	ppk.T15	ppk.T0	YES	b4415
hscA	4195.58392341177	1.57871304832349	0.0640947081655308	24.6309421402827	5.89032230989477e-134	1.01737646936502e-131	ppk.T15	ppk.T0	YES	b2526
hscB	1513.33742008619	1.92042095140274	0.110247035819762	17.4192524735299	5.89421650557325e-68	3.0299079608411e-66	ppk.T15	ppk.T0	YES	b2527
hscC	109.281117121818	-0.669839834634271	0.148716339758575	-4.50414416950877	6.66409559677553e-06	1.87585168102195e-05	ppk.T15	ppk.T0	YES	b0650
hsdR	3985.02535096431	-0.779836668004203	0.0733324596809764	-10.6342630725436	2.06454345031183e-26	2.17431673620646e-25	ppk.T15	ppk.T0	YES	b4350
hsrA	810.302620387845	-0.909427249114846	0.0894091691241404	-10.1715210869721	2.65726140871175e-24	2.5842465682021e-23	ppk.T15	ppk.T0	YES	b3754
hybA	601.820725634639	-3.05098182317374	0.364238108260158	-8.37633886730648	5.45995598302954e-17	3.55061595402433e-16	ppk.T15	ppk.T0	YES	b2996
hybB	270.504028877052	-2.16474244607675	0.427674458938785	-5.06165940198593	4.15623035028207e-07	1.32447252048103e-06	ppk.T15	ppk.T0	YES	b2995
hybO	1166.19755652182	-3.53582031005163	0.208469879532321	-16.9608209971812	1.60091862515922e-64	7.3540070462101e-63	ppk.T15	ppk.T0	YES	b2997
hycA	12.0116712082301	-1.79026917057896	0.407771290362515	-4.39037571523828	1.13154975894821e-05	3.10027402229593e-05	ppk.T15	ppk.T0	YES	b2725
hycB	11.3631544355246	-1.47564800404534	0.334079266884282	-4.41705951347312	1.00052689223022e-05	2.75703581407153e-05	ppk.T15	ppk.T0	YES	b2724
hycC	30.0558394058257	-0.704927633901397	0.225067999029382	-3.13206514005294	0.00173581358099671	0.00364200342213013	ppk.T15	ppk.T0	YES	b2723
hydN	64.6208691841128	-0.623775238609573	0.179311998902012	-3.47871443310633	0.000503825167279301	0.00113131413016746	ppk.T15	ppk.T0	YES	b2713
hypA	106.995370655996	-4.13081239797485	0.292268099082441	-14.1336410335008	2.35638979462322e-45	4.89177458326108e-44	ppk.T15	ppk.T0	YES	b2726
hypB	1067.19219557311	-4.32130834137651	0.240240303264398	-17.9874412521893	2.44384576182433e-72	1.37045792202045e-70	ppk.T15	ppk.T0	YES	b2727
hypC	219.58770002835	-4.09920517972855	0.30403164680814	-13.4828239848181	1.974040183787e-41	3.72222948191802e-40	ppk.T15	ppk.T0	YES	b2728
hypD	936.601790422798	-3.20201922052782	0.28790549104956	-11.1217719705687	9.82999659717969e-29	1.14101949748984e-27	ppk.T15	ppk.T0	YES	b2729
hypE	617.001817708282	-2.23414302569337	0.286490626316646	-7.79831108060084	6.27411914422656e-15	3.58829754500269e-14	ppk.T15	ppk.T0	YES	b2730
hypF	411.370473763623	-1.81093604642068	0.157882179069147	-11.470173879647	1.86284597125832e-30	2.3383049139225e-29	ppk.T15	ppk.T0	YES	b2712
iaaA	2503.78727221055	0.944827048192744	0.0935669619427578	10.0978703227617	5.64548594084195e-24	5.34587901152534e-23	ppk.T15	ppk.T0	YES	b0828
icd	63793.8268621789	0.822784423079891	0.187014482837403	4.39957596115831	1.08462607137897e-05	2.97737786154761e-05	ppk.T15	ppk.T0	YES	b1136
iclR	2303.40317416971	-0.724878273937268	0.0544560790409837	-13.31124617679	1.99132358549949e-40	3.67458771033624e-39	ppk.T15	ppk.T0	YES	b4018
idi	257.69261475916	0.752447795982493	0.148091405749922	5.08096869073638	3.75515013228287e-07	1.20466108998495e-06	ppk.T15	ppk.T0	YES	b2889
idnD	31.99417962124	-0.764331721052587	0.208078889604332	-3.67327854596873	0.000239458209042509	0.000563170232377752	ppk.T15	ppk.T0	YES	b4267
ilvA	2495.18727228898	-1.01137214021616	0.130391626669988	-7.75641938094591	8.73608004944238e-15	4.93748608030002e-14	ppk.T15	ppk.T0	YES	b3772
ilvB	3506.72446221116	-1.74892339428259	0.0895259806826774	-19.5353726476519	5.49434356425725e-85	4.16220622990575e-83	ppk.T15	ppk.T0	YES	b3671
ilvD	3605.51083139585	-1.10552348436055	0.180969050688683	-6.10890912094333	1.00314425599949e-09	3.92708694234434e-09	ppk.T15	ppk.T0	YES	b3771
ilvE	4837.51383676801	-0.737232538163276	0.08076290301991	-9.12835609662931	6.9547288049973e-20	5.36259267499613e-19	ppk.T15	ppk.T0	YES	b3770
ilvM	282.667919725835	-1.09935462992063	0.17681911043608	-6.21739713093992	5.05469319582701e-10	2.03223139847123e-09	ppk.T15	ppk.T0	YES	b3769
ilvN	650.861684434627	-1.70262770041043	0.115886677848823	-14.6921780140384	7.23503644511099e-49	1.72601587679499e-47	ppk.T15	ppk.T0	YES	b3670
ilvX	229.863416826866	-0.61064968946693	0.273281769831893	-2.23450576246841	0.0254498138134126	0.0434356901368837	ppk.T15	ppk.T0	YES	b4669
infB	19144.8493136607	-0.968206707048355	0.134236683342739	-7.21268347025746	5.4859838657315e-13	2.76089491051616e-12	ppk.T15	ppk.T0	YES	b3168
insA	131.930741182542	-0.774114576068232	0.109351595862061	-7.07913377912403	1.45058301828456e-12	7.02199268268244e-12	ppk.T15	ppk.T0	YES	b0022
insA	151.306828132177	-0.938137464492368	0.0974312662759493	-9.62871058080403	6.04836523279401e-22	5.25489760064478e-21	ppk.T15	ppk.T0	YES	b0265
insA	151.306828132177	-0.938137464492368	0.0974312662759493	-9.62871058080403	6.04836523279401e-22	5.25489760064478e-21	ppk.T15	ppk.T0	YES	b0275
insA	131.930741182542	-0.774114576068232	0.109351595862061	-7.07913377912403	1.45058301828456e-12	7.02199268268244e-12	ppk.T15	ppk.T0	YES	b1894
insA	131.335236651901	-0.777728194866914	0.109436356502841	-7.10667112575815	1.1887524156346e-12	5.80659833790746e-12	ppk.T15	ppk.T0	YES	b3444
insA	176.799536851426	-1.00536142984826	0.0955113196528038	-10.5260971527028	6.54939420047991e-26	6.73340098992196e-25	ppk.T15	ppk.T0	YES	b4516
insF1	407.487830388403	-1.01195495534541	0.0821827145384937	-12.3134768792702	7.66485913832358e-35	1.17782426189613e-33	ppk.T15	ppk.T0	YES	b0299
insF1	408.945157715215	-1.00988168496032	0.0821322374848049	-12.2958014524705	9.54057724116206e-35	1.4454811413101e-33	ppk.T15	ppk.T0	YES	b0372
insF1	408.027859866086	-1.00891915730953	0.0818206566437528	-12.3308611626323	6.17828819955396e-35	9.56195284791183e-34	ppk.T15	ppk.T0	YES	b0541
insF1	407.856386262326	-1.01311844372447	0.0822263643626214	-12.3210900977766	6.97450783403381e-35	1.07556874383421e-33	ppk.T15	ppk.T0	YES	b1026
insF1	408.336777887378	-1.01378601286331	0.0823467919108146	-12.3111779990323	7.88636271342372e-35	1.20756433321148e-33	ppk.T15	ppk.T0	YES	b2089
insH1	1659.34593442451	-1.26384639012743	0.0756957184634757	-16.6964052364105	1.39202774046053e-62	5.41511331829602e-61	ppk.T15	ppk.T0	YES	b0259
insH1	1670.42216276378	-1.27186999468977	0.0755517879718812	-16.8344129084428	1.36535890381926e-63	5.73434872566677e-62	ppk.T15	ppk.T0	YES	b0552
insH1	1663.64656428304	-1.26670063172211	0.0749389601734184	-16.903098585713	4.26873214220116e-64	1.90024591649738e-62	ppk.T15	ppk.T0	YES	b0656
insH1	1307.03796039443	-1.27254821351544	0.0779645849099007	-16.3221315804613	6.86944703174838e-60	2.4115668522837e-58	ppk.T15	ppk.T0	YES	b1331
insH1	1505.24797094139	-1.19076906206868	0.0719177049773675	-16.5573840606207	1.41618790442315e-61	5.31747771417317e-60	ppk.T15	ppk.T0	YES	b1994
insH1	1667.78523302922	-1.26564892385021	0.075072572517736	-16.8590056448539	9.00919799709253e-64	3.89017169514456e-62	ppk.T15	ppk.T0	YES	b2030
insH1	1660.00009455143	-1.26339335386756	0.0754596022942537	-16.7426452758255	6.40762626917087e-63	2.58580656357755e-61	ppk.T15	ppk.T0	YES	b2192
insH1	1304.65325853685	-1.27009702722772	0.0744306339861565	-17.0641704793748	2.74257267088645e-65	1.28722052096605e-63	ppk.T15	ppk.T0	YES	b2982
insH1	1664.06756844339	-1.26357217118889	0.0748415354329894	-16.8833010156539	5.9710633090615e-64	2.60434862308359e-62	ppk.T15	ppk.T0	YES	b3218
insH1	1662.88761571554	-1.26583737974203	0.0747652663704104	-16.9308215056799	2.66632687695048e-64	1.21191573207075e-62	ppk.T15	ppk.T0	YES	b3505
insJ	81.0601959818857	-1.00653597112971	0.168981231621429	-5.95649565026646	2.57703968196701e-09	9.85620668444071e-09	ppk.T15	ppk.T0	YES	b3557
insK	60.498354778263	-0.800500793316754	0.179029939871033	-4.47132358919077	7.77369700727223e-06	2.16560152757429e-05	ppk.T15	ppk.T0	YES	b3558
iraD	149.835681968083	-0.997815915569089	0.15265656535972	-6.53634459296155	6.30405768117671e-11	2.73852324620936e-10	ppk.T15	ppk.T0	YES	b4326
iroK	8.90889818159231	1.7518194480888	0.48499213849075	3.61205741095165	0.000303777288932791	0.000705979727455215	ppk.T15	ppk.T0	YES	b4706
iscA	3323.80730832795	2.01669833828691	0.126537463201413	15.9375594172998	3.47669248051164e-57	1.14598153670605e-55	ppk.T15	ppk.T0	YES	b2528
iscR	2196.37976700549	2.23861034799228	0.148875682745445	15.0367763674338	4.2158566346271e-51	1.11000420416584e-49	ppk.T15	ppk.T0	YES	b2531
iscS	11115.990618878	2.30905193518976	0.15147698897001	15.2435822159557	1.81632880903241e-52	5.09279727104022e-51	ppk.T15	ppk.T0	YES	b2530
iscU	4198.12230137654	2.24904641935342	0.143485376142905	15.6743947000806	2.26371228173605e-55	6.98193545181162e-54	ppk.T15	ppk.T0	YES	b2529
iscX	782.88774595599	1.43897574263469	0.110198256218411	13.0580627317974	5.7164002758593e-39	9.95299048030663e-38	ppk.T15	ppk.T0	YES	b2524
ivbL	669.268921333954	-0.765108977310321	0.22800672652084	-3.35564212944564	0.000791809581196989	0.00173908126734924	ppk.T15	ppk.T0	YES	b3672
kdgR	1177.61783599945	0.594556252616794	0.0934294456152753	6.36369239591834	1.96960402243955e-10	8.20130199507618e-10	ppk.T15	ppk.T0	YES	b1827
kdpC	58.3058907109215	0.678658622503603	0.152796639972337	4.44158080064109	8.93004018126673e-06	2.47337482377869e-05	ppk.T15	ppk.T0	YES	b0696
kdpE	140.812754470806	0.773716612582162	0.132531326129426	5.83799042217818	5.28341938236184e-09	1.96501334134698e-08	ppk.T15	ppk.T0	YES	b0694
kefB	681.152108650263	1.54869747742385	0.251940969932912	6.14706483759368	7.89298709517426e-10	3.12105478726763e-09	ppk.T15	ppk.T0	YES	b3350
kefC	526.973210928212	0.950093622880055	0.0917458364961304	10.3557137758521	3.9423493690743e-25	3.99027499952993e-24	ppk.T15	ppk.T0	YES	b0047
kefF	166.674189157562	0.929089421950057	0.14083666009958	6.59692882018882	4.19762165537794e-11	1.84013505664182e-10	ppk.T15	ppk.T0	YES	b0046
kefG	353.756674192241	1.77557893372408	0.198463461667545	8.94662885956528	3.66504026351403e-19	2.71918279344563e-18	ppk.T15	ppk.T0	YES	b3351
kgtP	19988.4237477203	2.19506114128774	0.253678599079665	8.65292204092628	5.01973158030744e-18	3.50731407180704e-17	ppk.T15	ppk.T0	YES	b2587
lacA	42.2832495905361	0.917904895156642	0.203550083884789	4.50947932635676	6.49869269493055e-06	1.83407549390262e-05	ppk.T15	ppk.T0	YES	b0342
lacI	521.421436308205	0.798636593482836	0.0757581724488177	10.5419200023918	5.53570194400477e-26	5.71845956799344e-25	ppk.T15	ppk.T0	YES	b0345
lacY	40.8388057854534	0.741680623669341	0.217193298342862	3.41484120057204	0.000638192067344739	0.00141609113401572	ppk.T15	ppk.T0	YES	b0343
lamB	700.381730808642	-1.44811342201774	0.198859607147873	-7.28208932315205	3.28689314209769e-13	1.68761053360022e-12	ppk.T15	ppk.T0	YES	b4036
ldcC	850.466506828223	0.737357660233601	0.150730417992778	4.89189687159848	9.98687726133903e-07	3.07365188984048e-06	ppk.T15	ppk.T0	YES	b0186
ldhA	433.096236495594	1.17605027054571	0.135939609124022	8.65127006119868	5.09294217047264e-18	3.55271797933778e-17	ppk.T15	ppk.T0	YES	b1380
ldtA	1058.40077153744	0.586390115153893	0.160767897213791	3.64743288502494	0.000264873467558928	0.000618898069761609	ppk.T15	ppk.T0	YES	b1990
ldtD	2977.05396388178	0.592845346957599	0.091669215041655	6.46722399322616	9.98196334182079e-11	4.23816299999825e-10	ppk.T15	ppk.T0	YES	b0925
leuE	247.579239364766	-0.802926422547292	0.0833819105340888	-9.62950377850882	6.00186079320508e-22	5.23556260708274e-21	ppk.T15	ppk.T0	YES	b1798
leuO	157.775930473179	-0.805985226189456	0.125778882535059	-6.40795346519952	1.47485906005618e-10	6.19498192735661e-10	ppk.T15	ppk.T0	YES	b0076
lexA	4380.13499846862	2.03381137744239	0.0658332812447932	30.8933618222659	1.46668442615075e-209	4.87164873239918e-207	ppk.T15	ppk.T0	YES	b4043
lipA	4755.76486665946	0.918040511283108	0.0632691046081284	14.5100917259569	1.04580630520203e-47	2.38930773855152e-46	ppk.T15	ppk.T0	YES	b0628
livJ	7165.35450079391	1.25039909005464	0.294831287524971	4.24106647754857	2.22460230637853e-05	5.91492164959513e-05	ppk.T15	ppk.T0	YES	b3460
lldD	360.365417773637	0.848096279219163	0.211671511201965	4.0066623722923	6.15827947423851e-05	0.00015632834079813	ppk.T15	ppk.T0	YES	b3605
lldP	340.338033661103	1.99421743996203	0.217270775865268	9.17848906287637	4.37182344695471e-20	3.4260496631489e-19	ppk.T15	ppk.T0	YES	b3603
lldR	209.523558584114	1.35009013614427	0.267561329216269	5.0459090635366	4.51370064353126e-07	1.43099554910191e-06	ppk.T15	ppk.T0	YES	b3604
lolC	1785.3266128086	-0.711713400476301	0.0870057652911149	-8.18007172392496	2.83674971806578e-16	1.78818763249752e-15	ppk.T15	ppk.T0	YES	b1116
lolD	932.687937190714	-0.714212546558873	0.07063399768131	-10.1114558145398	4.91484449378161e-24	4.69519878852854e-23	ppk.T15	ppk.T0	YES	b1117
lpd	22558.0710942569	0.970380258392516	0.119697912802843	8.10691043536282	5.19231053780331e-16	3.23526650825898e-15	ppk.T15	ppk.T0	YES	b0116
lpoB	2645.7563692201	0.746577801222514	0.0744646618536128	10.025934216826	1.17245507949114e-23	1.08874430822425e-22	ppk.T15	ppk.T0	YES	b1105
lpxL	564.067207131659	-0.690815138297836	0.103437279007222	-6.67858962385897	2.41252671439878e-11	1.06844003618194e-10	ppk.T15	ppk.T0	YES	b1054
lpxP	5550.46189679643	-2.02280909955847	0.110471096387573	-18.3107542669959	6.79223825118555e-75	4.18984068123132e-73	ppk.T15	ppk.T0	YES	b2378
lrhA	1918.67296282855	-0.728508221683689	0.107156181756611	-6.79856457874156	1.0566664630355e-11	4.8487627921225e-11	ppk.T15	ppk.T0	YES	b2289
lsrA	65.347562376994	-0.792392045473995	0.184267117870074	-4.30023573729909	1.70616517810091e-05	4.58445627818277e-05	ppk.T15	ppk.T0	YES	b1513
lysA	1692.93606769493	-0.839541344640127	0.148295481870834	-5.66127392452434	1.5025335941165e-08	5.40661671616255e-08	ppk.T15	ppk.T0	YES	b2838
lysC	13304.6637633142	-2.28513706976946	0.188772893104888	-12.1052182449721	9.91054408621485e-34	1.42171858353075e-32	ppk.T15	ppk.T0	YES	b4024
lysP	2899.03771025761	-1.02450215942768	0.129212149251137	-7.92883769340027	2.21206426529932e-15	1.31204581010473e-14	ppk.T15	ppk.T0	YES	b2156
maa	1456.32629294386	-0.816735132265204	0.0788687268168933	-10.3556271950654	3.94591807503307e-25	3.99027499952993e-24	ppk.T15	ppk.T0	YES	b0459
maeB	3780.22441571388	0.690933782806748	0.221787742284773	3.11529291785474	0.0018376232732665	0.00384068600869543	ppk.T15	ppk.T0	YES	b2463
malE	1517.86320275959	-1.6035001919626	0.171345308510562	-9.35829644768915	8.10326160429391e-21	6.57704579085359e-20	ppk.T15	ppk.T0	YES	b4034
malF	381.330664625464	-1.91927046825103	0.22931376270493	-8.36962616465658	5.78013123766262e-17	3.74192004261277e-16	ppk.T15	ppk.T0	YES	b4033
malG	219.912561020858	-1.41131941509075	0.219145597639728	-6.44009932342302	1.19395343791523e-10	5.03465912589646e-10	ppk.T15	ppk.T0	YES	b4032
malI	296.88129076043	-1.27986516719622	0.104490574859959	-12.2486182979808	1.70882457784968e-34	2.53563729455495e-33	ppk.T15	ppk.T0	YES	b1620
malK	191.166586002582	-2.82894711268778	0.237358080884067	-11.9184782003252	9.48247589603482e-33	1.31235034997046e-31	ppk.T15	ppk.T0	YES	b4035
malM	528.308664384959	-0.783506190956995	0.156861149178474	-4.99490278542799	5.88654121615838e-07	1.85128076994697e-06	ppk.T15	ppk.T0	YES	b4037
malQ	1428.09188658331	-0.765226430196979	0.0992949165351563	-7.70660228034981	1.29211687539294e-14	7.2365248611501e-14	ppk.T15	ppk.T0	YES	b3416
malT	10309.5063864454	-2.56209973191098	0.200399637134168	-12.7849519517625	1.98985745530635e-37	3.34327023035519e-36	ppk.T15	ppk.T0	YES	b3418
malX	345.844477241008	-0.81326286113504	0.103720805347642	-7.84088455936315	4.47383595645408e-15	2.58262348395303e-14	ppk.T15	ppk.T0	YES	b1621
manX	12178.4297691626	-2.06083781247294	0.144071812563923	-14.3042401965934	2.05873994974049e-46	4.48971671867649e-45	ppk.T15	ppk.T0	YES	b1817
manY	11630.1100628722	-1.90080799769245	0.161426929705821	-11.7750365515619	5.24943418704172e-32	7.08345525613942e-31	ppk.T15	ppk.T0	YES	b1818
manZ	13804.2310682042	-1.67064313960023	0.16838056430027	-9.92182884374349	3.3456882599133e-23	3.06723607352561e-22	ppk.T15	ppk.T0	YES	b1819
marA	335.607945895077	0.803435959417648	0.118611187749766	6.77369457856415	1.25534544141469e-11	5.7360652021467e-11	ppk.T15	ppk.T0	YES	b1531
marB	236.817592085251	1.20046730404777	0.181863755870887	6.60091560464656	4.08626137996608e-11	1.79496201817839e-10	ppk.T15	ppk.T0	YES	b1532
mcbR	488.342384417881	1.78806357331164	0.217842477796113	8.20805745234478	2.24795651585057e-16	1.42118246492573e-15	ppk.T15	ppk.T0	YES	b1450
mcrC	223.349883764355	0.707635760957431	0.107513982488599	6.58180214868771	4.64779820105102e-11	2.0333528502673e-10	ppk.T15	ppk.T0	YES	b4345
mdh	21732.812469823	1.58217418883609	0.106121899908392	14.9090262255187	2.87920912056562e-50	7.31319116623668e-49	ppk.T15	ppk.T0	YES	b3236
mdtA	224.303502158736	0.841066348252844	0.107300458224828	7.8384227072968	4.56240918969647e-15	2.63023803486106e-14	ppk.T15	ppk.T0	YES	b2074
mdtB	443.520228826945	0.634252298601816	0.101833262395566	6.22834114985037	4.7139971392774e-10	1.90411970508885e-09	ppk.T15	ppk.T0	YES	b2075
mdtE	446.671330300269	-0.734704895559725	0.156992097844492	-4.67988456519311	2.87036482308834e-06	8.37448331492935e-06	ppk.T15	ppk.T0	YES	b3513
mdtJ	210.215051162458	-1.96050100018486	0.167006950331735	-11.7390383830769	8.03953443677422e-32	1.07475881417929e-30	ppk.T15	ppk.T0	YES	b1600
mdtM	284.652294714213	-1.37709079346156	0.0869141625855192	-15.8442623445468	1.54017691287384e-56	4.96304769387257e-55	ppk.T15	ppk.T0	YES	b4337
melR	284.860762067588	-1.15109848395521	0.106039430873609	-10.8553815733624	1.88019866318194e-27	2.07152568452697e-26	ppk.T15	ppk.T0	YES	b4118
menD	827.337263686216	-1.10848450158411	0.0797315409862345	-13.9027101178878	6.09876448251074e-44	1.23058247829352e-42	ppk.T15	ppk.T0	YES	b2264
menH	134.688042503617	-0.696858604100325	0.153438752546568	-4.54160759609167	5.58268810346599e-06	1.58696821795696e-05	ppk.T15	ppk.T0	YES	b2263
mepH	684.713247828711	0.65759796340148	0.159467844129293	4.12370259968093	3.72830222640501e-05	9.70392345606802e-05	ppk.T15	ppk.T0	YES	b1655
mepM	1980.50263477316	-0.877617289610366	0.0956686606815119	-9.17350868464669	4.57867981217759e-20	3.57517892025006e-19	ppk.T15	ppk.T0	YES	b1856
mepS	8620.33403862762	-0.833605805885125	0.20063128697378	-4.15491431301075	3.2540946843497e-05	8.51070917445306e-05	ppk.T15	ppk.T0	YES	b2175
metA	1906.98553775376	0.780568032333417	0.148742453914473	5.24778240368579	1.53940965639011e-07	5.07805263276739e-07	ppk.T15	ppk.T0	YES	b4013
metE	55082.9930776651	-2.23099232868219	0.181992733376098	-12.2586890547532	1.50921693301391e-34	2.25494765285607e-33	ppk.T15	ppk.T0	YES	b3829
metK	10258.3807946709	1.23541209234621	0.152915073570851	8.07907332807052	6.5260778165079e-16	4.04298479364148e-15	ppk.T15	ppk.T0	YES	b2942
metN	1799.28489870398	0.777225052552796	0.13185010817479	5.89476234272368	3.75221024035097e-09	1.41255831018618e-08	ppk.T15	ppk.T0	YES	b0199
metR	475.426724021938	0.629470339735368	0.157695471213757	3.9916830514563	6.56060186397875e-05	0.000166053217166824	ppk.T15	ppk.T0	YES	b3828
mglB	333.056633153509	1.14106543939871	0.223601361251954	5.10312384955904	3.34092200754365e-07	1.07979799615071e-06	ppk.T15	ppk.T0	YES	b2150
mhpA	32.4917205340032	1.10710503421259	0.238118672875678	4.64938352310829	3.32928632677605e-06	9.64822708658993e-06	ppk.T15	ppk.T0	YES	b0347
mhpB	22.539303174907	1.22586241989924	0.251551336376083	4.8732097295103	1.09799549759724e-06	3.36013079987589e-06	ppk.T15	ppk.T0	YES	b0348
mhpC	41.1364946506569	0.915268059932583	0.236723957410953	3.86639387894177	0.000110456494565602	0.000270841080939391	ppk.T15	ppk.T0	YES	b0349
mhpE	26.2487340727032	0.658804564920456	0.249153540698598	2.64417099220522	0.00818912753323717	0.0154818969739571	ppk.T15	ppk.T0	YES	b0352
mhpR	330.195837310896	3.347242440955	0.307962472891056	10.8689945548629	1.61975973864768e-27	1.79336475678992e-26	ppk.T15	ppk.T0	YES	b0346
minC	3780.6782394123	-0.613517514459737	0.0553210809921878	-11.0901215857726	1.40097217060223e-28	1.60888240230331e-27	ppk.T15	ppk.T0	YES	b1176
mipA	2572.44436223767	1.00843912076174	0.107976288493305	9.33944975173205	9.68360506845786e-21	7.83030087745337e-20	ppk.T15	ppk.T0	YES	b1782
mlaA	2593.30354054574	0.883890324993928	0.0598172934989511	14.7765014645711	2.07676966545889e-49	5.03791652553454e-48	ppk.T15	ppk.T0	YES	b2346
mlc	568.10487136792	-0.754141312422126	0.167444677256151	-4.50382373915933	6.67415686489884e-06	1.87745989202822e-05	ppk.T15	ppk.T0	YES	b1594
mlrA	575.192222178125	1.30079390517856	0.085472745651269	15.2188150183666	2.65292761244785e-52	7.34316758368579e-51	ppk.T15	ppk.T0	YES	b2127
mltD	10148.86764259	-0.976373747183081	0.16362596421367	-5.96710767679931	2.41496050486666e-09	9.25270582077572e-09	ppk.T15	ppk.T0	YES	b0211
mmuP	137.76012506118	0.786319498906715	0.129690611415339	6.06304103531828	1.33571568137811e-09	5.19605433530692e-09	ppk.T15	ppk.T0	YES	b0260
mntH	683.26664707014	2.59315026520927	0.232159835658287	11.1696765198701	5.73894979092406e-29	6.733909020981e-28	ppk.T15	ppk.T0	YES	b2392
mntP	377.87237172296	-3.13334083859318	0.30441998375539	-10.2928224354381	7.59178113239826e-25	7.58826641891104e-24	ppk.T15	ppk.T0	YES	b1821
mntR	442.271745743237	0.873779372792637	0.115128489312856	7.58960165296865	3.2089044803893e-14	1.75615330118137e-13	ppk.T15	ppk.T0	YES	b0817
mntS	650.937574233033	0.961399992291561	0.132297410574692	7.26696001165327	3.6766758483713e-13	1.88326053538165e-12	ppk.T15	ppk.T0	YES	b4705
moaA	2754.506463312	-1.07732166905446	0.0776318956549404	-13.8773072583846	8.69495106412117e-44	1.73818512476274e-42	ppk.T15	ppk.T0	YES	b0781
moaB	1362.57343986733	-0.596325808591538	0.146666703992771	-4.06585675110645	4.78563257227073e-05	0.000122989436643189	ppk.T15	ppk.T0	YES	b0782
mocA	191.750375999923	-1.2499696106241	0.160146523325802	-7.80516232675975	5.94250075154081e-15	3.40766510559803e-14	ppk.T15	ppk.T0	YES	b2877
modF	1898.98534872357	1.05954959826307	0.0681499727541218	15.5473224044537	1.65898035873471e-54	4.90649122535376e-53	ppk.T15	ppk.T0	YES	b0760
mprA	1712.46605630033	0.630776472737235	0.119372885796705	5.28408497899148	1.26334601582216e-07	4.19948275313323e-07	ppk.T15	ppk.T0	YES	b2684
mqo	2160.01567395307	3.94609969748179	0.257994276579537	15.2952993756249	8.2182047590242e-53	2.33461895720174e-51	ppk.T15	ppk.T0	YES	b2210
mqsA	399.559160480327	0.895328625674175	0.104287355629177	8.58520786410357	9.0672332818173e-18	6.23444479472724e-17	ppk.T15	ppk.T0	YES	b3021
mqsR	287.765321249367	0.739994565584851	0.115832942944298	6.38846382363525	1.67560452461017e-10	7.01091117952201e-10	ppk.T15	ppk.T0	YES	b3022
mscL	1798.17821547048	0.88642690003	0.131688926186572	6.7312182253969	1.68248400667903e-11	7.5993367582009e-11	ppk.T15	ppk.T0	YES	b3291
mscS	6307.2425993835	1.70263093169743	0.120526610426546	14.1265976506913	2.60425887248682e-45	5.38047359397037e-44	ppk.T15	ppk.T0	YES	b2924
msrA	1772.81871669576	0.778105443582889	0.0889590872088633	8.74677863719541	2.19529758859143e-18	1.572022385993e-17	ppk.T15	ppk.T0	YES	b4219
msrB	1836.89057323436	1.4005295947002	0.224795049280244	6.23025106284353	4.65688263952323e-10	1.88281079002447e-09	ppk.T15	ppk.T0	YES	b1778
msyB	1301.6477918434	1.20003847637423	0.145998275652112	8.21953869670156	2.04287438351966e-16	1.2934210539645e-15	ppk.T15	ppk.T0	YES	b1051
mtfA	805.068539415492	-0.606069227049861	0.166190062284886	-3.64684397320296	0.000265481015573234	0.00061998216616832	ppk.T15	ppk.T0	YES	b1976
mtgA	577.687636068097	-0.611824267911313	0.117079130457134	-5.22573293397767	1.73466587048159e-07	5.70037079812747e-07	ppk.T15	ppk.T0	YES	b3208
mug	487.9098032974	0.667015899281052	0.103495909693623	6.44485276041929	1.15712696826227e-10	4.88434005851895e-10	ppk.T15	ppk.T0	YES	b3068
murP	280.615185577532	-0.627550521824285	0.106209652894003	-5.90860156986466	3.45024056945704e-09	1.30685427885224e-08	ppk.T15	ppk.T0	YES	b2429
murQ	183.811491876406	-0.867036756772944	0.144483262261683	-6.00094947470522	1.96167029985777e-09	7.56293960248735e-09	ppk.T15	ppk.T0	YES	b2428
nac	664.783968709524	-3.70547055202778	0.222937112261504	-16.6211471676429	4.89862453821976e-62	1.88859471036008e-60	ppk.T15	ppk.T0	YES	b1988
nadA	4341.84902172552	0.609596729261307	0.0991797115273969	6.14638538339483	7.92685541438851e-10	3.13157929362576e-09	ppk.T15	ppk.T0	YES	b0750
nagE	1758.14792620982	-0.66811252430481	0.0841607625045467	-7.9385274612824	2.04595625965864e-15	1.2202263990616e-14	ppk.T15	ppk.T0	YES	b0679
nanM	392.988839112639	1.91317855667558	0.188932697284217	10.1262438115596	4.22571470148711e-24	4.07290983951369e-23	ppk.T15	ppk.T0	YES	b4310
napA	3026.39284971661	-4.68303799275284	0.283801856710601	-16.5010829986508	3.60370957746317e-61	1.32998444063983e-59	ppk.T15	ppk.T0	YES	b2206
napB	173.063834086635	-2.99585872911552	0.473385437132128	-6.32858236464789	2.47423776349454e-10	1.020416300169e-09	ppk.T15	ppk.T0	YES	b2203
napC	273.358071424783	-2.3453317767531	0.35096499658114	-6.6825233273965	2.34862560347723e-11	1.04120794207543e-10	ppk.T15	ppk.T0	YES	b2202
napD	246.13823526577	-5.67436908372493	0.203339880559654	-27.9058346454582	2.26673413655877e-171	5.75750470685927e-169	ppk.T15	ppk.T0	YES	b2207
napF	449.882489249286	-5.63713763168914	0.162892755841822	-34.6064353970604	2.02171193235887e-262	1.0912190154907e-259	ppk.T15	ppk.T0	YES	b2208
napG	345.513917266257	-4.0223221991184	0.393220631395711	-10.2291738478763	1.46766039422419e-24	1.44688529275343e-23	ppk.T15	ppk.T0	YES	b2205
napH	286.118054408031	-3.86232069089404	0.453390332248324	-8.51875396579614	1.61279048770866e-17	1.09497316445377e-16	ppk.T15	ppk.T0	YES	b2204
narG	3694.94205663324	-5.43603909475919	0.226387413274236	-24.0121083417928	2.07831366529069e-127	3.20505657383043e-125	ppk.T15	ppk.T0	YES	b1224
narH	651.696520353026	-3.10837905812943	0.394378408963345	-7.88171712112754	3.22912409409283e-15	1.88934388052748e-14	ppk.T15	ppk.T0	YES	b1225
narJ	197.540328943445	-1.70865485931086	0.426320642039235	-4.00791022254467	6.12583968840708e-05	0.00015559632808554	ppk.T15	ppk.T0	YES	b1226
narK	428.811191020287	-4.57055839118312	0.224209802217301	-20.3851854200085	2.26357259398625e-92	1.99471560425155e-90	ppk.T15	ppk.T0	YES	b1223
narQ	884.656874805823	-0.648792592604471	0.109432360931687	-5.92870872090094	3.05326138990703e-09	1.16158437723511e-08	ppk.T15	ppk.T0	YES	b2469
narY	220.750012613737	-0.655418797473379	0.138920959699353	-4.71792592630954	2.38261207651145e-06	6.98921124074486e-06	ppk.T15	ppk.T0	YES	b1467
ndh	3777.01949093732	1.62626915042479	0.167227074948326	9.72491536389856	2.36101660726696e-22	2.09770981690921e-21	ppk.T15	ppk.T0	YES	b1109
ndk	2705.49221457403	2.08187984902764	0.18320021070403	11.3639599049972	6.32128846025042e-30	7.73238628083891e-29	ppk.T15	ppk.T0	YES	b2518
nemA	1097.20342802645	1.38552511333415	0.0748166142611053	18.5189496613513	1.45242999605803e-76	9.22293047496849e-75	ppk.T15	ppk.T0	YES	b1650
nemR	147.489930025049	1.44840135803878	0.152060698143108	9.5251526247476	1.64799579140228e-21	1.38985270063966e-20	ppk.T15	ppk.T0	YES	b1649
nepI	536.922338034897	0.835463063683809	0.117622702704956	7.1029065347995	1.22160025700184e-12	5.96030498275024e-12	ppk.T15	ppk.T0	YES	b3662
nfrB	271.247529525653	-0.678125318899697	0.175777020027565	-3.85787242719983	0.000114378317199109	0.000279980483937502	ppk.T15	ppk.T0	YES	b0569
nfsA	485.601843546883	0.676734080683827	0.108730753944226	6.22394360505367	4.84811405688925e-10	1.95281310612386e-09	ppk.T15	ppk.T0	YES	b0851
nfuA	4065.85202843283	2.21707579889946	0.138656782766484	15.9896671094215	1.50834848296288e-57	5.0883193354951e-56	ppk.T15	ppk.T0	YES	b3414
nikA	1334.37212769294	-5.34247471819375	0.206001590127348	-25.9341431048717	2.74524802285722e-148	5.92699048134875e-146	ppk.T15	ppk.T0	YES	b3476
nikB	425.19077708598	-5.49831507746342	0.294443156029201	-18.673604615616	8.11839708367191e-78	5.23212516526796e-76	ppk.T15	ppk.T0	YES	b3477
nikC	284.017744815058	-4.57025033291057	0.404263496234852	-11.3051274118887	1.23774373872167e-29	1.49708052207288e-28	ppk.T15	ppk.T0	YES	b3478
nikD	313.959163275921	-3.52878541224313	0.395241193220323	-8.92818226635616	4.33065703528299e-19	3.19108823862661e-18	ppk.T15	ppk.T0	YES	b3479
nikE	275.680571188087	-2.70536614653495	0.387760951479158	-6.97689165506486	3.01782251996875e-12	1.43988482223481e-11	ppk.T15	ppk.T0	YES	b3480
nikR	360.375663867932	-0.662622137995722	0.232956980913221	-2.84439700153289	0.00444955690906436	0.0088174331038733	ppk.T15	ppk.T0	YES	b3481
nirB	9457.82756124408	-6.59805420770027	0.304102735609536	-21.696793336881	2.19978623285197e-104	2.3746692383637e-102	ppk.T15	ppk.T0	YES	b3365
nirC	964.239071851931	-4.51850981836598	0.487310932302177	-9.27233418921966	1.82116031733516e-20	1.45088011997292e-19	ppk.T15	ppk.T0	YES	b3367
nirD	934.507184236765	-6.0654856849424	0.495469143513055	-12.241903990097	1.85626321759748e-34	2.73561248245254e-33	ppk.T15	ppk.T0	YES	b3366
nlpD	10834.1256297177	1.14994597990873	0.377674974404828	3.044803224574	0.00232832591149785	0.00480622320811248	ppk.T15	ppk.T0	YES	b2742
nlpI	21844.004161533	-0.87641964108398	0.0552340846046021	-15.8673697112554	1.06616186638559e-56	3.46141875116765e-55	ppk.T15	ppk.T0	YES	b3163
nnr	1203.34660380926	0.633847898808242	0.0888869009195206	7.13094834279504	9.96797272753702e-13	4.89666737628041e-12	ppk.T15	ppk.T0	YES	b4167
nohD	32.12834688234	-0.782365653236576	0.213208525418711	-3.66948578486776	0.000243038851279845	0.000570658923233479	ppk.T15	ppk.T0	YES	b0560
norV	157.169600172168	0.589457307619716	0.120502702639072	4.8916521763437	9.99930379077848e-07	3.07528445645167e-06	ppk.T15	ppk.T0	YES	b2710
nrdD	2058.06847880758	-2.71880806193014	0.191197104616043	-14.2199227723139	6.89289631709706e-46	1.47344189590223e-44	ppk.T15	ppk.T0	YES	b4238
nrdE	402.853545788732	1.52625996291314	0.119642041429074	12.7568866652775	2.85380716775065e-37	4.77625556215012e-36	ppk.T15	ppk.T0	YES	b2675
nrdF	116.865008354493	1.01080094324392	0.28464958827499	3.55103602773323	0.000383717886714904	0.000878988771795733	ppk.T15	ppk.T0	YES	b2676
nrdG	210.675112654767	-2.05060782966884	0.145026152300658	-14.1395727400784	2.16595418089509e-45	4.53030068949982e-44	ppk.T15	ppk.T0	YES	b4237
nrdH	44.6514864080342	2.50791964823743	0.253970628241431	9.8748412979998	5.35176080281559e-23	4.88560320223208e-22	ppk.T15	ppk.T0	YES	b2673
nrdI	91.7557585987827	2.2257161642581	0.285927222139379	7.78420518202057	7.01528274694229e-15	3.99630486824496e-14	ppk.T15	ppk.T0	YES	b2674
nrfA	1032.98613396152	-3.52780169701461	0.295565652473942	-11.935763399726	7.70487503553842e-33	1.07321452914371e-31	ppk.T15	ppk.T0	YES	b4070
nrfB	251.212152974825	-3.32499948393899	0.439773959491209	-7.56070115607983	4.00902366823103e-14	2.18022219136292e-13	ppk.T15	ppk.T0	YES	b4071
nrfC	175.926624396455	-3.98474972318971	0.504715810089312	-7.89503646118117	2.90230378901401e-15	1.71204204384734e-14	ppk.T15	ppk.T0	YES	b4072
nrfD	98.7340350586356	-2.78499693555332	0.503922003369264	-5.52664284737042	3.26416502023526e-08	1.14034502891391e-07	ppk.T15	ppk.T0	YES	b4073
nrfE	52.6903013023365	-0.847166789634178	0.304440924023642	-2.78269681499321	0.00539091569315912	0.0105282559760566	ppk.T15	ppk.T0	YES	b4074
nsrR	831.822608860783	-1.04569728806697	0.137221698288409	-7.62049516301097	2.52704435883859e-14	1.39003535560064e-13	ppk.T15	ppk.T0	YES	b4178
nth	696.464630773744	-0.808851548862357	0.111555590010173	-7.25065905517234	4.14748506340135e-13	2.11189156884045e-12	ppk.T15	ppk.T0	YES	b1633
nudE	1671.89236538816	1.48253284165023	0.124716329614767	11.8872391949762	1.37889508897918e-32	1.89620031662806e-31	ppk.T15	ppk.T0	YES	b3397
nudI	869.540043996867	2.81534307578747	0.0865549779585382	32.5266454014475	4.47997337059689e-232	1.61204375118645e-229	ppk.T15	ppk.T0	YES	b2251
nupC	2295.38099661312	-0.60148194592308	0.106361708114774	-5.65506098561361	1.55790945847755e-08	5.59654995150255e-08	ppk.T15	ppk.T0	YES	b2393
nusA	8749.92914128696	-1.11304538083274	0.119473188742148	-9.31627750586757	1.20493646296768e-20	9.65290472559263e-20	ppk.T15	ppk.T0	YES	b3169
obgE	1555.59786056116	-0.884475367976212	0.210474712520174	-4.20228804394463	2.64230614825739e-05	6.99538807368204e-05	ppk.T15	ppk.T0	YES	b3183
ogrK	65.456202412522	1.08559495935189	0.17634966728978	6.15592292310951	7.46415210736538e-10	2.95418962416166e-09	ppk.T15	ppk.T0	YES	b2082
ompA	193913.876665281	0.720602879523777	0.0491085489169059	14.673674857367	9.50544354449175e-49	2.25519259478656e-47	ppk.T15	ppk.T0	YES	b0957
ompN	51.9360298757727	-0.67158435815394	0.218350011956996	-3.07572393577981	0.00209992173398848	0.0043572619160799	ppk.T15	ppk.T0	YES	b1377
ompT	31768.4301392962	0.656712429533402	0.127436473139786	5.15325332970452	2.56005752195797e-07	8.33659757150417e-07	ppk.T15	ppk.T0	YES	b0565
ompW	658.269066633206	-2.55065887796918	0.144267374927555	-17.6800810249026	5.97103367558558e-70	3.18307696434303e-68	ppk.T15	ppk.T0	YES	b1256
oppB	2472.43699096429	-1.55087941958616	0.219506747829235	-7.06529268427165	1.6027780877701e-12	7.732732718426e-12	ppk.T15	ppk.T0	YES	b1244
oppC	3172.34858583732	-0.95730027901294	0.168388582747033	-5.68506643025243	1.30761821168867e-08	4.73285451640541e-08	ppk.T15	ppk.T0	YES	b1245
osmB	498.036330470422	0.911368499667761	0.0938812871165298	9.70766941591383	2.79658257909457e-22	2.47959827033477e-21	ppk.T15	ppk.T0	YES	b1283
osmF	853.219762459009	1.48568419762176	0.126682980829406	11.7275753056554	9.20580484209743e-32	1.22687238605484e-30	ppk.T15	ppk.T0	YES	b2131
osmY	3757.61389072462	1.18154210538587	0.168293002503589	7.0207441058678	2.20689722649406e-12	1.06117842138099e-11	ppk.T15	ppk.T0	YES	b4376
otsA	3781.1715815813	0.769353674015682	0.0906057534971621	8.49122317645953	2.04473478897767e-17	1.38388163304163e-16	ppk.T15	ppk.T0	YES	b1896
otsB	1838.7658030961	1.07516315537404	0.157091628162033	6.84417857242562	7.69159280126389e-12	3.56737891684828e-11	ppk.T15	ppk.T0	YES	b1897
paaF	30.3792663900491	0.786518873216505	0.274842735373152	2.86170515712796	0.00421368695140479	0.00838465449592898	ppk.T15	ppk.T0	YES	b1393
paaJ	155.38178490473	0.896480829777442	0.159333549614497	5.6264410850474	1.83965578039492e-08	6.57041659201429e-08	ppk.T15	ppk.T0	YES	b1397
paaK	208.610987596545	0.824230543027862	0.163045018913151	5.05523289532018	4.29865868997555e-07	1.36582841966994e-06	ppk.T15	ppk.T0	YES	b1398
paaX	425.981879954586	0.632851606918763	0.125551745366055	5.04056399274768	4.64161882263137e-07	1.46939223431981e-06	ppk.T15	ppk.T0	YES	b1399
paaY	490.93979900135	0.669472621938025	0.0883323321374465	7.57902124554251	3.48171498389996e-14	1.90304370892152e-13	ppk.T15	ppk.T0	YES	b1400
pagP	195.585941219795	-1.84569969948734	0.108691428959774	-16.9810970115262	1.13347439929656e-64	5.2627338238307e-63	ppk.T15	ppk.T0	YES	b0622
pal	17818.2780427059	0.682789100816869	0.0776379063338607	8.79453263307643	1.43644620629757e-18	1.03895723932879e-17	ppk.T15	ppk.T0	YES	b0741
paoA	97.4129458880739	0.922912413744656	0.162157741465599	5.69144837245063	1.25966245057002e-08	4.57077517778264e-08	ppk.T15	ppk.T0	YES	b0286
patA	3818.26266836421	1.54829672394634	0.153237160676787	10.1039246427442	5.30746350953582e-24	5.05907890379154e-23	ppk.T15	ppk.T0	YES	b3073
patD	501.542665079531	0.600660704807367	0.127669042625172	4.70482657703377	2.54081842992248e-06	7.4330989027136e-06	ppk.T15	ppk.T0	YES	b1444
pck	4362.21383667458	-1.33377806272246	0.202891739577914	-6.57384113072904	4.90335492579478e-11	2.13865520904867e-10	ppk.T15	ppk.T0	YES	b3403
pdhR	6979.61618763086	1.85134091180726	0.208028565085485	8.89945527935785	5.61214352050922e-19	4.12129859210184e-18	ppk.T15	ppk.T0	YES	b0113
pepA	6029.79084649704	0.614812644742488	0.0546177571109079	11.2566439426291	2.14783303700638e-29	2.59059861837809e-28	ppk.T15	ppk.T0	YES	b4260
pepB	887.25197314324	1.27627827075597	0.170769829653793	7.4736753754654	7.79853862040071e-14	4.15729503245559e-13	ppk.T15	ppk.T0	YES	b2523
pepE	604.073219773906	-3.14867982695542	0.243443410509091	-12.9339291639518	2.89630383544888e-38	4.96279363550329e-37	ppk.T15	ppk.T0	YES	b4021
pepT	3147.29276189355	-1.28128001301515	0.163082025997776	-7.8566598935472	3.94512164894868e-15	2.2927369152302e-14	ppk.T15	ppk.T0	YES	b1127
pfkA	11138.3712349016	-0.978177220449735	0.173398884988176	-5.64119671540239	1.68872289436215e-08	6.05137382394668e-08	ppk.T15	ppk.T0	YES	b3916
pfkB	1810.83052957057	0.589537728795285	0.0688834117974808	8.55848619299728	1.14359172307828e-17	7.81333712065192e-17	ppk.T15	ppk.T0	YES	b1723
pflA	2198.49184224998	-1.13755608734097	0.156396410232715	-7.27354346335895	3.50178054606287e-13	1.79580622302844e-12	ppk.T15	ppk.T0	YES	b0902
pflB	154665.224726539	-2.09768464044526	0.230022226128206	-9.11948673723421	7.54809493756649e-20	5.78910727183164e-19	ppk.T15	ppk.T0	YES	b0903
pgaA	418.116994464144	-0.737798590120062	0.0949468495687373	-7.77064845722899	7.80853343041732e-15	4.43065011202917e-14	ppk.T15	ppk.T0	YES	b1024
pgaC	83.5535645153269	1.50607543672827	0.218684041020913	6.88699289485072	5.69840670290466e-12	2.66007785331268e-11	ppk.T15	ppk.T0	YES	b1022
pgaD	243.916857608628	3.33041356754468	0.22476743496019	14.8171534196427	1.13492988522446e-49	2.8101058566025e-48	ppk.T15	ppk.T0	YES	b1021
pgk	15938.4396256862	-0.630053245087904	0.172097556700915	-3.66102376562418	0.000251209453085948	0.000589202834560088	ppk.T15	ppk.T0	YES	b2926
pheL	49.1611447876504	-2.65358171809575	0.250456123693831	-10.5949963568853	3.14353240121327e-26	3.27078865263588e-25	ppk.T15	ppk.T0	YES	b2598
pheS	4597.56909478715	-0.673253283286721	0.0773329958037909	-8.70589941963322	3.15066156803641e-18	2.23405508441753e-17	ppk.T15	ppk.T0	YES	b1714
phnN	23.0045604698758	0.605628053773674	0.272422175202749	2.22312318489836	0.0262074946742795	0.0445527409462752	ppk.T15	ppk.T0	YES	b4094
phnO	165.281696767718	0.774966321579494	0.129215405596337	5.99747621425615	2.00407708850107e-09	7.71954047113971e-09	ppk.T15	ppk.T0	YES	b4093
phoB	266.982480583259	0.820731233894566	0.0901164981563959	9.10744703450636	8.43432489153968e-20	6.4345255974679e-19	ppk.T15	ppk.T0	YES	b0399
phoE	286.738358964458	2.43757928331126	0.145279527944552	16.7785462810809	3.50306971116311e-63	1.44059571550498e-61	ppk.T15	ppk.T0	YES	b0241
phoH	2668.98970716125	5.19902235610158	0.318518406160877	16.322517806006	6.82611724068513e-60	2.4115668522837e-58	ppk.T15	ppk.T0	YES	b1020
phoP	1491.67896494371	0.62156454530503	0.0968798490257314	6.41582900423329	1.40058585410765e-10	5.89447340939262e-10	ppk.T15	ppk.T0	YES	b1130
pinQ	152.6469615143	-1.06282162844673	0.209068641172848	-5.08360135926863	3.70344800569104e-07	1.18984289349508e-06	ppk.T15	ppk.T0	YES	b1545
pinR	167.212802500639	-1.05896456764624	0.188139340950664	-5.62861846063302	1.81658723382457e-08	6.49339708249545e-08	ppk.T15	ppk.T0	YES	b1374
pitA	2919.68398382275	-0.738997163179151	0.094075031023329	-7.85540174837564	3.98492764148766e-15	2.31275773601394e-14	ppk.T15	ppk.T0	YES	b3493
pka	1418.42336907374	-1.25541340867345	0.157838091362225	-7.95380505325791	1.80868657948424e-15	1.08320508324729e-14	ppk.T15	ppk.T0	YES	b2584
plaP	4577.92675480733	0.798440483997157	0.100025433402259	7.9823746505169	1.43544552065944e-15	8.65677899190985e-15	ppk.T15	ppk.T0	YES	b2014
pmrR	253.16413870367	1.65657802930644	0.249186182962915	6.64795298683547	2.97197194159455e-11	1.31082480529165e-10	ppk.T15	ppk.T0	YES	b4703
pntA	13242.19381018	0.921378387971844	0.121300401293938	7.59583956972357	3.05803200799099e-14	1.67570840234836e-13	ppk.T15	ppk.T0	YES	b1603
pntB	11277.9684210868	0.808337266833123	0.17593842349901	4.59443281778452	4.33927895722223e-06	1.24581160487271e-05	ppk.T15	ppk.T0	YES	b1602
pnuC	2796.51118719499	0.58598426826459	0.10266123687042	5.70794085604312	1.14351138884002e-08	4.16682040254109e-08	ppk.T15	ppk.T0	YES	b0751
polB	1272.73873187949	1.57578991518592	0.0941585201175325	16.7355000186808	7.22478684445114e-63	2.86207610957248e-61	ppk.T15	ppk.T0	YES	b0060
potF	1095.27585482682	1.80527510892601	0.183643119286329	9.83034439810019	8.33333009407425e-23	7.57543565183423e-22	ppk.T15	ppk.T0	YES	b0854
potG	820.151036672907	1.15717876871575	0.254309457115423	4.55027816047967	5.35750443697337e-06	1.52596993132262e-05	ppk.T15	ppk.T0	YES	b0855
potH	413.667939434509	1.04406982105825	0.302262204994686	3.45418581551275	0.000551956931447315	0.00123106923036648	ppk.T15	ppk.T0	YES	b0856
poxB	4321.83135280599	0.793756629399393	0.103495256996912	7.66949764106653	1.72671278369635e-14	9.59581184041293e-14	ppk.T15	ppk.T0	YES	b0871
ppc	41231.9778123305	-0.740773787760628	0.0439641541079059	-16.84949483942	1.05814655988295e-63	4.52383846096491e-62	ppk.T15	ppk.T0	YES	b3956
ppdB	45.1971028370998	-0.624403886618387	0.184329633080997	-3.38743085515726	0.000705504980260128	0.00155665329829496	ppk.T15	ppk.T0	YES	b2825
ppdD	24.1912117497242	-0.943058076564448	0.232932606501558	-4.04863059203409	5.15181852323885e-05	0.000132021082393741	ppk.T15	ppk.T0	YES	b0108
ppsA	6900.4569234944	2.09894860950921	0.234844890067494	8.93759540139867	3.97730285078315e-19	2.9357254204584e-18	ppk.T15	ppk.T0	YES	b1702
ppsR	665.871017168508	1.14775969785915	0.120671667609944	9.51142650625445	1.88065650142187e-21	1.58297753862371e-20	ppk.T15	ppk.T0	YES	b1703
ppx	2176.18293049141	-0.758506090471344	0.0522616497233207	-14.5136269996635	9.93266199079758e-48	2.28134225937574e-46	ppk.T15	ppk.T0	YES	b2502
pqqL	319.082191048354	0.635331272318381	0.0880351623884103	7.21678991759345	5.32291115087608e-13	2.68195219947292e-12	ppk.T15	ppk.T0	YES	b1494
preA	110.567013969163	-1.68642686069651	0.241772696458539	-6.9752576920352	3.05310669312155e-12	1.45511199789171e-11	ppk.T15	ppk.T0	YES	b2147
preT	177.187427335672	-2.11272529388226	0.249759041371563	-8.45905430402091	2.69554504684383e-17	1.80455248252273e-16	ppk.T15	ppk.T0	YES	b2146
prfA	1673.50007203283	-1.03980670870457	0.0617671302814627	-16.8343049768758	1.36785066869772e-63	5.73434872566677e-62	ppk.T15	ppk.T0	YES	b1211
priB	14581.5169598193	-0.836126096077949	0.0745296287758608	-11.2187073759954	3.30059466472073e-29	3.96990745466967e-28	ppk.T15	ppk.T0	YES	b4201
prmC	644.844470355187	-0.920214089616432	0.0961210015844129	-9.57349668072595	1.03349846361191e-21	8.85445707515124e-21	ppk.T15	ppk.T0	YES	b1212
proP	7780.28253814893	1.36910654434849	0.252646329000952	5.41906367593938	5.99119778390486e-08	2.05807414724751e-07	ppk.T15	ppk.T0	YES	b4111
proY	910.981759004612	-0.877516213292824	0.0794390428437125	-11.0464096983047	2.28158071262838e-28	2.61322692762052e-27	ppk.T15	ppk.T0	YES	b0402
prpR	197.308313281886	1.93253132394252	0.230332246275654	8.39019006322601	4.8535686123466e-17	3.17541049516858e-16	ppk.T15	ppk.T0	YES	b0330
psiE	290.518473254371	1.16339463601433	0.121410594397109	9.58231562732573	9.48931059202878e-22	8.16231934987655e-21	ppk.T15	ppk.T0	YES	b4030
psiF	377.240091997778	1.14756947626497	0.0990778237442368	11.5825058817132	5.0546539571392e-31	6.53472927752308e-30	ppk.T15	ppk.T0	YES	b0384
pspA	715.82116936991	1.09457144088227	0.0881834910744419	12.4124303488764	2.23756086875605e-35	3.51337739319586e-34	ppk.T15	ppk.T0	YES	b1304
pspB	118.151505000335	0.697504641912787	0.129066499107328	5.40422686550724	6.50885218117073e-08	2.22880441858011e-07	ppk.T15	ppk.T0	YES	b1305
pspC	191.502076431896	0.827052779457613	0.0986362099243612	8.3848799552602	5.07775484628212e-17	3.31204613689519e-16	ppk.T15	ppk.T0	YES	b1306
pspD	80.2893271956378	0.842202319580655	0.150223532774985	5.60632747761408	2.06664773289398e-08	7.3205782695949e-08	ppk.T15	ppk.T0	YES	b1307
pstA	513.727930735594	1.17572862628442	0.116476690725008	10.0941108385387	5.86602596349418e-24	5.54256019920523e-23	ppk.T15	ppk.T0	YES	b3726
pstB	1147.19154849316	0.904192379923044	0.120584032195324	7.49844206949738	6.45807822419932e-14	3.45979922730678e-13	ppk.T15	ppk.T0	YES	b3725
pstC	550.69308265698	1.25839372696744	0.109426495386412	11.499899750273	1.32068732048303e-30	1.68222060467425e-29	ppk.T15	ppk.T0	YES	b3727
pstS	809.905176481106	2.2316288507559	0.147101609355994	15.1706623776986	5.5315758730577e-52	1.52135952992759e-50	ppk.T15	ppk.T0	YES	b3728
pta	12545.810078073	-0.765423671167994	0.233431340270974	-3.27900988050476	0.00104171988538846	0.00225245191041931	ppk.T15	ppk.T0	YES	b2297
ptsG	30589.1765305396	-2.04884467475905	0.132642454626214	-15.446371831196	7.9811291926225e-54	2.31292052709691e-52	ppk.T15	ppk.T0	YES	b1101
ptsH	12754.4755520309	-1.02296778508087	0.140938176353362	-7.2582731772836	3.92063144776118e-13	2.00109770584312e-12	ppk.T15	ppk.T0	YES	b2415
ptsI	46364.9513527713	-1.26239966864455	0.137127622744378	-9.20602022684962	3.38440698577046e-20	2.66190698807957e-19	ppk.T15	ppk.T0	YES	b2416
purA	26044.5097783778	-0.979081002098286	0.130363080556065	-7.51041627677103	5.89396401254748e-14	3.16938189367124e-13	ppk.T15	ppk.T0	YES	b4177
purB	7391.94872061823	0.850243038244653	0.112292037803248	7.57171260650203	3.68335630678792e-14	2.00564092467973e-13	ppk.T15	ppk.T0	YES	b1131
purC	6318.26984252376	1.25454926615264	0.0948465704645891	13.2271442183671	6.1167625544331e-40	1.10050752958509e-38	ppk.T15	ppk.T0	YES	b2476
purD	3976.32671036224	0.940613108599898	0.208874332936511	4.50324889313138	6.69224302017739e-06	1.8802724380053e-05	ppk.T15	ppk.T0	YES	b4005
purF	6131.45320876682	1.02234428122135	0.161620014176503	6.3256044520876	2.52243207870396e-10	1.03929978204615e-09	ppk.T15	ppk.T0	YES	b2312
purH	5031.61566891521	0.961309109012417	0.135547052946245	7.0920694188287	1.32121204164965e-12	6.41731563086971e-12	ppk.T15	ppk.T0	YES	b4006
purK	3112.99943191661	0.926400810953878	0.160961319246386	5.7554250629359	8.64240538038129e-09	3.17329136330667e-08	ppk.T15	ppk.T0	YES	b0522
purL	10423.4957760991	0.959032761392266	0.177815966599264	5.39340071498528	6.91365343948883e-08	2.35620801513124e-07	ppk.T15	ppk.T0	YES	b2557
purM	4582.64979685473	1.09507334191999	0.11474871258084	9.54322987413489	1.3845171787659e-21	1.17452753986467e-20	ppk.T15	ppk.T0	YES	b2499
purN	2788.49807885331	1.14402220142894	0.144280107789579	7.92917484576184	2.20606765245163e-15	1.31028887528007e-14	ppk.T15	ppk.T0	YES	b2500
purT	1068.66205936353	1.05579682045081	0.151509836138092	6.96850348045074	3.20330058136805e-12	1.523086935997e-11	ppk.T15	ppk.T0	YES	b1849
putP	924.89731742834	1.71490301929645	0.203144923825121	8.44177145559758	3.12564043904757e-17	2.07319745250498e-16	ppk.T15	ppk.T0	YES	b1015
puuA	1985.12768022198	2.99337820715336	0.31479394546608	9.50900819493652	1.92488944591008e-21	1.61391701503684e-20	ppk.T15	ppk.T0	YES	b1297
puuB	553.660627662772	1.52310941963139	0.213988864136241	7.11770411876046	1.09739632142366e-12	5.37251396361381e-12	ppk.T15	ppk.T0	YES	b1301
puuC	777.113523946105	1.82283595821539	0.238780482666928	7.63394033656446	2.27685315169518e-14	1.25561327062832e-13	ppk.T15	ppk.T0	YES	b1300
puuD	1371.60312562138	3.22716331266989	0.321258900462992	10.0453662389399	9.62893276452612e-24	9.01903073258651e-23	ppk.T15	ppk.T0	YES	b1298
puuE	434.483149522265	1.17056314181354	0.199779466489904	5.85927654318115	4.64887974335722e-09	1.73499245737394e-08	ppk.T15	ppk.T0	YES	b1302
puuP	460.350311111977	1.9884476285094	0.329155451174943	6.04105938823585	1.53105607566304e-09	5.92923778898029e-09	ppk.T15	ppk.T0	YES	b1296
puuR	829.592790909885	2.27744311173977	0.359348859337837	6.33769400558654	2.33229441215548e-10	9.65565414351616e-10	ppk.T15	ppk.T0	YES	b1299
pykA	11859.6475447558	-1.78947427361344	0.174792508129323	-10.2377057962317	1.34385165960764e-24	1.33396585429559e-23	ppk.T15	ppk.T0	YES	b1854
pyrB	22595.3881986324	1.34724821181071	0.153384467653863	8.78347222778121	1.58504034847112e-18	1.14260504585948e-17	ppk.T15	ppk.T0	YES	b4245
pyrC	7329.96575883806	1.93308999368358	0.110044109406074	17.5665013249395	4.44770006695603e-69	2.31387576977303e-67	ppk.T15	ppk.T0	YES	b1062
pyrE	158.166235317396	0.742176933171451	0.113636209740719	6.53116585694697	6.52596805995643e-11	2.82639218484372e-10	ppk.T15	ppk.T0	YES	b3642
pyrF	1256.81998622243	1.01231651420284	0.11470012254529	8.82576663161914	1.08712509472029e-18	7.90270397138422e-18	ppk.T15	ppk.T0	YES	b1281
pyrH	3315.70471488054	0.883694881950501	0.164849164739752	5.36062699101688	8.29336029181347e-08	2.79616738744079e-07	ppk.T15	ppk.T0	YES	b0171
pyrI	13889.0804186579	1.24082690169855	0.150698453844227	8.23383963170025	1.81306369318884e-16	1.14960484980755e-15	ppk.T15	ppk.T0	YES	b4244
pyrL	726.055933577834	0.796040354417087	0.200280050741955	3.97463627289931	7.04868946181266e-05	0.000177885687294606	ppk.T15	ppk.T0	YES	b4246
qorA	1365.18667187609	0.709035732039425	0.114398035794249	6.19797120743108	5.71956001752243e-10	2.28804451492922e-09	ppk.T15	ppk.T0	YES	b4051
qseC	290.547170219367	0.585272455511241	0.0985268921920371	5.94023055523254	2.84621504062285e-09	1.08664514106184e-08	ppk.T15	ppk.T0	YES	b3026
queA	1055.24032254104	-1.1231222754457	0.116386009925987	-9.64997662657158	4.91669348153187e-22	4.3150980596046e-21	ppk.T15	ppk.T0	YES	b0405
raiA	7809.27857122283	-2.27484977547961	0.101084805020801	-22.5043692275164	3.76123564329585e-112	5.07531734617234e-110	ppk.T15	ppk.T0	YES	b2597
rarD	472.558554111021	0.641466909735575	0.109556079502531	5.85514663036803	4.76589340153474e-09	1.77712674506278e-08	ppk.T15	ppk.T0	YES	b3819
ravA	1682.72612937999	-1.79974482028023	0.103334431382959	-17.4167002827001	6.16304634790205e-68	3.13082754473424e-66	ppk.T15	ppk.T0	YES	b3746
rbbA	1601.57255897881	1.5518847579773	0.176003974568062	8.81732791424647	1.17223559618473e-18	8.50708118374063e-18	ppk.T15	ppk.T0	YES	b3486
rbfA	1184.08993528015	-0.986304263593949	0.106769485378643	-9.23769801920617	2.51857154017994e-20	1.98815208601407e-19	ppk.T15	ppk.T0	YES	b3167
rbsA	932.950220300628	-2.33821991089701	0.144388825620446	-16.1939118269683	5.56738838262539e-59	1.89291205009263e-57	ppk.T15	ppk.T0	YES	b3749
rbsB	1360.10424128403	-0.964830372462976	0.0781992308082704	-12.3381056628109	5.64688585561402e-35	8.77095436134581e-34	ppk.T15	ppk.T0	YES	b3751
rbsC	525.661155802608	-1.7562096737358	0.122801542071098	-14.3012021194247	2.15062237330864e-46	4.66652633565161e-45	ppk.T15	ppk.T0	YES	b3750
rbsD	747.057552445893	-2.00284532290837	0.296800498079628	-6.74811981741024	1.49773246201171e-11	6.80042983277239e-11	ppk.T15	ppk.T0	YES	b3748
rbsK	1074.01107361512	-0.775836231139889	0.0734393768428832	-10.564308474454	4.36171471230665e-26	4.52737599224522e-25	ppk.T15	ppk.T0	YES	b3752
rbsR	580.948413727004	-0.594391319161574	0.0877107454049279	-6.77672178497047	1.22933289232704e-11	5.62911922488669e-11	ppk.T15	ppk.T0	YES	b3753
rclA	227.149585416602	0.958006385582191	0.168623821304251	5.6813229481595	1.3365682911291e-08	4.82147191403129e-08	ppk.T15	ppk.T0	YES	b0304
rclR	67.0572827226296	0.857567355035157	0.221090704642188	3.87880330121992	0.000104971589092679	0.000258124898463661	ppk.T15	ppk.T0	YES	b0305
rcnB	378.874303563692	0.710747678849728	0.107722368554173	6.59795814359854	4.16858909412614e-11	1.82926501101999e-10	ppk.T15	ppk.T0	YES	b2107
rcsA	211.493940831463	1.27307160994541	0.126550031825397	10.0598284455739	8.31431027824521e-24	7.80460690901366e-23	ppk.T15	ppk.T0	YES	b1951
recA	14420.5413149312	2.66421793039653	0.0810176342637	32.8844202204783	3.67079206600401e-237	1.58504801410053e-234	ppk.T15	ppk.T0	YES	b2699
recD	1403.76178004628	-0.709826527447358	0.0907577348998284	-7.82111329938778	5.23581924443031e-15	3.01443566632668e-14	ppk.T15	ppk.T0	YES	b2819
recN	8954.1755260958	4.58031289205672	0.0705833189870184	64.8922855681967	0	0	ppk.T15	ppk.T0	YES	b2616
recT	98.3743145212395	0.587586889473702	0.148823684183759	3.94820819479367	7.87383155149054e-05	0.000197211163801254	ppk.T15	ppk.T0	YES	b1349
recX	123.828053433689	1.33415544972618	0.141709527543878	9.41471948181524	4.74347310095038e-21	3.90883909349308e-20	ppk.T15	ppk.T0	YES	b2698
rhaT	64.5529481806083	0.766053646486563	0.159124262982624	4.81418504084582	1.47801808730464e-06	4.42892581608706e-06	ppk.T15	ppk.T0	YES	b3907
rhlB	8749.50389269031	-0.723194698034728	0.048793412470865	-14.8215642524809	1.0628034385132e-49	2.65270823554912e-48	ppk.T15	ppk.T0	YES	b3780
rhlE	2331.27676304828	-0.773515504304247	0.122590290711669	-6.30976156279411	2.79465682115047e-10	1.14708442525929e-09	ppk.T15	ppk.T0	YES	b0797
rho	25012.348817862	-0.673963657955159	0.0568140739284025	-11.8626180337726	1.85095553072586e-32	2.5372780894204e-31	ppk.T15	ppk.T0	YES	b3783
rhsC	475.30693253358	-0.646226748677127	0.0917139520837464	-7.04611167652049	1.83986610250656e-12	8.85679133848756e-12	ppk.T15	ppk.T0	YES	b0700
ribB	3472.76157955813	-1.3399227160539	0.116553040892782	-11.4962484529813	1.37774500837162e-30	1.74460496954506e-29	ppk.T15	ppk.T0	YES	b3041
ridA	8163.33165727977	1.09903339943592	0.146220433265533	7.51627782035159	5.63577281880132e-14	3.03432257251672e-13	ppk.T15	ppk.T0	YES	b4243
rihA	606.143765140743	-1.90810406606123	0.164289860522874	-11.6142533689446	3.48822150882425e-31	4.53678929972985e-30	ppk.T15	ppk.T0	YES	b0651
rihC	248.934955022419	-1.01876131990581	0.121139864842188	-8.40979409406622	4.10731121464317e-17	2.70769004959224e-16	ppk.T15	ppk.T0	YES	b0030
rimM	28470.4624619233	-1.06277252427852	0.129065546988536	-8.23436268683627	1.80516030503034e-16	1.14627679369427e-15	ppk.T15	ppk.T0	YES	b2608
rimP	3236.86370142076	-1.4182901020905	0.0709246019377384	-19.9971527980595	5.83075642229928e-89	4.84177042913236e-87	ppk.T15	ppk.T0	YES	b3170
rlmA	927.359763425159	-0.890033427803578	0.0987775984745848	-9.01047850472474	2.05159361411447e-19	1.53266111172081e-18	ppk.T15	ppk.T0	YES	b1822
rlmC	712.624866361624	-1.17636675428204	0.137809702538333	-8.53616786492102	1.38746745584473e-17	9.44966005416016e-17	ppk.T15	ppk.T0	YES	b0859
rlmD	938.277123312751	-0.749079523977138	0.0888333839315975	-8.43241010107119	3.38617905371539e-17	2.24256459416304e-16	ppk.T15	ppk.T0	YES	b2785
rlmG	670.216144921977	-0.861423588755738	0.110977130258417	-7.76217214078124	8.3486981443811e-15	4.73092894848262e-14	ppk.T15	ppk.T0	YES	b3084
rlmJ	978.790464159511	-0.617013015271946	0.104043971053475	-5.93031012777111	3.02363043275777e-09	1.15132594432523e-08	ppk.T15	ppk.T0	YES	b3499
rluB	2584.54056932384	-0.642454352572946	0.154590487967403	-4.15584659198705	3.24085235893514e-05	8.48121241568602e-05	ppk.T15	ppk.T0	YES	b1269
rmuC	692.46726300591	0.588305724207762	0.0646340576734417	9.102101049885	8.86009459188247e-20	6.74742300665758e-19	ppk.T15	ppk.T0	YES	b3832
rnhB	1095.75498763839	-0.759521711667896	0.0750378345990983	-10.1218500737097	4.41981006088102e-24	4.24105329841872e-23	ppk.T15	ppk.T0	YES	b0183
rnk	953.507690731885	-1.01336787185324	0.108138644302651	-9.37100588219968	7.18445293773643e-21	5.86436063991416e-20	ppk.T15	ppk.T0	YES	b0610
rnlB	1262.74603577273	-0.696039317854063	0.0557747633092173	-12.4794669946907	9.66313355800203e-36	1.54538558160936e-34	ppk.T15	ppk.T0	YES	b2631
rnr	5399.78701313449	-0.684421325464107	0.0570936526027659	-11.9876955539354	4.12213818657392e-33	5.77902360052798e-32	ppk.T15	ppk.T0	YES	b4179
rof	606.203764890823	0.606144676642834	0.0875699928220422	6.92183083621609	4.45843465669378e-12	2.09711556074115e-11	ppk.T15	ppk.T0	YES	b0189
rplA	62711.7393141629	-0.699496522799035	0.104245040608976	-6.71011799422527	1.94467099214422e-11	8.71067359344267e-11	ppk.T15	ppk.T0	YES	b3984
rplB	67160.7553005849	-1.42355732267111	0.13146392792186	-10.8285013628777	2.52249855281001e-27	2.74361429497069e-26	ppk.T15	ppk.T0	YES	b3317
rplC	57599.5414945701	-1.37535060342	0.121105935103113	-11.3565912541692	6.87761483934352e-30	8.38913584075856e-29	ppk.T15	ppk.T0	YES	b3320
rplD	30904.3279049512	-1.34998542572318	0.134638208594677	-10.0267631292337	1.16265692560137e-23	1.08197254412645e-22	ppk.T15	ppk.T0	YES	b3319
rplE	48037.4988242086	-0.637555293295524	0.107164235635853	-5.94932898566978	2.69243987248762e-09	1.02884560791164e-08	ppk.T15	ppk.T0	YES	b3308
rplF	38222.3838042888	-0.695814645263048	0.136596839180354	-5.09392932836709	3.50717545821367e-07	1.13014803198259e-06	ppk.T15	ppk.T0	YES	b3305
rplI	21858.873916344	-0.74022527033347	0.0862997933011099	-8.57737014213625	9.70668683403378e-18	6.66350934012048e-17	ppk.T15	ppk.T0	YES	b4203
rplK	26234.5631734737	-0.728546025111801	0.0900208397039849	-8.09308186312719	5.8173738705604e-16	3.60911212256894e-15	ppk.T15	ppk.T0	YES	b3983
rplO	27123.7044943975	-0.911812695090138	0.113785889578706	-8.01340744855214	1.11573234032778e-15	6.79510894997936e-15	ppk.T15	ppk.T0	YES	b3301
rplP	38153.1817268944	-1.19097328511001	0.0821162413138108	-14.5035046180286	1.15118963314365e-47	2.60253237482423e-46	ppk.T15	ppk.T0	YES	b3313
rplR	17636.1151114509	-0.86711110324349	0.136679021647227	-6.34414186459083	2.23668650733563e-10	9.27762952802617e-10	ppk.T15	ppk.T0	YES	b3304
rplS	14859.4464139067	-1.18655673858625	0.103950827716026	-11.4145963496096	3.53541458596265e-30	4.36169148062478e-29	ppk.T15	ppk.T0	YES	b2606
rplV	31481.2994094424	-1.31076163890967	0.122006199203462	-10.7434019538941	6.36546785987158e-27	6.80348767795185e-26	ppk.T15	ppk.T0	YES	b3315
rplW	23743.2629607475	-1.30019372810194	0.14657068595651	-8.87076238756047	7.26468155696862e-19	5.31676185813398e-18	ppk.T15	ppk.T0	YES	b3318
rpmC	20912.6338304801	-1.23841332468327	0.0776056146311127	-15.9577799952992	2.51519957195495e-57	8.41909438116395e-56	ppk.T15	ppk.T0	YES	b3312
rpmD	7705.65431985954	-0.801785034637344	0.12571150087196	-6.37797678872661	1.79442701296299e-10	7.48631482316348e-10	ppk.T15	ppk.T0	YES	b3302
rpmE	10850.5748878597	-0.754529669133084	0.0873619840420084	-8.63681929167572	5.77997024113501e-18	4.00608531319759e-17	ppk.T15	ppk.T0	YES	b3936
rpmJ	6738.34281771215	-0.668659162839848	0.111980224898207	-5.9712253966955	2.35478147409561e-09	9.03014778432047e-09	ppk.T15	ppk.T0	YES	b3299
rpoE	3343.27139744977	-0.594616358447648	0.0898162919336164	-6.62036191481977	3.58320496477282e-11	1.57558849673005e-10	ppk.T15	ppk.T0	YES	b2573
rpoH	5207.90689543683	-0.699294520792676	0.0867789652813434	-8.0583413103108	7.73366338020063e-16	4.77739033987215e-15	ppk.T15	ppk.T0	YES	b3461
rpoS	18529.4830096574	1.50456360553957	0.200386869253006	7.50829438649459	5.99026792285035e-14	3.21716130483431e-13	ppk.T15	ppk.T0	YES	b2741
rpsC	62335.8334888306	-1.34524351237335	0.087417053820198	-15.3887994800223	1.94609517998974e-53	5.60215932479713e-52	ppk.T15	ppk.T0	YES	b3314
rpsE	28817.9898239022	-0.806318026895824	0.129889002723994	-6.20774669129763	5.374969495563e-10	2.15698125295921e-09	ppk.T15	ppk.T0	YES	b3303
rpsF	30444.8557938359	-0.880404302102737	0.0761100888157084	-11.5675111644467	6.02037867770753e-31	7.75999854637048e-30	ppk.T15	ppk.T0	YES	b4200
rpsH	21997.6986461464	-0.791284693881332	0.137454153029936	-5.75671725036201	8.57653850923237e-09	3.15447131881306e-08	ppk.T15	ppk.T0	YES	b3306
rpsJ	32127.5204341414	-1.45316604787685	0.124803316224455	-11.6436493182872	2.47207083196344e-31	3.2346672280055e-30	ppk.T15	ppk.T0	YES	b3321
rpsN	35144.9986597044	-0.649357166383285	0.133499758653278	-4.86410741812484	1.14974463723882e-06	3.50854935943267e-06	ppk.T15	ppk.T0	YES	b3307
rpsP	11884.6533920037	-1.14117687094313	0.0992394711219357	-11.4992236258591	1.33107298301635e-30	1.69046268843076e-29	ppk.T15	ppk.T0	YES	b2609
rpsQ	26764.7442434201	-1.04614218012032	0.0708313547432766	-14.7694786286665	2.30489022259793e-49	5.56006479395412e-48	ppk.T15	ppk.T0	YES	b3311
rpsR	17066.2780879372	-0.820757961118696	0.0768090566682184	-10.6856925045182	1.18759394833075e-26	1.26306174110644e-25	ppk.T15	ppk.T0	YES	b4202
rpsS	18265.3441718107	-1.28499907396991	0.127213226394237	-10.1011436498566	5.46016628298573e-24	5.19317136782651e-23	ppk.T15	ppk.T0	YES	b3316
rraA	2023.25456143746	-0.713444541896093	0.0814591750529917	-8.75830796754295	1.98203032006206e-18	1.42166227940664e-17	ppk.T15	ppk.T0	YES	b3929
rrrD	191.415087884346	-0.82099053602394	0.125245701576086	-6.55503961966464	5.5627105806746e-11	2.42134922251542e-10	ppk.T15	ppk.T0	YES	b0555
rrrQ	21.719172740091	-0.750062702265581	0.244660467763272	-3.06572904532875	0.00217139992840448	0.00449909063860391	ppk.T15	ppk.T0	YES	b1554
rsd	1733.78026275831	1.68711504027596	0.0783076267023591	21.5447091339972	5.93551762766641e-103	6.25111344299112e-101	ppk.T15	ppk.T0	YES	b3995
rseB	4454.43808505086	-0.683466089202383	0.0470022840621697	-14.5411250291234	6.64908325364851e-48	1.54358825211044e-46	ppk.T15	ppk.T0	YES	b2571
rseC	1140.50724359404	-0.956179210346074	0.0610781398053917	-15.6550152541101	3.0703962627835e-55	9.33659933992899e-54	ppk.T15	ppk.T0	YES	b2570
rsmB	3030.3488683753	-0.677218623200335	0.0740663280977165	-9.14340754555665	6.05148299684962e-20	4.68285010401374e-19	ppk.T15	ppk.T0	YES	b3289
rtcA	348.90499056185	-1.3495456236334	0.170065015371919	-7.93546880104678	2.09701703161008e-15	1.24723409676203e-14	ppk.T15	ppk.T0	YES	b4475
rtcB	143.595111492585	0.793549939332519	0.139591312840494	5.68480891242336	1.30959004749886e-08	4.73602162906204e-08	ppk.T15	ppk.T0	YES	b3421
rtn	1231.80440209086	-0.682814343444252	0.082892991662972	-8.23729883245682	1.76142141241328e-16	1.12180201457235e-15	ppk.T15	ppk.T0	YES	b2176
rusA	7.64298736339403	1.270710607229	0.421767964636432	3.01281916544886	0.00258833102003282	0.00530442019197993	ppk.T15	ppk.T0	YES	b0550
rutR	228.930846537432	0.735281880461607	0.115711058321855	6.35446508851722	2.09153139279451e-10	8.69223537448191e-10	ppk.T15	ppk.T0	YES	b1013
ruvA	582.64476196065	1.66948598163226	0.0818411653169315	20.3990983653171	1.70327109671521e-92	1.53223429075339e-90	ppk.T15	ppk.T0	YES	b1861
ruvB	1150.37054489396	1.49018998962859	0.0755050890277223	19.7362854453619	1.05235996546368e-86	8.26198241976759e-85	ppk.T15	ppk.T0	YES	b1860
rzoD	200.83859576174	0.885200186479829	0.162777876436986	5.43808658680042	5.38558021246428e-08	1.85742295187067e-07	ppk.T15	ppk.T0	YES	b4510
rzpD	172.072732368371	-0.636193780215234	0.152641825187476	-4.16788635378183	3.07437137827731e-05	8.06999125313155e-05	ppk.T15	ppk.T0	YES	b0556
rzpQ	22.2150771940346	-1.16538596056175	0.394736397488956	-2.95231442546251	0.00315401587638117	0.00639091532342276	ppk.T15	ppk.T0	YES	b1553
sbmC	627.162190497114	1.3945451235178	0.116047056841005	12.0170658479383	2.89054298007543e-33	4.06559107099861e-32	ppk.T15	ppk.T0	YES	b2009
sdaB	388.477994227105	-1.49498961402747	0.111622703808383	-13.3932395742164	6.62277913661788e-41	1.23263622034121e-39	ppk.T15	ppk.T0	YES	b2797
sdaC	808.416438978149	-1.49123501071458	0.125350977842018	-11.8964768874321	1.23449625914218e-32	1.70305266676548e-31	ppk.T15	ppk.T0	YES	b2796
sdhA	5271.63928137272	0.830331385900696	0.261655346322552	3.17337825338037	0.00150676080226669	0.00318462708966597	ppk.T15	ppk.T0	YES	b0723
sdhC	2157.68350989331	2.2513718304609	0.254722065201286	8.83854262363105	9.6975242368336e-19	7.07329554977153e-18	ppk.T15	ppk.T0	YES	b0721
sdhD	1100.45065376664	2.04093206334244	0.304538188900489	6.7017278545954	2.05969371074787e-11	9.16882210619515e-11	ppk.T15	ppk.T0	YES	b0722
secY	63933.3337742352	-1.00487766213199	0.0942595852087759	-10.6607477627478	1.55343387496709e-26	1.64405085100684e-25	ppk.T15	ppk.T0	YES	b3300
selA	1284.28635359515	-1.36884397775426	0.0712343115147605	-19.2160764755988	2.71543300762569e-82	1.98732876727589e-80	ppk.T15	ppk.T0	YES	b3591
selB	2978.9279701726	-1.25221781591471	0.144703900507632	-8.65365626995425	4.98752724420396e-18	3.49046071968763e-17	ppk.T15	ppk.T0	YES	b3590
serA	24355.3967146961	0.873004432014	0.0763668021744828	11.4317269697815	2.90277518778703e-30	3.61215655932692e-29	ppk.T15	ppk.T0	YES	b2913
serC	29722.8700712586	0.62774163852944	0.0495473974072835	12.6695179036217	8.72489540383113e-37	1.43247522257577e-35	ppk.T15	ppk.T0	YES	b0907
setB	183.185810829857	-2.23716797092589	0.111470633129274	-20.0695726589389	1.36170313905424e-89	1.15290865773259e-87	ppk.T15	ppk.T0	YES	b2170
sfmH	6.64347565125096	1.59123218493495	0.490348699809232	3.24510330210729	0.00117408023560195	0.00251721869778015	ppk.T15	ppk.T0	YES	b0533
sfmZ	17.8881010339303	-0.719265967000398	0.324954535146991	-2.21343569393497	0.0268676220987831	0.0455852228772282	ppk.T15	ppk.T0	YES	b0535
sgcQ	681.660314626002	-0.604679259183864	0.0820320762429011	-7.37125386651654	1.69030609232855e-13	8.78308267951227e-13	ppk.T15	ppk.T0	YES	b4303
smrA	408.416287715422	0.6390930673814	0.0943956457594778	6.77036596592414	1.28457042566872e-11	5.85720707290129e-11	ppk.T15	ppk.T0	YES	b1340
sodA	11348.7323906378	2.33952100676787	0.129601337295902	18.0516733513818	7.65363789006384e-73	4.3484747906968e-71	ppk.T15	ppk.T0	YES	b3908
sodB	13613.0363934768	-0.887171540795513	0.11050705501009	-8.02818915692313	9.89218798619689e-16	6.05020789297425e-15	ppk.T15	ppk.T0	YES	b1656
sodC	578.050843253658	0.779925225155363	0.0928299863533325	8.40165183464302	4.40241469334588e-17	2.89339827182154e-16	ppk.T15	ppk.T0	YES	b1646
soxR	94.1917602934302	0.817771284416577	0.177541613160064	4.6060823142308	4.10326018831094e-06	1.17961900753173e-05	ppk.T15	ppk.T0	YES	b4063
soxS	375.311977332307	3.37377473799733	0.0988737790565346	34.122036905945	3.47608130485707e-255	1.6677465638192e-252	ppk.T15	ppk.T0	YES	b4062
speC	1153.29075655242	0.605397983882709	0.0819281718846575	7.38937498489553	1.47520592283022e-13	7.71179076849986e-13	ppk.T15	ppk.T0	YES	b2965
srkA	2275.34396993323	-0.597242209135318	0.0656828636760314	-9.09281623409577	9.65062780182991e-20	7.32362229319886e-19	ppk.T15	ppk.T0	YES	b3859
srlA	26.1724362819506	-2.52113993420121	0.271733577987845	-9.27798453496236	1.72714574869452e-20	1.37852409295063e-19	ppk.T15	ppk.T0	YES	b2702
srlB	14.6523851816412	-2.23050629100331	0.402628968409475	-5.53985546498204	3.02721388244609e-08	1.06013864918104e-07	ppk.T15	ppk.T0	YES	b2704
srlD	152.739589859097	-1.04199322177068	0.153265907600103	-6.79859753605095	1.05642480937537e-11	4.8487627921225e-11	ppk.T15	ppk.T0	YES	b2705
srlE	48.3754939392673	-1.44089237762923	0.230534931383735	-6.25021279413315	4.09893833001045e-10	1.66816359179879e-09	ppk.T15	ppk.T0	YES	b2703
srlM	49.5243374091295	-0.776845347575425	0.181766953816441	-4.27385358704932	1.92123220381704e-05	5.13995084019949e-05	ppk.T15	ppk.T0	YES	b2706
srlQ	765.452784926454	-1.33086473944139	0.16835048196041	-7.90532182589393	2.67242263385446e-15	1.58075629218953e-14	ppk.T15	ppk.T0	YES	b2708
srlR	597.87956382204	-1.61462128783639	0.0988412530679971	-16.3354999832471	5.51780841515821e-60	1.9854913947211e-58	ppk.T15	ppk.T0	YES	b2707
ssb	1718.80909544757	0.788652926831726	0.0807776306592039	9.76325896656968	1.61868266944742e-22	1.44410573691611e-21	ppk.T15	ppk.T0	YES	b4059
sseB	686.312428120101	0.966121640612489	0.105868063627263	9.12571371867136	7.1265115557706e-20	5.48525434898707e-19	ppk.T15	ppk.T0	YES	b2522
sstT	3456.39817757448	-0.924119404072796	0.170751023879785	-5.41208704390208	6.22943928911365e-08	2.13651460289061e-07	ppk.T15	ppk.T0	YES	b3089
ssuD	61.2698336779701	0.668015693403853	0.206206467965415	3.23954772124748	0.00119719431156008	0.0025655012592141	ppk.T15	ppk.T0	YES	b0935
sthA	4034.24164094826	1.37502752611493	0.25984124686232	5.29179852205491	1.21119285526306e-07	4.03855656295437e-07	ppk.T15	ppk.T0	YES	b3962
stpA	815.616419019591	1.35862703084705	0.157728592212378	8.61370162372137	7.07386517827109e-18	4.87938495843044e-17	ppk.T15	ppk.T0	YES	b2669
sufA	223.190374260656	1.21133585074219	0.220738406417331	5.48765332867369	4.0730842651845e-08	1.41492983564495e-07	ppk.T15	ppk.T0	YES	b1684
sufB	999.003873213127	0.822520355373624	0.133078684379694	6.18070699456905	6.38151618038182e-10	2.53966699233997e-09	ppk.T15	ppk.T0	YES	b1683
sulA	3400.49557774935	3.23526758526622	0.0754176799824832	42.8979993287736	0	0	ppk.T15	ppk.T0	YES	b0958
symE	47.007473740145	0.739399361936485	0.17666782618141	4.18525193816127	2.84849990362773e-05	7.5044677143774e-05	ppk.T15	ppk.T0	YES	b4347
tam	572.830814940944	1.43478993619118	0.0864178512878289	16.6029346345626	6.63653734728777e-62	2.51373405838496e-60	ppk.T15	ppk.T0	YES	b1519
tatC	1963.32250108066	-0.698524540756579	0.0935200100851779	-7.46925219661935	8.06518349626509e-14	4.28357470318237e-13	ppk.T15	ppk.T0	YES	b3839
tatE	794.730142533681	0.714042587149152	0.111471993011918	6.40557836866529	1.49800414201355e-10	6.28608540837172e-10	ppk.T15	ppk.T0	YES	b0627
tauD	160.092301623251	-0.655516749460334	0.125861189267625	-5.20825167213759	1.9062825367201e-07	6.24058225440287e-07	ppk.T15	ppk.T0	YES	b0368
tdcA	18.4646626448884	-1.47228133497447	0.305450419820035	-4.82003375815267	1.4353393114741e-06	4.32203287792548e-06	ppk.T15	ppk.T0	YES	b3118
tdcB	14.1864119745238	-1.33029916313273	0.414027251965396	-3.21307149908073	0.00131323593201961	0.00279750999233384	ppk.T15	ppk.T0	YES	b3117
tdk	523.701965000863	1.00349221285711	0.0793972214326501	12.6388832600186	1.28871279379461e-36	2.10782645591103e-35	ppk.T15	ppk.T0	YES	b1238
tfaE	45.7699950913388	0.632699212145555	0.236014819712534	2.68076052561522	0.00734550615085331	0.0140344670616746	ppk.T15	ppk.T0	YES	b1156
thiB	1127.87723472675	1.16496463006167	0.0681681810756272	17.0895660068916	1.77489848813876e-65	8.42199084811338e-64	ppk.T15	ppk.T0	YES	b0068
thiP	762.374672450482	1.07573747806714	0.137109979831612	7.84579998763239	4.3020213816431e-15	2.48676416679182e-14	ppk.T15	ppk.T0	YES	b0067
thiQ	317.858062494475	0.702125109257703	0.190771515448374	3.68045044674245	0.000232822302987498	0.000549659215035548	ppk.T15	ppk.T0	YES	b0066
tisB	397.204753365217	2.06546380086401	0.100991694770014	20.4518183952416	5.7877060706706e-93	5.31730102407567e-91	ppk.T15	ppk.T0	YES	b4618
tnaA	66.4345492718735	-1.83777704403824	0.327795719743092	-5.60647053438827	2.06494110265668e-08	7.32053832616713e-08	ppk.T15	ppk.T0	YES	b3708
tnaC	6.03047655355231	-2.81195166197107	0.521944504284805	-5.38745333821294	7.14630205333511e-08	2.42974269813394e-07	ppk.T15	ppk.T0	YES	b3707
tolB	10488.4548602292	0.706542113702923	0.058038552749115	12.173668712194	4.29342175812796e-34	6.26317403770153e-33	ppk.T15	ppk.T0	YES	b0740
tonB	1338.55709903208	1.35282519719271	0.256844781194173	5.26709240850793	1.38601447665482e-07	4.5931009287763e-07	ppk.T15	ppk.T0	YES	b1252
torS	437.292289644087	-0.604923543419043	0.128215509137209	-4.71802161446545	2.38149197399511e-06	6.98921124074486e-06	ppk.T15	ppk.T0	YES	b0993
tpx	15029.6503007993	0.998153598946424	0.111594952587971	8.94443320059274	3.73863406470692e-19	2.76428457044597e-18	ppk.T15	ppk.T0	YES	b1324
treB	210.562699727978	-2.22064223701221	0.232571411465393	-9.5482167090973	1.31947904098395e-21	1.12155718483636e-20	ppk.T15	ppk.T0	YES	b4240
treC	229.011186470238	-2.46729587399476	0.220532670563494	-11.1878927856378	4.67409739100994e-29	5.55998692407188e-28	ppk.T15	ppk.T0	YES	b4239
treF	887.566423538825	1.15383771749044	0.156362447113491	7.37925082902392	1.59182689660407e-13	8.29132513816211e-13	ppk.T15	ppk.T0	YES	b3519
trg	471.81596202003	0.858211650258559	0.159113354342861	5.39371226131823	6.90167082868591e-08	2.35398219891515e-07	ppk.T15	ppk.T0	YES	b1421
trmD	36257.0558121039	-1.22213197472715	0.136583201893048	-8.94789372183663	3.62329643493612e-19	2.69283889949297e-18	ppk.T15	ppk.T0	YES	b2607
trmJ	2275.41875256998	-1.09060517509464	0.0669858087017112	-16.2811376951665	1.34347829342281e-59	4.67833812177393e-58	ppk.T15	ppk.T0	YES	b2532
trpC	2901.6041961958	-0.594201729305965	0.0808508529008223	-7.34935635168695	1.99163563267147e-13	1.03239887897664e-12	ppk.T15	ppk.T0	YES	b1262
trpD	3792.01583212442	-1.50565382715811	0.0944264302472706	-15.945258369032	3.07366310070421e-57	1.02092902068006e-55	ppk.T15	ppk.T0	YES	b1263
trpE	2996.07278109141	-1.5088216021098	0.106596689960016	-14.1544883117455	1.75208394216505e-45	3.69048705476521e-44	ppk.T15	ppk.T0	YES	b1264
trpL	40.2681769080075	-0.937925362391565	0.204694230732539	-4.58208010570212	4.6037346308244e-06	1.31823117612067e-05	ppk.T15	ppk.T0	YES	b1265
truB	2698.93191866878	-1.18705581944655	0.0710353643924002	-16.710772579264	1.09408809277206e-62	4.29479307689976e-61	ppk.T15	ppk.T0	YES	b3166
trxB	4680.35803448787	0.994443950870844	0.0831071136113594	11.9658102376319	5.36711068037103e-33	7.50005952033726e-32	ppk.T15	ppk.T0	YES	b0888
trxC	610.690410615866	1.12791584464297	0.0792934665788829	14.2245747765473	6.44951841779127e-46	1.38552340935436e-44	ppk.T15	ppk.T0	YES	b2582
tsaC	1542.94411845458	-0.89020068283971	0.0812745450280414	-10.9530072734652	6.42774935608983e-28	7.2657124920408e-27	ppk.T15	ppk.T0	YES	b3282
tsgA	1040.11806127943	0.918508139383404	0.0965902575071748	9.50932488522641	1.91903886566076e-21	1.61214198870101e-20	ppk.T15	ppk.T0	YES	b3364
ttdR	299.213860866554	-1.46001959941415	0.13267409747074	-11.0045564827463	3.63299157753714e-28	4.12822569258036e-27	ppk.T15	ppk.T0	YES	b3060
tus	380.40269668107	0.851158708939142	0.0902451311773691	9.43163024791068	4.0376393645272e-21	3.339947658243e-20	ppk.T15	ppk.T0	YES	b1610
tyrA	3287.952077582	-1.45866183972358	0.0931128598564591	-15.6655250625125	2.60271320685102e-55	7.97057845899483e-54	ppk.T15	ppk.T0	YES	b2600
ubiA	708.132162794097	0.651776560764557	0.137722255686958	4.73254346230025	2.21723808516337e-06	6.53071899845529e-06	ppk.T15	ppk.T0	YES	b4040
ubiC	487.974214775229	0.844100043374383	0.0754584346448507	11.1862914642636	4.75925499038697e-29	5.64573160672828e-28	ppk.T15	ppk.T0	YES	b4039
ucpA	695.422131398445	-1.11396596663423	0.122892692207351	-9.06454197255839	1.25128851137493e-19	9.46245848006467e-19	ppk.T15	ppk.T0	YES	b2426
ugd	2896.93538889114	2.78181647937731	0.0945388736761829	29.4251070613097	2.62193764582952e-190	7.54768450312791e-188	ppk.T15	ppk.T0	YES	b2028
ugpA	140.581038728886	2.83378808062031	0.25296157555733	11.202444775958	3.96634176307793e-29	4.73112257816864e-28	ppk.T15	ppk.T0	YES	b3452
ugpB	879.986034171515	3.00459784799701	0.185025450980491	16.2388354254778	2.67962974395477e-59	9.25651298751737e-58	ppk.T15	ppk.T0	YES	b3453
ugpC	302.098109716325	1.0189546863148	0.24499157462717	4.15914174952934	3.19445620487099e-05	8.36486470141476e-05	ppk.T15	ppk.T0	YES	b3450
ugpE	120.008957391477	2.26358124118865	0.316644717673745	7.14864677932487	8.76375104974759e-13	4.31000877366857e-12	ppk.T15	ppk.T0	YES	b3451
uhpA	559.831489844545	-0.747865482961274	0.0657938673583046	-11.3667962226403	6.11926138203567e-30	7.50652575216762e-29	ppk.T15	ppk.T0	YES	b3669
uhpB	422.662436339337	-0.847927497958981	0.0952919308621039	-8.89820880202344	5.67551703820708e-19	4.16076104770427e-18	ppk.T15	ppk.T0	YES	b3668
umuC	340.935741637167	2.53185180892129	0.135570344583597	18.6755578198009	7.82679779990603e-78	5.1206231666658e-76	ppk.T15	ppk.T0	YES	b1184
umuD	269.143773339869	3.33460177031427	0.160555483201653	20.7691553338363	8.2292673468775e-96	7.89643920084823e-94	ppk.T15	ppk.T0	YES	b1183
upp	4577.46438301978	1.41112663730864	0.117294200063496	12.0306599690756	2.45192896688645e-33	3.47128828820186e-32	ppk.T15	ppk.T0	YES	b2498
uraA	3092.29287659073	2.20385821472049	0.288761996915018	7.63209230530805	2.30973957498707e-14	1.27212442408089e-13	ppk.T15	ppk.T0	YES	b2497
ushA	1783.39745570957	0.63304769948282	0.0977265210006286	6.47774721744928	9.31021549890069e-11	3.96464600830899e-10	ppk.T15	ppk.T0	YES	b0480
uspB	520.61110327441	1.46319201018359	0.209976186263081	6.96837120543916	3.2063131654036e-12	1.523086935997e-11	ppk.T15	ppk.T0	YES	b3494
uspF	363.804180837241	-0.984374863637336	0.146272874315063	-6.72971573332903	1.69994869557541e-11	7.66219046711336e-11	ppk.T15	ppk.T0	YES	b1376
uvrA	4938.74986480675	1.4426403122252	0.0697610086025524	20.6797513557225	5.27118161995704e-95	4.94803526847272e-93	ppk.T15	ppk.T0	YES	b4058
uvrB	2977.15893480245	1.2438648021386	0.0681882895005926	18.2416190704972	2.41206608795436e-74	1.4267536120256e-72	ppk.T15	ppk.T0	YES	b0779
uxaA	246.164988738775	-1.29675457952205	0.189571563678401	-6.84044882238739	7.8945447348604e-12	3.64974776928557e-11	ppk.T15	ppk.T0	YES	b3091
uxaB	222.997934783048	-0.893127308711944	0.189875336505472	-4.70375629162455	2.55418112152153e-06	7.4671320803859e-06	ppk.T15	ppk.T0	YES	b1521
uxaC	252.317014368164	-1.55030334308332	0.193622590757535	-8.00683090241621	1.17702156005593e-15	7.15828041735425e-15	ppk.T15	ppk.T0	YES	b3092
ves	146.199041968772	1.72982063376851	0.129520766991049	13.3555465579359	1.09948165654601e-40	2.03758016865479e-39	ppk.T15	ppk.T0	YES	b1742
viaA	1542.73661104883	-1.75119794637317	0.175743095264733	-9.96453342155618	2.17894540268624e-23	2.01040304461521e-22	ppk.T15	ppk.T0	YES	b3745
waaG	1483.86213133373	-0.726308639115391	0.0840572970565029	-8.64063757162177	5.59001838814032e-18	3.88690811594041e-17	ppk.T15	ppk.T0	YES	b3631
waaH	1064.61691020628	3.8467676539321	0.10412221183056	36.9447362508206	8.84832910890705e-299	6.36784751537677e-296	ppk.T15	ppk.T0	YES	b3615
waaP	968.372326726169	-0.822618141387222	0.0857163278988898	-9.59698299672351	8.23186930981182e-22	7.10904233595348e-21	ppk.T15	ppk.T0	YES	b3630
waaQ	1350.14916053538	-0.607942490268502	0.0777747539398114	-7.81670734360637	5.42229693062826e-15	3.11764023255031e-14	ppk.T15	ppk.T0	YES	b3632
wcaD	18.5528233068769	0.719643957831831	0.281096884860568	2.56012782990745	0.010463366818299	0.019440971566874	ppk.T15	ppk.T0	YES	b2056
wcaE	10.6705097103002	0.888956632313438	0.403104297824544	2.20527698938196	0.0274346635285399	0.0463832721676724	ppk.T15	ppk.T0	YES	b2055
wcaN	9855.2255867193	0.599761679579909	0.0877398003265711	6.83568548535068	8.16138235349693e-12	3.76907475961495e-11	ppk.T15	ppk.T0	YES	b2042
wecA	3171.48227378426	-0.800455577475398	0.084727909227672	-9.44736610134563	3.47463729728207e-21	2.87974737997389e-20	ppk.T15	ppk.T0	YES	b3784
wzb	8.10632601526709	1.02962534030201	0.423805806960007	2.42947435687018	0.0151207345130514	0.0271481628388174	ppk.T15	ppk.T0	YES	b2061
wzzE	2392.16576350932	-0.713052348349518	0.0744315391487711	-9.57997586109694	9.70676202760362e-22	8.33276310838816e-21	ppk.T15	ppk.T0	YES	b3785
xdhA	230.273989310507	-0.897961908592597	0.115922351084093	-7.74623616752902	9.46563872698295e-15	5.34282719256371e-14	ppk.T15	ppk.T0	YES	b2866
xdhC	61.9673906908986	-1.02907011885307	0.279708214133706	-3.67908437026148	0.00023407282810826	0.000552007903752849	ppk.T15	ppk.T0	YES	b2868
xthA	1021.22086676442	0.722569737509862	0.100308960360325	7.20344159598785	5.87114360727704e-13	2.94102066081465e-12	ppk.T15	ppk.T0	YES	b1749
xylB	187.807371463615	0.814783078075214	0.243691666802398	3.3434999594627	0.000827287061219472	0.00181331245195212	ppk.T15	ppk.T0	YES	b3564
xylE	335.832090204417	1.49268318051517	0.152213429306624	9.80651436154329	1.05551704223648e-22	9.55497397982622e-22	ppk.T15	ppk.T0	YES	b4031
xylG	280.422630628927	0.766874973414861	0.144500257266943	5.30708379292482	1.11392978910749e-07	3.72575432173985e-07	ppk.T15	ppk.T0	YES	b3567
yaaJ	403.025946175179	-1.26170136970955	0.103045466947464	-12.2441229787702	1.80618959845358e-34	2.67093379661731e-33	ppk.T15	ppk.T0	YES	b0007
yacC	1831.28383103172	-0.894970449099429	0.118592711129984	-7.54658899836175	4.46805789173807e-14	2.42375301212625e-13	ppk.T15	ppk.T0	YES	b0122
yadI	238.160141536683	-0.868495322870991	0.111695538044648	-7.77555968729769	7.51145513213152e-15	4.27331531759472e-14	ppk.T15	ppk.T0	YES	b0129
yadK	19.2665846933832	0.685849179811449	0.2856312616017	2.40116987183229	0.0163427478899217	0.029052278875538	ppk.T15	ppk.T0	YES	b0136
yadL	29.1294023983962	1.09262048026002	0.241171207425995	4.53047646906728	5.88508096054083e-06	1.66853444436082e-05	ppk.T15	ppk.T0	YES	b0137
yadM	27.4525935184033	1.25585474243908	0.271507730032758	4.62548429942513	3.73724117166755e-06	1.07870370182223e-05	ppk.T15	ppk.T0	YES	b0138
yadN	9.89533873245199	-1.21476044000084	0.394558929422549	-3.07878075850085	0.00207849579543634	0.00431903024287494	ppk.T15	ppk.T0	YES	b0141
yadS	449.114724032101	0.694177381565179	0.0822000134260719	8.44497893165797	3.04100294312287e-17	2.02327437725802e-16	ppk.T15	ppk.T0	YES	b0157
yadV	30.0503285313642	-0.899916420479081	0.256489124327394	-3.50859484915387	0.000450480572946362	0.00102108929867842	ppk.T15	ppk.T0	YES	b0140
yaeH	1445.91890594516	0.844057509317747	0.0655093089380414	12.8845430214514	5.5000314649273e-38	9.31381519319971e-37	ppk.T15	ppk.T0	YES	b0163
yaeI	377.437942102468	-0.911492754916221	0.0827721049777332	-11.0120765342554	3.34210563700844e-28	3.80770768881331e-27	ppk.T15	ppk.T0	YES	b0164
yaeP	617.881652332584	0.683350069668413	0.101930901422716	6.70405206007648	2.02717986831209e-11	9.0333980096714e-11	ppk.T15	ppk.T0	YES	b4406
yafE	816.833535256453	-0.737793556652193	0.0674674352346182	-10.9355506710239	7.79313984894161e-28	8.76322340305465e-27	ppk.T15	ppk.T0	YES	b0210
yafN	227.600932836836	2.21189899713528	0.118005144220874	18.7440896050701	2.16342711832029e-78	1.43718127644724e-76	ppk.T15	ppk.T0	YES	b0232
yafO	302.665028142825	2.1224403687698	0.134071167588152	15.8306995228806	1.91084947912123e-56	6.11188744507072e-55	ppk.T15	ppk.T0	YES	b0233
yafP	144.134045269482	2.0865441683624	0.1288461510738	16.1940744909584	5.55268682293872e-59	1.89291205009263e-57	ppk.T15	ppk.T0	YES	b0234
yafW	53.0494954206381	-0.665449202211596	0.171611474057528	-3.87764982421002	0.000105470376623698	0.00025920380549865	ppk.T15	ppk.T0	YES	b0246
yagE	34.2589805889841	-2.21575438506289	0.304931418350446	-7.26640238335956	3.69187781853527e-13	1.8888066848857e-12	ppk.T15	ppk.T0	YES	b0268
yagF	88.6969586901709	-1.38105936362019	0.183101628972164	-7.54258370814462	4.60750170515325e-14	2.49626002043309e-13	ppk.T15	ppk.T0	YES	b0269
yagH	223.792440195915	-1.77361547696771	0.136045056123817	-13.0369711880857	7.53930212097944e-39	1.30218826233557e-37	ppk.T15	ppk.T0	YES	b0271
yagI	551.592900511824	-2.57952928132397	0.14831032105753	-17.3927833405698	9.35774770016596e-68	4.69845983364147e-66	ppk.T15	ppk.T0	YES	b0272
yagU	2749.74826744251	1.19860113535994	0.11377411200238	10.5349197129736	5.96341422152004e-26	6.145590121366e-25	ppk.T15	ppk.T0	YES	b0287
yahB	374.148047363909	-0.770420833316608	0.100596602673931	-7.65851741349371	1.88091740786585e-14	1.04393333768184e-13	ppk.T15	ppk.T0	YES	b0316
yahD	103.470400152697	0.668890103577496	0.157826727706444	4.23812945562442	2.25389800999579e-05	5.98544379284246e-05	ppk.T15	ppk.T0	YES	b0318
yahE	33.3500422031693	0.692395081360274	0.21301674766571	3.2504255601858	0.00115232431440334	0.0024767229415598	ppk.T15	ppk.T0	YES	b0319
yahG	115.283290858555	0.949985565951254	0.122184167734643	7.77502996963088	7.5429545726425e-15	4.2855891900882e-14	ppk.T15	ppk.T0	YES	b0321
yahN	44.899313643507	-0.668897983901861	0.191123446971765	-3.4998216833159	0.000465569482978448	0.00105197751308265	ppk.T15	ppk.T0	YES	b0328
yaiI	390.38037876735	-0.681397053524638	0.0864428371865831	-7.88263175645048	3.20556715610144e-15	1.87810569607137e-14	ppk.T15	ppk.T0	YES	b0387
yaiP	86.0377896568123	0.816902246759437	0.175557297787888	4.65319446729259	3.2683174199911e-06	9.47790102049803e-06	ppk.T15	ppk.T0	YES	b0363
yaiS	10.1654714063731	0.955657616922291	0.418135836496507	2.28551952143015	0.022282383098318	0.0386096830732493	ppk.T15	ppk.T0	YES	b0364
yaiZ	151.870872892874	-0.649955195882775	0.116095077880476	-5.59847331815333	2.16247676076764e-08	7.64122312029022e-08	ppk.T15	ppk.T0	YES	b0380
ybaA	139.040012374178	0.6256952983018	0.158330902512087	3.95182044928995	7.75589254803508e-05	0.000194482834044225	ppk.T15	ppk.T0	YES	b0456
ybaE	291.865236613399	-1.26815504789983	0.148070277960321	-8.56454830347292	1.08500341600278e-17	7.4247935820919e-17	ppk.T15	ppk.T0	YES	b0445
ybaL	2002.18698454033	0.661337808725043	0.0824775199171214	8.01840076410636	1.07130782058326e-15	6.53376718824652e-15	ppk.T15	ppk.T0	YES	b0478
ybaN	391.670418720973	0.716980579207718	0.124582766541959	5.75505424312633	8.66139787561799e-09	3.17756295895654e-08	ppk.T15	ppk.T0	YES	b0468
ybaO	259.494508866879	0.918669984094798	0.100373303021911	9.15253315808746	5.56138682460196e-20	4.3113228561277e-19	ppk.T15	ppk.T0	YES	b0447
ybaY	3269.02287166258	1.65964853798688	0.190701421148767	8.70286402686103	3.23611565714515e-18	2.29074547664799e-17	ppk.T15	ppk.T0	YES	b0453
ybaZ	306.15289216384	0.612968317569756	0.0990666324580139	6.18743468270754	6.11511714634391e-10	2.43814181328836e-09	ppk.T15	ppk.T0	YES	b0454
ybbY	62.268927101822	0.774179543059606	0.181603787495134	4.2630143001855	2.01687605871612e-05	5.37584618613345e-05	ppk.T15	ppk.T0	YES	b0513
ybcI	201.023431969923	-0.598946097324014	0.125160175849408	-4.78543668750246	1.70615964267668e-06	5.07033540060419e-06	ppk.T15	ppk.T0	YES	b0527
ybcV	25.8967292445481	-3.73382004287553	0.378285053930241	-9.87038743424443	5.59480912680759e-23	5.09670586699477e-22	ppk.T15	ppk.T0	YES	b0558
ybcW	71.7453668098516	-2.57899944701698	0.242696223587686	-10.6264506669804	2.24494320020026e-26	2.35283124720018e-25	ppk.T15	ppk.T0	YES	b0559
ybdD	128.353368304059	0.662850298558478	0.170085737282738	3.89715392453281	9.73297623458934e-05	0.000241395700062934	ppk.T15	ppk.T0	YES	b4512
ybdH	490.480300793415	0.686410256929453	0.130013703408762	5.27952238058619	1.29521058982092e-07	4.29548335395294e-07	ppk.T15	ppk.T0	YES	b0599
ybdJ	193.697641328203	0.698510656983908	0.134351982965716	5.19910939581854	2.00245652894993e-07	6.54550135655247e-07	ppk.T15	ppk.T0	YES	b0580
ybdK	866.077325461278	0.893230001523088	0.132503779029161	6.74116623742866	1.57120312257195e-11	7.12652844880847e-11	ppk.T15	ppk.T0	YES	b0581
ybdR	229.492111363448	0.727358707928225	0.138941604740616	5.23499573281954	1.64988675401019e-07	5.43003887485974e-07	ppk.T15	ppk.T0	YES	b0608
ybdZ	44.4633287750324	2.41109612581893	0.248964869889098	9.68448330438329	3.50978717636585e-22	3.10558627613683e-21	ppk.T15	ppk.T0	YES	b4511
ybeL	1120.72370326971	0.946595519517346	0.0734675478031496	12.8845394711373	5.50028456291321e-38	9.31381519319971e-37	ppk.T15	ppk.T0	YES	b0643
ybfA	1251.8285903836	-2.05503089009617	0.130819876719032	-15.7088581768797	1.31526643096859e-55	4.11544960066837e-54	ppk.T15	ppk.T0	YES	b0699
ybfC	33.2328638799281	1.05275672667538	0.257954960778351	4.08116488048456	4.48105518552757e-05	0.000115724858200407	ppk.T15	ppk.T0	YES	b0704
ybfD	41.299516240451	0.594810608853143	0.213205364328595	2.78984823260081	0.00527327539432185	0.0103171740610248	ppk.T15	ppk.T0	YES	b0706
ybfK	2.48201606825615	-2.45840166253273	0.600205390373288	-4.09593399520081	4.2046972621516e-05	0.000108848218093349	ppk.T15	ppk.T0	YES	b4590
ybgA	628.814932344523	1.351644713475	0.168922008456831	8.00159035416884	1.22822411534065e-15	7.45917261609134e-15	ppk.T15	ppk.T0	YES	b0707
ybgE	2249.95914098791	-1.53932836755316	0.225528973799167	-6.82541290204216	8.76727807185069e-12	4.0445626831465e-11	ppk.T15	ppk.T0	YES	b0735
ybgS	387.531599889469	1.42830074181816	0.162194048077209	8.80612302825223	1.29548848905778e-18	9.3857706304555e-18	ppk.T15	ppk.T0	YES	b0753
ybhF	809.821205881329	0.864278262774109	0.138005779576656	6.26262367725001	3.78553418712471e-10	1.54789494870363e-09	ppk.T15	ppk.T0	YES	b0794
ybhG	388.190766162983	1.25644564463539	0.2174069293867	5.7792345818038	7.50412358454365e-09	2.7671055199026e-08	ppk.T15	ppk.T0	YES	b0795
ybhP	453.399350209157	0.93426179015795	0.12580664734252	7.42617190659516	1.11785696830346e-13	5.8864712062614e-13	ppk.T15	ppk.T0	YES	b0790
ybhR	336.985960551194	0.620353124094193	0.0960835459004347	6.45639290557642	1.07227999796109e-10	4.53931865803527e-10	ppk.T15	ppk.T0	YES	b0792
ybhS	340.947857232394	0.668992892108068	0.131479396009084	5.08819565965944	3.61486315715588e-07	1.1639805453094e-06	ppk.T15	ppk.T0	YES	b0793
ybiB	1478.20986293786	0.642222639832305	0.0791472496396872	8.11427614675157	4.88688975440853e-16	3.04936271091561e-15	ppk.T15	ppk.T0	YES	b0800
ybiC	4210.67274214731	0.585814859160447	0.11879865170398	4.93115747323605	8.17438023298617e-07	2.54117882260866e-06	ppk.T15	ppk.T0	YES	b0801
ybiH	288.29729289568	1.11409992636921	0.120512892822445	9.24465341654889	2.3600430608776e-20	1.86642233275998e-19	ppk.T15	ppk.T0	YES	b0796
ybiI	80.3428719560382	0.691264234924133	0.19990077336438	3.45803682141886	0.00054412701096037	0.00121486061702527	ppk.T15	ppk.T0	YES	b0803
ybiP	806.465806392372	-0.992912254216908	0.0932832828547845	-10.6440535091651	1.85863521988321e-26	1.96224618079601e-25	ppk.T15	ppk.T0	YES	b0815
ybiR	399.557984940522	0.708464893955611	0.152787156694459	4.63694010205574	3.53604826694919e-06	1.02199842146497e-05	ppk.T15	ppk.T0	YES	b0818
ybiU	440.724629864081	0.644157430857736	0.148654677666212	4.33324696518547	1.46926131117624e-05	3.96764874400187e-05	ppk.T15	ppk.T0	YES	b0821
ybiV	1008.84249999029	0.917286866695497	0.0781254996096919	11.7411968087011	7.83695001856959e-32	1.05093012981936e-30	ppk.T15	ppk.T0	YES	b0822
ybiX	144.238082060928	0.935474279714689	0.129189242090979	7.24111593638658	4.45007780980567e-13	2.25533286182405e-12	ppk.T15	ppk.T0	YES	b0804
ybjG	795.364572726831	1.45353443602617	0.0969373501712171	14.994575707494	7.96701817482885e-51	2.04771336183994e-49	ppk.T15	ppk.T0	YES	b0841
ybjM	430.666866608951	-2.31486103317402	0.122148774960252	-18.9511604510753	4.31952067027197e-80	3.00833713777974e-78	ppk.T15	ppk.T0	YES	b0848
ybjP	1325.45422626193	1.0327508514578	0.100988904644663	10.2263793739679	1.51061832368051e-24	1.48584280675454e-23	ppk.T15	ppk.T0	YES	b0865
ycaN	179.718127499727	0.761362767057375	0.123999801319333	6.14003215292787	8.25047794203658e-10	3.25347614189168e-09	ppk.T15	ppk.T0	YES	b0900
ycaO	2727.25776790668	-1.19144551593182	0.10850395852316	-10.9806640434921	4.73430832429973e-28	5.36554943420636e-27	ppk.T15	ppk.T0	YES	b0905
ycaP	283.324421307656	0.816694131926127	0.154143475391791	5.29827246888208	1.16903432649995e-07	3.90099708023708e-07	ppk.T15	ppk.T0	YES	b0906
ycbC	427.280430532795	-1.64863253419114	0.171179625570758	-9.63100911509863	5.91457512688248e-22	5.18035200768328e-21	ppk.T15	ppk.T0	YES	b0920
ycbJ	853.764498184723	-2.41660302976431	0.0807235771277181	-29.9367683612538	6.54186216266652e-197	2.01769720131386e-194	ppk.T15	ppk.T0	YES	b0919
ycbZ	3352.26849883863	-0.747303391812963	0.0641215846997533	-11.6544747811861	2.17718688135958e-31	2.85747506191814e-30	ppk.T15	ppk.T0	YES	b0955
yccM	186.878670966695	-1.32824331205656	0.128401992163513	-10.3444135848384	4.4362385108779e-25	4.46519298134517e-24	ppk.T15	ppk.T0	YES	b0992
yccT	248.74123349227	0.766379831375781	0.106528124269015	7.19415493922005	6.28487950450283e-13	3.14098491903278e-12	ppk.T15	ppk.T0	YES	b0964
yceA	1348.78751057632	1.98626319612304	0.131675024354419	15.0845857508769	2.04554420666493e-51	5.48612415178831e-50	ppk.T15	ppk.T0	YES	b1055
yceJ	129.023679723822	0.718462399961152	0.158681953139983	4.52768815699762	5.96324960858438e-06	1.68958738909891e-05	ppk.T15	ppk.T0	YES	b1057
yceK	1479.69541406545	1.22095343488696	0.113567421360052	10.7509127200844	5.86780774346689e-27	6.28714487252854e-26	ppk.T15	ppk.T0	YES	b1050
yceO	28.9216280382242	0.683188417786511	0.249073623447834	2.74291756922867	0.00608959700139806	0.011802010705582	ppk.T15	ppk.T0	YES	b1058
ycfJ	231.552534655073	0.791202082727842	0.146469798085869	5.40181042827677	6.59716499709357e-08	2.25725502832409e-07	ppk.T15	ppk.T0	YES	b1110
ycfL	1199.92013049662	0.933919255274245	0.0803793330499361	11.6188977917252	3.30370851196843e-31	4.3097925542839e-30	ppk.T15	ppk.T0	YES	b1104
ycfQ	393.815707754807	0.809561128127115	0.0934092034525014	8.66682401952798	4.44340941598869e-18	3.11688830615396e-17	ppk.T15	ppk.T0	YES	b1111
ycgB	2485.03789249788	1.15754197160263	0.170045478091825	6.80724935818379	9.94824177640524e-12	4.57958507361597e-11	ppk.T15	ppk.T0	YES	b1188
ycgG	162.294836420886	0.712572332279643	0.125372398303823	5.68364601714664	1.31853047175065e-08	4.76436366277766e-08	ppk.T15	ppk.T0	YES	b1168
ycgL	515.934053912258	0.604867472972983	0.0928779021728601	6.51250145429891	7.39094984558053e-11	3.18822391940227e-10	ppk.T15	ppk.T0	YES	b1179
ycgV	966.157473361671	-1.15774686528573	0.247126670841657	-4.68483171542234	2.80190045981767e-06	8.18026111257112e-06	ppk.T15	ppk.T0	YES	b1202
ycgZ	60.1301481978359	2.22773180358257	0.282612525479456	7.88263648188695	3.20544589032367e-15	1.87810569607137e-14	ppk.T15	ppk.T0	YES	b1164
ychE	264.106687720264	-1.09364917612105	0.0952966039770877	-11.4762659998251	1.73617768967599e-30	2.19205124678975e-29	ppk.T15	ppk.T0	YES	b1242
ychH	890.792760103778	-1.31326763897792	0.0905220347947093	-14.5077123150867	1.08271663467878e-47	2.46061601502262e-46	ppk.T15	ppk.T0	YES	b1205
ychQ	347.311647192585	-0.75630348841577	0.120847511633777	-6.25832901473151	3.89124211214515e-10	1.58812697922899e-09	ppk.T15	ppk.T0	YES	b1213
yciE	185.80095869718	-1.81092586595585	0.158092941050648	-11.4548179945345	2.2242998401005e-30	2.78392078537796e-29	ppk.T15	ppk.T0	YES	b1257
yciG	120.402790271143	-0.775451302970207	0.153167400601609	-5.06276988395962	4.1320850163502e-07	1.3177505982718e-06	ppk.T15	ppk.T0	YES	b1259
yciH	373.081764454606	1.48555087998746	0.142596996866014	10.4178272518832	2.05596306782736e-25	2.09378502992418e-24	ppk.T15	ppk.T0	YES	b1282
yciI	1640.87799201993	0.877729991762447	0.0768434487257949	11.4223138903422	3.23504322150718e-30	4.00255490844355e-29	ppk.T15	ppk.T0	YES	b1251
yciT	1916.15487051024	-0.605716948258674	0.0894186318431572	-6.77394560589027	1.2531680403566e-11	5.73218177781758e-11	ppk.T15	ppk.T0	YES	b1284
yciW	2277.0070657904	0.734619834422835	0.159307042841935	4.61134562112063	4.00070717525926e-06	1.1516702388513e-05	ppk.T15	ppk.T0	YES	b1287
yciY	808.919509277127	-0.820842991616117	0.109119072181827	-7.52245208104711	5.37583233732567e-14	2.90523705038451e-13	ppk.T15	ppk.T0	YES	b4595
ycjD	77.9360421315773	-0.786632017200741	0.195323618713916	-4.02732666115968	5.64146293235134e-05	0.000143800690329947	ppk.T15	ppk.T0	YES	b1289
ycjG	716.409712736512	-0.596318226983212	0.0904502804513627	-6.59277366534941	4.31684439137163e-11	1.89048013001447e-10	ppk.T15	ppk.T0	YES	b1325
ycjO	11.9205812364545	0.692234650776588	0.317612193098499	2.17949646083615	0.0292948072978224	0.0491815621741824	ppk.T15	ppk.T0	YES	b1311
ydaF	17.7488832595839	-0.603326098576175	0.256423925750731	-2.35284635320132	0.0186303304029824	0.0327281394141896	ppk.T15	ppk.T0	YES	b4527
ydaG	24.9172885640258	-1.37143196414707	0.230930778226755	-5.93871451297169	2.87265599046058e-09	1.09577107480643e-08	ppk.T15	ppk.T0	YES	b1355
ydaM	1905.02947609355	1.61314463022355	0.106958781002567	15.0819279642393	2.12958396708284e-51	5.67626146287884e-50	ppk.T15	ppk.T0	YES	b1341
ydaN	567.478500689073	0.7595135649033	0.144335929883443	5.2621240291079	1.42400647768e-07	4.71538341305386e-07	ppk.T15	ppk.T0	YES	b1342
ydcH	185.461233475236	-1.75865852413367	0.176325008853149	-9.97395965309923	1.98167248518932e-23	1.8362364358471e-22	ppk.T15	ppk.T0	YES	b1426
ydcI	1934.01633345621	3.37598645628714	0.265729010522598	12.7046213345232	5.57385713128707e-37	9.22142340724044e-36	ppk.T15	ppk.T0	YES	b1422
ydcJ	315.507027833615	0.742708624125039	0.14216620235841	5.2242277827231	1.74883393285506e-07	5.73819522953508e-07	ppk.T15	ppk.T0	YES	b1423
ydcK	582.014427750471	0.961174023924108	0.129385733860233	7.42874809492061	1.09630300488479e-13	5.78708603312046e-13	ppk.T15	ppk.T0	YES	b1428
ydcL	1367.02142201729	0.928454708315331	0.0944563108026715	9.82946190069782	8.40667488551221e-23	7.62605507471465e-22	ppk.T15	ppk.T0	YES	b1431
ydcR	569.006662369259	0.600310326145959	0.0848283929167795	7.07676174809643	1.47561903766595e-12	7.13518813509695e-12	ppk.T15	ppk.T0	YES	b1439
ydcT	120.391760632815	-0.778900181621266	0.195080445078453	-3.99271275656575	6.53216787627961e-05	0.000165430503752348	ppk.T15	ppk.T0	YES	b1441
yddA	50.7607766199018	2.47739514137347	0.244663468726309	10.1257255701904	4.24816165387861e-24	4.08542583996611e-23	ppk.T15	ppk.T0	YES	b1496
yddB	219.372127602043	1.06446985699371	0.174722619293643	6.09234145697381	1.11271024952661e-09	4.35206780566658e-09	ppk.T15	ppk.T0	YES	b1495
ydeA	540.918164798559	1.46405988556046	0.120590830900479	12.1407230933563	6.42556683926e-34	9.31060322547808e-33	ppk.T15	ppk.T0	YES	b1528
ydeI	151.807854175477	0.708053884077746	0.178927727550294	3.95720603939778	7.58315192317135e-05	0.000190594004681338	ppk.T15	ppk.T0	YES	b1536
ydeM	25.8908806838381	-1.07935481804866	0.317376128431089	-3.40086957196283	0.000671718689968753	0.0014859023070108	ppk.T15	ppk.T0	YES	b1497
ydeN	151.892953056339	-1.07614714155485	0.116377848197029	-9.24701013317348	2.30859890620929e-20	1.82908808752508e-19	ppk.T15	ppk.T0	YES	b1498
ydeO	27.8275329099224	1.30584173587521	0.271218160720893	4.81472823355304	1.47400351027692e-06	4.41996330373315e-06	ppk.T15	ppk.T0	YES	b1499
ydeP	281.08165630867	0.750386277788934	0.111039474459092	6.75783347718727	1.40070380799375e-11	6.36656741359685e-11	ppk.T15	ppk.T0	YES	b1501
ydeQ	15.2084342356404	0.850995996712322	0.344219301434765	2.47224950246899	0.0134265772840757	0.0243289805760129	ppk.T15	ppk.T0	YES	b1502
ydfA	19.4616743803136	-1.09042421554199	0.246255091007797	-4.428027096128	9.50989569697262e-06	2.62555815981635e-05	ppk.T15	ppk.T0	YES	b1571
ydfI	170.728180154026	-0.777528161666082	0.109179119571928	-7.12158299787206	1.06694452653334e-12	5.22936034684558e-12	ppk.T15	ppk.T0	YES	b1542
ydfK	468.394556680765	-2.09381194298757	0.206749185306133	-10.1273044432425	4.18014043693427e-24	4.0379969589893e-23	ppk.T15	ppk.T0	YES	b1544
ydfO	17.0314987466432	-1.40624557128835	0.375394254623888	-3.74604979689231	0.000179640946726707	0.000429506981154995	ppk.T15	ppk.T0	YES	b1549
ydfR	19.4095405828926	-0.682335083277464	0.303310096794461	-2.24962864899235	0.0244725282638064	0.0420001498581541	ppk.T15	ppk.T0	YES	b1555
ydfU	50.5796473401697	-0.675525841725051	0.202147226961879	-3.3417517117484	0.000832514939240484	0.00182292064281968	ppk.T15	ppk.T0	YES	b1560
ydfZ	526.922105710662	-2.64975519902366	0.184505413575105	-14.3613954066722	9.03887021941488e-47	1.99131844935885e-45	ppk.T15	ppk.T0	YES	b1541
ydgC	292.152997067752	1.25781771851958	0.108789249251689	11.5619670801254	6.42205737826763e-31	8.25310826171418e-30	ppk.T15	ppk.T0	YES	b1607
ydgK	969.358046503243	-0.669440952309933	0.102119721781459	-6.55545217546292	5.5473525767667e-11	2.41710074939239e-10	ppk.T15	ppk.T0	YES	b1626
ydhL	89.7193140920643	1.21143916214312	0.168700508893868	7.18100478822657	6.92009286742325e-13	3.43854556979673e-12	ppk.T15	ppk.T0	YES	b1648
ydhP	634.358162500129	-0.713464883812713	0.109790797454713	-6.49840333027009	8.11769303727467e-11	3.48778094875145e-10	ppk.T15	ppk.T0	YES	b1657
ydhQ	2326.03695296709	0.960599623750194	0.170421963829737	5.63659520265766	1.73445167397003e-08	6.20493979138575e-08	ppk.T15	ppk.T0	YES	b1664
ydhS	1337.84918456139	0.761158049030815	0.12409369915705	6.13373647655966	8.58386651074677e-10	3.38185543735443e-09	ppk.T15	ppk.T0	YES	b1668
ydhV	265.357066785611	-2.27010136321062	0.449993872833214	-5.0447383848091	4.54142312372886e-07	1.43872817668828e-06	ppk.T15	ppk.T0	YES	b1673
ydhY	118.920788761728	-4.34728208847571	0.541254767969485	-8.03185920150785	9.60065142775042e-16	5.88022877518104e-15	ppk.T15	ppk.T0	YES	b1674
ydiE	190.576157220176	0.625267809269863	0.191277515027362	3.26890387079955	0.00107964974821733	0.00233096380640121	ppk.T15	ppk.T0	YES	b1705
ydiF	31.6105583643603	0.875950214270537	0.285839954173932	3.06447787119895	0.00218050304905404	0.00451578521142222	ppk.T15	ppk.T0	YES	b1694
ydiJ	7250.86853645056	0.645625716955168	0.190958506504412	3.38097385015028	0.000722294164639641	0.00159288365828088	ppk.T15	ppk.T0	YES	b1687
ydiN	9.49914148194403	1.8104552974366	0.490105769429282	3.69400935545982	0.000220745674704985	0.0005222903141787	ppk.T15	ppk.T0	YES	b1691
ydiZ	502.477045062959	0.637559978386458	0.132562511483581	4.80950437081472	1.51304987821029e-06	4.52448017597787e-06	ppk.T15	ppk.T0	YES	b1724
ydjA	312.024287343502	1.14547744921841	0.254956127884873	4.49284141048636	7.02791214956999e-06	1.96799770829074e-05	ppk.T15	ppk.T0	YES	b1765
ydjK	28.1451713784144	-0.857818069324552	0.271332357380003	-3.16150302753303	0.00156957186796444	0.00331052481450884	ppk.T15	ppk.T0	YES	b1775
ydjL	67.9487351704201	-0.782909882862101	0.205621974485711	-3.80752049881957	0.000140367107122712	0.00033974504963894	ppk.T15	ppk.T0	YES	b1776
ydjM	203.277500284768	1.54623064960173	0.097393216377575	15.8761637320539	9.26759449430788e-57	3.03162674442586e-55	ppk.T15	ppk.T0	YES	b1728
ydjN	13086.9813282701	1.04986221131844	0.227660626388178	4.61152298477978	3.99729447793106e-06	1.15145547402977e-05	ppk.T15	ppk.T0	YES	b1729
ydjO	615.757884060612	1.75778497377508	0.148233958510743	11.858180078539	1.95171206859399e-32	2.66692807347748e-31	ppk.T15	ppk.T0	YES	b1730
ydjX	290.888448649184	-3.21048567305349	0.114399618958	-28.0637794277284	2.71237973604853e-173	7.32003481266098e-171	ppk.T15	ppk.T0	YES	b1750
ydjY	579.285484459679	-4.4827539445708	0.212532801482059	-21.092056912209	9.4080773296146e-99	9.23274497938088e-97	ppk.T15	ppk.T0	YES	b1751
ydjZ	399.593798871158	-3.23033150303834	0.230565823005678	-14.0104524639751	1.34545041641181e-44	2.75339094695081e-43	ppk.T15	ppk.T0	YES	b1752
yeaC	1272.9099226977	1.42476390052209	0.284636830615055	5.00555004580188	5.57027377658932e-07	1.75565271294253e-06	ppk.T15	ppk.T0	YES	b1777
yeaI	46.805083835215	-1.60887920181541	0.196741166875476	-8.1776438930736	2.89447683329127e-16	1.82191705045943e-15	ppk.T15	ppk.T0	YES	b1785
yeaR	25.7769773519038	-0.788257920278544	0.239592682757887	-3.28999162747843	0.00100190363873088	0.00216961881245735	ppk.T15	ppk.T0	YES	b1797
yebF	1712.89662637687	1.53772631715069	0.100918918727883	15.2372452710974	2.00132063610956e-52	5.57529193982006e-51	ppk.T15	ppk.T0	YES	b1847
yebG	2089.12910394328	2.75035942907857	0.0842118105455814	32.6600201475288	5.77521439950891e-234	2.26703416155268e-231	ppk.T15	ppk.T0	YES	b1848
yebK	1200.18070096327	-1.57563094943965	0.0957588339362391	-16.4541576444925	7.83036517099815e-61	2.86538278037034e-59	ppk.T15	ppk.T0	YES	b1853
yecH	668.146806715879	-2.84013029221341	0.214465206490436	-13.2428487524389	4.96299849997748e-40	9.00429727853058e-39	ppk.T15	ppk.T0	YES	b1906
yecJ	648.216444936517	1.83199823447327	0.120936855979092	15.1483864835216	7.76496243531434e-52	2.12209543010679e-50	ppk.T15	ppk.T0	YES	b4537
yecR	55.2739187228392	-1.30888264041801	0.254188725550397	-5.14925529282968	2.61522724321494e-07	8.50983514408599e-07	ppk.T15	ppk.T0	YES	b1904
yedE	2077.06297621084	-2.20372464589916	0.168656189778545	-13.0663727716888	5.12516537597259e-39	8.99612361522343e-38	ppk.T15	ppk.T0	YES	b1929
yedF	419.202920768144	-1.60821976241706	0.201061751002745	-7.99863601304807	1.25805004487874e-15	7.61887811190241e-15	ppk.T15	ppk.T0	YES	b1930
yedJ	813.373012383391	1.28898777182297	0.127403149863837	10.1173932763875	4.62571071697062e-24	4.42878467314394e-23	ppk.T15	ppk.T0	YES	b1962
yedL	480.775520215175	1.58628673541897	0.105788126156082	14.9949412382874	7.92327856684526e-51	2.04771336183994e-49	ppk.T15	ppk.T0	YES	b1932
yedP	678.461098490428	1.03340149098085	0.122406931746877	8.44234453256134	3.11034966951167e-17	2.06622921122329e-16	ppk.T15	ppk.T0	YES	b1955
yedR	193.735343168095	2.08458551148138	0.217751289114333	9.5732407369898	1.03606101651782e-21	8.85883459272073e-21	ppk.T15	ppk.T0	YES	b1963
yedY	424.754188536486	0.770041173165844	0.107464382547325	7.16554783001463	7.74761003323428e-13	3.83209394312779e-12	ppk.T15	ppk.T0	YES	b1971
yedZ	242.886392008209	0.653877808381004	0.0975159932909691	6.70533915836715	2.0093911154546e-11	8.96337896336052e-11	ppk.T15	ppk.T0	YES	b1972
yeeA	624.310258591515	0.61056452410669	0.087474386304875	6.97992349416075	2.95340850129225e-12	1.41227219364119e-11	ppk.T15	ppk.T0	YES	b2008
yeeE	1596.7623912846	0.614588959839245	0.255571235101502	2.40476577731902	0.0161828340533146	0.0287917088760661	ppk.T15	ppk.T0	YES	b2013
yegD	458.380300942973	-0.820554159913572	0.118057229011338	-6.95047788928509	3.64050857575763e-12	1.72365307347823e-11	ppk.T15	ppk.T0	YES	b2069
yegE	1478.77081271756	0.606554133574435	0.11244111992071	5.39441561950076	6.87469238776458e-08	2.3466341288828e-07	ppk.T15	ppk.T0	YES	b2067
yegJ	35.1898600443017	0.839879795875354	0.246653695904181	3.40509714560136	0.000661405206066899	0.00146458855374198	ppk.T15	ppk.T0	YES	b2071
yegR	25.6514310020018	1.74615172984751	0.300648391668302	5.80795300503055	6.32412606968201e-09	2.34198768172272e-08	ppk.T15	ppk.T0	YES	b2085
yegS	706.860020182714	1.61348007920771	0.108005146390644	14.9389184971975	1.83936211242776e-50	4.69962461625033e-49	ppk.T15	ppk.T0	YES	b2086
yehB	45.7078503254578	-0.686936975598233	0.253346973244738	-2.71144733564525	0.00669901817789333	0.0128905349786735	ppk.T15	ppk.T0	YES	b2109
yehC	9.7463139836103	-2.98459267348589	0.52292399617385	-5.70750758298274	1.14642514967524e-08	4.17391551121222e-08	ppk.T15	ppk.T0	YES	b2110
yehD	83.341826261436	-2.20638129801792	0.209910372238393	-10.5110637196725	7.68221116750411e-26	7.87928451811942e-25	ppk.T15	ppk.T0	YES	b2111
yehE	395.746809983615	1.41259088646885	0.13110066023423	10.7748571513298	4.52483931050831e-27	4.88456403569372e-26	ppk.T15	ppk.T0	YES	b2112
yehR	135.469032656404	-0.71308976193721	0.134944327487402	-5.28432558236865	1.26168689771576e-07	4.19948275313323e-07	ppk.T15	ppk.T0	YES	b2123
yehS	646.223595864718	-0.744382504959704	0.087447062634748	-8.51237860405749	1.70401125616455e-17	1.1550895767847e-16	ppk.T15	ppk.T0	YES	b2124
yehT	361.606239979781	-1.79393475825302	0.13711552746058	-13.0833815212414	4.0979604619738e-39	7.22244623461342e-38	ppk.T15	ppk.T0	YES	b2125
yehU	395.880684274957	-1.84221183182337	0.124226951760664	-14.8294054205933	9.45668551278546e-50	2.37406790954695e-48	ppk.T15	ppk.T0	YES	b2126
yehY	411.172036804896	0.825050404388273	0.132258330565671	6.23817343572628	4.42709669900965e-10	1.79494868979565e-09	ppk.T15	ppk.T0	YES	b2130
yeiE	922.748936116158	-1.14609265698256	0.0786754480192784	-14.5673483384768	4.53141202453073e-48	1.0634041914089e-46	ppk.T15	ppk.T0	YES	b2157
yeiG	1697.38360414464	0.689450489968489	0.085092200911238	8.10239343424286	5.38883402237558e-16	3.35287972746654e-15	ppk.T15	ppk.T0	YES	b2154
yeiQ	214.67211103832	-0.59834256618149	0.153862519719062	-3.8888129953546	0.000100735697256896	0.00024955636302655	ppk.T15	ppk.T0	YES	b2172
yeiW	156.751827015802	-0.759983701333731	0.157191117390094	-4.83477510658389	1.3329624493535e-06	4.03627759909425e-06	ppk.T15	ppk.T0	YES	b4502
yejG	2149.96861093589	2.10247416236728	0.173297312328633	12.1321798596636	7.13251619554499e-34	1.02660683107878e-32	ppk.T15	ppk.T0	YES	b2181
yfaZ	248.279823669029	0.791166871915519	0.177564422031245	4.45566100948027	8.36350985014199e-06	2.32541117404463e-05	ppk.T15	ppk.T0	YES	b2250
yfbM	25.5211272223976	-1.88420864608889	0.339492165692491	-5.55007990315626	2.85539062024911e-08	1.00077732940224e-07	ppk.T15	ppk.T0	YES	b2272
yfbS	839.248395771406	-1.56905978404624	0.102691394788108	-15.2793696812066	1.0495091170317e-52	2.96194795251169e-51	ppk.T15	ppk.T0	YES	b2292
yfcC	497.926448141784	-2.75308852895697	0.208377342707398	-13.2120339629383	7.47762051342426e-40	1.33976619821436e-38	ppk.T15	ppk.T0	YES	b2298
yfcD	1460.09922855893	0.684027463895344	0.0867959244244279	7.88087077165609	3.25107408694204e-15	1.89961270736343e-14	ppk.T15	ppk.T0	YES	b2299
yfcG	189.553520989783	1.47327267106196	0.193763147514371	7.60347202221563	2.88289600773222e-14	1.58174650081165e-13	ppk.T15	ppk.T0	YES	b2302
yfcZ	2355.11696473507	-2.97208819290973	0.135116574216112	-21.9964738608309	3.11255544288237e-107	3.53684589535949e-105	ppk.T15	ppk.T0	YES	b2343
yfdC	345.038240634394	1.07927136779589	0.119281878769145	9.04807485372261	1.45511012459291e-19	1.09462813902303e-18	ppk.T15	ppk.T0	YES	b2347
yfdX	46.0066509915973	0.803236494992719	0.221077427050619	3.63328136078229	0.000279839580496976	0.000652455350208392	ppk.T15	ppk.T0	YES	b2375
yfeC	665.36653573412	-1.0682192354218	0.0853419187660794	-12.516934829527	6.03198897248249e-36	9.71870462058932e-35	ppk.T15	ppk.T0	YES	b2398
yfeD	662.422154167663	-1.06911151253577	0.0718156189544992	-14.8868940781968	4.00968218389606e-50	1.01250337251832e-48	ppk.T15	ppk.T0	YES	b2399
yfeS	1094.26427326438	-0.62209038985578	0.117754820678303	-5.28292927858368	1.27134479222298e-07	4.22282062524526e-07	ppk.T15	ppk.T0	YES	b2420
yfeW	230.844060859373	-1.3745466120347	0.11217711120858	-12.2533607544849	1.61175533354141e-34	2.39984811387304e-33	ppk.T15	ppk.T0	YES	b2430
yfeX	2294.5877422884	-1.59161985923716	0.130676129388527	-12.1798821765293	3.97856204014036e-34	5.82353589468681e-33	ppk.T15	ppk.T0	YES	b2431
yffN	18.0612158442004	1.60923432041492	0.298977186675606	5.38246525866525	7.3472560619767e-08	2.49413928267417e-07	ppk.T15	ppk.T0	YES	b2445
yffO	43.4899384402079	0.971518120020152	0.179166983243764	5.4224171352953	5.87984739621672e-08	2.02304231528795e-07	ppk.T15	ppk.T0	YES	b2446
yffP	88.7551168532615	0.713836532982164	0.163041592725046	4.37824803506416	1.19637149172643e-05	3.26603526672007e-05	ppk.T15	ppk.T0	YES	b2447
yffR	205.212872513737	0.709455378739088	0.0945042181830888	7.50712923061928	6.04380581445734e-14	3.2418824232083e-13	ppk.T15	ppk.T0	YES	b2449
yfgF	357.549584391368	-0.937087270863447	0.166660624493049	-5.622727466154	1.87965819041698e-08	6.70219988952973e-08	ppk.T15	ppk.T0	YES	b2503
yfgH	40.7806247951625	-0.722819833344757	0.231688985993549	-3.11978504392471	0.00180983059232533	0.00378809912635034	ppk.T15	ppk.T0	YES	b2505
yfhL	325.558460234803	-0.707923943493045	0.130152142801958	-5.43920313759439	5.35194053684055e-08	1.84729650184472e-07	ppk.T15	ppk.T0	YES	b2562
yfiM	2797.03727583992	1.27122879628086	0.223504636655922	5.68770659661023	1.28756790135657e-08	4.66419311917589e-08	ppk.T15	ppk.T0	YES	b2586
yfiR	918.313985746642	-0.648272344080786	0.0711420980496342	-9.11235909332476	8.06097382179916e-20	6.16058140929713e-19	ppk.T15	ppk.T0	YES	b2603
yfjL	1972.93432328452	-0.653092641913366	0.0905639011289405	-7.21140138368735	5.53789478972228e-13	2.78377528545062e-12	ppk.T15	ppk.T0	YES	b2628
yfjQ	29.7700370210884	0.933048375518049	0.268592923855274	3.47383826098413	0.000513070203643174	0.00114968196125128	ppk.T15	ppk.T0	YES	b2633
yfjT	154.392053718112	0.85440266685381	0.197961870666391	4.3159961258078	1.58884765443212e-05	4.28254942062291e-05	ppk.T15	ppk.T0	YES	b2637
yfjW	524.496214051812	0.742246490270238	0.125245286343007	5.92634271470671	3.09755787197511e-09	1.177399198168e-08	ppk.T15	ppk.T0	YES	b2642
ygaU	1621.39182922654	0.811556044064148	0.141342231693789	5.74178031815959	9.36863124234980e-09	3.43119166280462e-08	ppk.T15	ppk.T0	YES	b2665
ygbT	194.569877073142	0.599672936693116	0.120110312105039	4.99268485930409	5.95456744951828e-07	1.87131166281077e-06	ppk.T15	ppk.T0	YES	b2755
ygcB	308.197640296823	-1.30118492050565	0.12053384492749	-10.7951830565797	3.6273894139919e-27	3.9354440928686e-26	ppk.T15	ppk.T0	YES	b2761
ygcG	38.7122365070506	-0.853345531411542	0.238309754171656	-3.58082502488284	0.000342510979299418	0.000791312150141727	ppk.T15	ppk.T0	YES	b2778
ygcN	284.496467898976	-2.31782023070167	0.157032989842494	-14.7600846995683	2.64947867186604e-49	6.35580494728753e-48	ppk.T15	ppk.T0	YES	b2766
ygcO	47.5628816637287	-2.39815050868167	0.262423119570139	-9.13848792213869	6.33316055613472e-20	4.89205496983716e-19	ppk.T15	ppk.T0	YES	b2767
ygcP	76.8712749366718	-2.1609439827325	0.265205464034177	-8.14818801189565	3.69417698537678e-16	2.31180524968941e-15	ppk.T15	ppk.T0	YES	b2768
ygcW	8.53364912589063	-1.28940702696786	0.411269696508184	-3.13518607841849	0.00171745133899569	0.00360522843061906	ppk.T15	ppk.T0	YES	b2774
ygdQ	608.113439318615	-0.648465713691743	0.091411686764222	-7.09390381740061	1.3038076291027e-12	6.33991142169531e-12	ppk.T15	ppk.T0	YES	b2832
ygeV	638.927300860959	-2.416061268183	0.301986521534565	-8.00055994521086	1.23854677891081e-15	7.51129914513605e-15	ppk.T15	ppk.T0	YES	b2869
ygfF	143.450557858227	-0.903593250241604	0.149927791912102	-6.02685625338463	1.67179566509327e-09	6.46847104110459e-09	ppk.T15	ppk.T0	YES	b2902
yggE	2275.1055302501	1.07161727346658	0.0639060628419247	16.7686323614911	4.13926640371968e-63	1.68616531426996e-61	ppk.T15	ppk.T0	YES	b2922
yggF	32.6967825326123	0.921364749397772	0.248806072375644	3.70314414194324	0.000212943809426218	0.000505215037968358	ppk.T15	ppk.T0	YES	b2930
yggL	1253.49303784795	0.709635254806414	0.086023378234707	8.24933023288435	1.5928471110235e-16	1.01594000375177e-15	ppk.T15	ppk.T0	YES	b2959
yggR	189.787914703809	-0.783818099841487	0.122820330161246	-6.38182700545129	1.74987579773675e-10	7.3145824730177e-10	ppk.T15	ppk.T0	YES	b2950
yghA	371.339381561581	1.11305677767822	0.127495428596353	8.73017009262447	2.54289901687892e-18	1.8149153644435e-17	ppk.T15	ppk.T0	YES	b3003
yghB	1005.43061435675	-0.738930316821362	0.096190174826135	-7.6819729058294	1.56656975241578e-14	8.71707241099397e-14	ppk.T15	ppk.T0	YES	b3009
yghD	62.2146584080333	-0.852232673344006	0.206497127879875	-4.12709213970169	3.67379222063943e-05	9.573587693857e-05	ppk.T15	ppk.T0	YES	b2968
yghG	69.8748935209046	0.772823498593228	0.159810221344845	4.83588278703148	1.32556018846081e-06	4.01667992545528e-06	ppk.T15	ppk.T0	YES	b2971
yghS	25.8542915840634	0.719434029010432	0.28143240988002	2.5563297038786	0.0105782835555145	0.0196291484283247	ppk.T15	ppk.T0	YES	b2985
ygiC	4447.28935068477	-0.658572826078593	0.0811463753269539	-8.11586251912153	4.82346516208428e-16	3.01414219535165e-15	ppk.T15	ppk.T0	YES	b3038
ygiD	392.519365474239	-0.720911657335798	0.079749972544783	-9.03964771813527	1.57177528005986e-19	1.1803348972693e-18	ppk.T15	ppk.T0	YES	b3039
ygiQ	3269.58996381958	-0.709845035607595	0.090250090107182	-7.8653111012363	3.68181296276045e-15	2.14548830947363e-14	ppk.T15	ppk.T0	YES	b4469
ygiV	319.7074735442	0.7175032748725	0.15197293116593	4.72125706445119	2.34391472621517e-06	6.8944303731588e-06	ppk.T15	ppk.T0	YES	b3023
ygjH	177.898591095489	2.35960752498722	0.400409075986333	5.89299210856987	3.7926452644336e-09	1.4265367815178e-08	ppk.T15	ppk.T0	YES	b3074
ygjV	177.96940062732	-1.38026180572516	0.156228308716256	-8.83490205499192	1.00185999695034e-18	7.29516267593856e-18	ppk.T15	ppk.T0	YES	b3090
yhaH	453.55377967044	1.64171899565838	0.148761915938659	11.035882304281	2.56521276479434e-28	2.93031447576243e-27	ppk.T15	ppk.T0	YES	b3103
yhaI	34.0065811308469	0.880258854051817	0.200599050359872	4.38815065411648	1.1431857923807e-05	3.13016883417873e-05	ppk.T15	ppk.T0	YES	b3104
yhbE	1484.68464338419	-1.39258456085924	0.129501308845887	-10.7534400483665	5.709181479971e-27	6.13239941057582e-26	ppk.T15	ppk.T0	YES	b3184
yhbP	212.366587435025	-1.26352421724441	0.101874416068566	-12.402762793693	2.52466114814549e-35	3.94981407162762e-34	ppk.T15	ppk.T0	YES	b3154
yhbQ	297.114749280001	-1.75170845017589	0.0962005278126485	-18.2089276431764	4.38450606693665e-74	2.55841854013952e-72	ppk.T15	ppk.T0	YES	b3155
yhbS	1159.59576016435	-1.64419369182104	0.130904681669556	-12.5602359736186	3.49289488361582e-36	5.64880902900866e-35	ppk.T15	ppk.T0	YES	b3156
yhbT	1607.76028610063	-1.4881460788864	0.0881087293249546	-16.8898824246796	5.34093322102204e-64	2.35328057636461e-62	ppk.T15	ppk.T0	YES	b3157
yhbU	469.904348091207	-5.48886675676762	0.258811864273461	-21.2079410353772	8.06674195235591e-100	8.10050970936577e-98	ppk.T15	ppk.T0	YES	b3158
yhbV	565.968094971648	-4.30507493032543	0.286139472065337	-15.0453724515939	3.70243940468991e-51	9.80805726960186e-50	ppk.T15	ppk.T0	YES	b3159
yhbX	237.149636681412	-1.22691617210872	0.146363681929405	-8.38265446684027	5.17472173903438e-17	3.37020338901213e-16	ppk.T15	ppk.T0	YES	b3173
yhcC	149.495552952021	-3.17266404232625	0.187418814266471	-16.9282046455345	2.78753447761958e-64	1.25380977857931e-62	ppk.T15	ppk.T0	YES	b3211
yhcH	198.661221429104	0.938064949234186	0.114558566739992	8.18851855368671	2.64461168801275e-16	1.66950778784197e-15	ppk.T15	ppk.T0	YES	b3221
yhcN	295.112483046202	1.29400937203088	0.189151910123873	6.84111184065468	7.85808749389955e-12	3.6406890341908e-11	ppk.T15	ppk.T0	YES	b3238
yhcO	130.365280970641	1.19984042145611	0.167022379517525	7.18371049988674	6.78444469155913e-13	3.37502674863506e-12	ppk.T15	ppk.T0	YES	b3239
yhdX	144.476695825608	-1.10443237163492	0.147421137364866	-7.49168261333824	6.7996192052005e-14	3.63825969368721e-13	ppk.T15	ppk.T0	YES	b3269
yheV	316.950602274435	1.05262160552486	0.190550521059046	5.52410772573374	3.31164237659238e-08	1.15506234104409e-07	ppk.T15	ppk.T0	YES	b4551
yhfK	3326.95053773408	-0.632530364975001	0.0551194480815502	-11.4756295099175	1.74900130591955e-30	2.20180397637335e-29	ppk.T15	ppk.T0	YES	b3358
yhfL	43.9804157033365	-1.13487324655751	0.213324539939859	-5.31993762591712	1.03802833861892e-07	3.47997388676747e-07	ppk.T15	ppk.T0	YES	b3369
yhfU	36.3469794575035	0.616362430934377	0.250691523352672	2.45864887129542	0.0139460942260294	0.0252068793922122	ppk.T15	ppk.T0	YES	b3378
yhfW	41.3981237861234	-0.644749909385123	0.195913272527456	-3.29099657755328	0.000998331278580007	0.00216296761711413	ppk.T15	ppk.T0	YES	b3380
yhfX	19.4186508025889	-1.34523752605195	0.269738128580352	-4.98719826200329	6.12611905866577e-07	1.92382415238682e-06	ppk.T15	ppk.T0	YES	b3381
yhfY	53.9606727854307	-2.94392372852572	0.284547133110843	-10.3459967996899	4.36351466706136e-25	4.40225615242312e-24	ppk.T15	ppk.T0	YES	b3382
yhfZ	127.96288522799	-2.91299368138733	0.200575428954439	-14.5231831065859	8.64029721793812e-48	1.99512317577844e-46	ppk.T15	ppk.T0	YES	b3383
yhhI	50.2060122175513	0.6730430804314	0.218821795806307	3.07575887471078	0.0020996756991763	0.0043572619160799	ppk.T15	ppk.T0	YES	b3484
yhhJ	374.143221186886	1.54612477190564	0.202497157927508	7.63529121953964	2.25310549879564e-14	1.24410607976976e-13	ppk.T15	ppk.T0	YES	b3485
yhhT	281.811391001506	0.825846963348652	0.19984549392526	4.13242724230504	3.58952409250113e-05	9.36529609149238e-05	ppk.T15	ppk.T0	YES	b3474
yhiD	638.30193027775	-1.33219100800538	0.105127463940151	-12.672150150638	8.43696363509324e-37	1.39048889222644e-35	ppk.T15	ppk.T0	YES	b3508
yhiI	1096.74781225298	1.52395130080393	0.168231376208847	9.05866274857109	1.32059567964522e-19	9.969112141098e-19	ppk.T15	ppk.T0	YES	b3487
yhiJ	100.304845934267	0.899243329599784	0.193588157841329	4.64513604358398	3.39852424717886e-06	9.84227209880504e-06	ppk.T15	ppk.T0	YES	b3488
yhjA	192.8440720269	-1.48575595844706	0.139228451100386	-10.6713530654436	1.38593311749781e-26	1.47038309615615e-25	ppk.T15	ppk.T0	YES	b3518
yhjB	141.09703585433	0.838546403150107	0.144757242763067	5.79277683896345	6.92320735617631e-09	2.55507772341618e-08	ppk.T15	ppk.T0	YES	b3520
yhjD	661.38141189501	1.06398386490589	0.125921263770023	8.44959646250939	2.92311398741482e-17	1.95085103518658e-16	ppk.T15	ppk.T0	YES	b3522
yhjE	6334.99500209104	2.29456852801868	0.220290245029609	10.4161150109496	2.09330094664799e-25	2.12679376179436e-24	ppk.T15	ppk.T0	YES	b3523
yhjG	834.652749602046	1.43213542778093	0.175243309511563	8.17226878317108	3.02643340117779e-16	1.89943887009967e-15	ppk.T15	ppk.T0	YES	b3524
yhjR	445.988380570085	1.17888174960145	0.17142566622267	6.87692674952284	6.11575363176157e-12	2.84567070926147e-11	ppk.T15	ppk.T0	YES	b3535
yhjY	882.980985366973	1.6585051101422	0.0988305952205681	16.7812923360502	3.34477208318057e-63	1.38872363992055e-61	ppk.T15	ppk.T0	YES	b3548
yiaO	11.1977334239392	1.03054398363007	0.460097006079505	2.23984066406202	0.0251012688917983	0.0429426620740036	ppk.T15	ppk.T0	YES	b3579
yiaT	28.297909370978	0.990130418851851	0.258627694419724	3.82840059365406	0.000128978704992461	0.000313233997838835	ppk.T15	ppk.T0	YES	b3584
yiaW	4.39555366737436	1.36832808205014	0.568931397836133	2.40508449218029	0.0161687270259629	0.0287878563239241	ppk.T15	ppk.T0	YES	b3587
yibA	79.1696480457054	0.624933189547378	0.214911906592634	2.90785745404018	0.0036391417679392	0.0073189632761814	ppk.T15	ppk.T0	YES	b3594
yibF	633.790927220423	1.51163335561971	0.115971600434626	13.0345131907689	7.786238197881e-39	1.33948113699005e-37	ppk.T15	ppk.T0	YES	b3592
yibH	114.651965359113	1.11637161542038	0.1556551515243	7.17208267434759	7.38653095587023e-13	3.66188756227872e-12	ppk.T15	ppk.T0	YES	b3597
yibI	41.8908551806856	1.44087095950431	0.195183347635276	7.38214082789868	1.55764301884965e-13	8.12307071907343e-13	ppk.T15	ppk.T0	YES	b3598
yibQ	1030.6892445861	0.595966212203595	0.0715831354077995	8.32551143238496	8.39654308487006e-17	5.41947280126591e-16	ppk.T15	ppk.T0	YES	b3614
yibT	265.88304559563	0.677916759462488	0.127578699372587	5.31371430181041	1.07412979919262e-07	3.59820983158552e-07	ppk.T15	ppk.T0	YES	b4554
yicS	138.762474423902	1.26030241473317	0.166725786021219	7.55913314196502	4.05764400888894e-14	2.20388765162043e-13	ppk.T15	ppk.T0	YES	b4555
yidB	180.597611664368	1.29743047681749	0.105812519782284	12.2615970159962	1.45601721875341e-34	2.18301470506153e-33	ppk.T15	ppk.T0	YES	b3698
yidD	1835.63892472832	-0.718560688655459	0.106973687893388	-6.71717225801909	1.85284890778781e-11	8.32528780835355e-11	ppk.T15	ppk.T0	YES	b4557
yidF	133.185733603517	-1.24178605483909	0.165204473869619	-7.51666117601098	5.61927956685254e-14	3.02921962168156e-13	ppk.T15	ppk.T0	YES	b3674
yidL	61.0833246817254	0.677001515724935	0.170787770113717	3.96399294442549	7.37064317495038e-05	0.000185468748423285	ppk.T15	ppk.T0	YES	b3680
yieE	735.069239836386	-1.14477918160891	0.132605771318811	-8.63295141850669	5.97888341450525e-18	4.13731067048616e-17	ppk.T15	ppk.T0	YES	b3712
yieP	1944.5551397754	-0.868756839422543	0.0735288910028017	-11.8151766955038	3.25863093674481e-32	4.43872819711801e-31	ppk.T15	ppk.T0	YES	b3755
yifB	575.571559077524	0.956884408674456	0.118168406564271	8.09763317028409	5.60387454966163e-16	3.4816590367538e-15	ppk.T15	ppk.T0	YES	b3765
yifE	1903.31887652448	0.902382032172655	0.122757545691161	7.35092924098457	1.96833606037742e-13	1.02154748902761e-12	ppk.T15	ppk.T0	YES	b3764
yifK	955.499011458951	0.819176738803737	0.217473963178245	3.7667807531163	0.00016536610199052	0.000396694904663924	ppk.T15	ppk.T0	YES	b3795
yigI	482.069859528502	3.9062789996336	0.192150131912219	20.3293068849837	7.07954230443922e-92	6.11389273411371e-90	ppk.T15	ppk.T0	YES	b3820
yihI	790.785014385439	0.793282464943846	0.0955302347599591	8.30399367213054	1.00669006304766e-16	6.47822308828586e-16	ppk.T15	ppk.T0	YES	b3866
yihL	128.949498044247	-2.54567109325681	0.209238822870205	-12.1663420694923	4.69662171162156e-34	6.82828705413532e-33	ppk.T15	ppk.T0	YES	b3872
yihM	241.351038643696	-3.06977536690601	0.263396649862626	-11.6545725562836	2.17468935633735e-31	2.85747506191814e-30	ppk.T15	ppk.T0	YES	b3873
yihN	95.5433902198411	-2.47775505285023	0.334382393975776	-7.40994471446282	1.26352078881059e-13	6.64541140814145e-13	ppk.T15	ppk.T0	YES	b3874
yihU	32.0375780878006	-0.899645129828728	0.235267305662735	-3.82392754188466	0.000131342528547913	0.000318795412180938	ppk.T15	ppk.T0	YES	b3882
yihV	67.3063009783951	-1.10093494814798	0.147948126451762	-7.44135782285113	9.96556026064518e-14	5.27344230459141e-13	ppk.T15	ppk.T0	YES	b3883
yijE	317.763173769767	-0.752349836454481	0.0827171357734944	-9.09545319019087	9.41928135532045e-20	7.16064381906227e-19	ppk.T15	ppk.T0	YES	b3943
yijF	54.0766055196653	-0.749397219726586	0.195230002454327	-3.83853511399664	0.000123770516515145	0.000301773625246977	ppk.T15	ppk.T0	YES	b3944
yjbD	679.267731833501	-2.2562652883656	0.144885061352613	-15.5727945124337	1.11430613988975e-54	3.34137077225274e-53	ppk.T15	ppk.T0	YES	b4023
yjbG	15.0807267951312	1.03684129044698	0.312108593684496	3.32205300151107	0.000893577183968782	0.00194883427677932	ppk.T15	ppk.T0	YES	b4028
yjbH	161.22272866591	0.984042401104298	0.109148059209944	9.01566558514348	1.95678573507347e-19	1.46436755702725e-18	ppk.T15	ppk.T0	YES	b4029
yjbT	47.2676558894056	0.949489593003937	0.187867290522538	5.05404421580257	4.32551399339874e-07	1.3733506929041e-06	ppk.T15	ppk.T0	YES	b4620
yjcB	695.958226559177	1.54826876450705	0.224880405545168	6.88485402164605	5.78468230303162e-12	2.69452623349413e-11	ppk.T15	ppk.T0	YES	b4060
yjcC	400.42668627893	1.66545863830693	0.0959761182114808	17.3528443256804	1.87715354827313e-67	9.21085116073111e-66	ppk.T15	ppk.T0	YES	b4061
yjcD	3058.32631363471	1.52132479855977	0.243780536433393	6.24055070522595	4.36033019314727e-10	1.77120468240921e-09	ppk.T15	ppk.T0	YES	b4064
yjdC	1792.90864884829	1.09009101369751	0.0932615499221838	11.6885363218504	1.45878976315741e-31	1.93222521389991e-30	ppk.T15	ppk.T0	YES	b4135
yjdI	145.107183802172	1.25953448824132	0.251076027473618	5.01654618688621	5.26086337518984e-07	1.6593431741468e-06	ppk.T15	ppk.T0	YES	b4126
yjdJ	222.465254650575	1.33498978171198	0.213375987874435	6.25651365465538	3.93678651667109e-10	1.60519775061244e-09	ppk.T15	ppk.T0	YES	b4127
yjdK	40.243995403604	-1.40387869283296	0.246220795882519	-5.70170642086139	1.18613984826513e-08	4.31123894344178e-08	ppk.T15	ppk.T0	YES	b4128
yjdN	242.627156836113	1.61654519932512	0.161218522951277	10.0270438516154	1.15935706493067e-23	1.08123192362217e-22	ppk.T15	ppk.T0	YES	b4107
yjdO	20.516015063521	-1.47278293190612	0.265927142720396	-5.5382948759565	3.0543069764521e-08	1.06875992903729e-07	ppk.T15	ppk.T0	YES	b4559
yjeM	107.227835785083	-0.676682565294051	0.142618544595508	-4.74470250144009	2.08812994668288e-06	6.16305202308727e-06	ppk.T15	ppk.T0	YES	b4156
yjfY	60.040689921439	0.887675886947822	0.229354947754275	3.87031496655941	0.000108694830294442	0.000266824489602843	ppk.T15	ppk.T0	YES	b4199
yjfZ	157.69107622834	-0.700740088608841	0.144045798278053	-4.86470342755986	1.14628556400956e-06	3.50046751442239e-06	ppk.T15	ppk.T0	YES	b4204
yjgH	178.320243259358	1.29289135092224	0.115397225183931	11.2038339644779	3.9046136011561e-29	4.67039377556566e-28	ppk.T15	ppk.T0	YES	b4248
yjgR	477.299251096903	0.963957729696235	0.138464024698914	6.96179192965346	3.3597147948192e-12	1.59420313011311e-11	ppk.T15	ppk.T0	YES	b4263
yjgZ	30.8634974593285	-0.839875002074683	0.244345872827968	-3.43723833905719	0.000587678230489874	0.00130871304757879	ppk.T15	ppk.T0	YES	b4277
yjhI	15.8772295403014	-1.27481378405066	0.366942581216411	-3.4741505873335	0.000512473336842236	0.00114894074168472	ppk.T15	ppk.T0	YES	b4299
yjhP	78.4473575571069	-0.604851426777282	0.187363412205211	-3.22822593620795	0.00124560551094302	0.00266000227312164	ppk.T15	ppk.T0	YES	b4306
yjhQ	59.1870814296052	-0.680781756901878	0.191612687235981	-3.55290542981353	0.000381001408614243	0.000873229343097825	ppk.T15	ppk.T0	YES	b4307
yjiH	51.4142679900815	-0.900050031338404	0.271709840909621	-3.3125411590734	0.000924525211796834	0.00201012077771336	ppk.T15	ppk.T0	YES	b4330
yjiJ	306.287438375824	0.65687085573074	0.103566787941082	6.34248554762966	2.26087425269302e-10	9.36895875540161e-10	ppk.T15	ppk.T0	YES	b4332
yjiK	144.435733493373	-0.800456883824387	0.22474152284777	-3.56167776066277	0.000368492487310989	0.000846356680962154	ppk.T15	ppk.T0	YES	b4333
yjiL	218.087142587464	-3.05621145557585	0.302573095415284	-10.1007376461585	5.48282076185723e-24	5.20325715378012e-23	ppk.T15	ppk.T0	YES	b4334
yjiM	596.556840000304	-2.87762136117669	0.244452409581574	-11.7717038097611	5.46102788832476e-32	7.34601819993344e-31	ppk.T15	ppk.T0	YES	b4335
yjiR	473.132214738006	1.70793971294097	0.13798984099743	12.377285897248	3.46875766826909e-35	5.40725473342453e-34	ppk.T15	ppk.T0	YES	b4340
yjiX	116.89557524471	1.26751299106663	0.139009109314567	9.11820093889199	7.63816965309126e-20	5.84780435497306e-19	ppk.T15	ppk.T0	YES	b4353
yjiY	2487.43420878198	2.32320251174136	0.175211212416889	13.2594397338776	3.97856990953798e-40	7.24871935417088e-39	ppk.T15	ppk.T0	YES	b4354
yjjB	101.981741969699	-1.44582966312061	0.244860938091662	-5.90469706760403	3.53295327600359e-09	1.33583995146966e-08	ppk.T15	ppk.T0	YES	b4363
yjjI	1206.35853016311	-4.50708129415978	0.24008736166219	-18.7726720097053	1.26366823436905e-78	8.66114196191357e-77	ppk.T15	ppk.T0	YES	b4380
yjjL	319.819040507713	-0.632290632851396	0.0714793820146131	-8.84577643273597	9.08940749193933e-19	6.64095796111574e-18	ppk.T15	ppk.T0	YES	b4356
yjjM	95.0730144879446	-2.58284409411948	0.165966040332622	-15.5624854876519	1.3091472288164e-54	3.89855016139945e-53	ppk.T15	ppk.T0	YES	b4357
yjjP	235.812405423023	-1.82947946885974	0.126407864047727	-14.4728295398535	1.79915852832626e-47	4.00451882748083e-46	ppk.T15	ppk.T0	YES	b4364
yjjQ	12.0045139627977	1.05043851405762	0.344996968382459	3.04477607146135	0.0023285361165751	0.00480622320811248	ppk.T15	ppk.T0	YES	b4365
yjjW	341.405616675102	-3.63685952744937	0.379983344139074	-9.57110248000314	1.05771672776787e-21	9.0261281235211e-21	ppk.T15	ppk.T0	YES	b4379
yjjY	799.653199245322	1.00726972011699	0.127944869146557	7.87268553116571	3.47108364995484e-15	2.02542421628446e-14	ppk.T15	ppk.T0	YES	b4402
ykfG	47.1410071918164	-0.592932353466021	0.214912623657844	-2.75894613994388	0.00579880914232178	0.0112789449894349	ppk.T15	ppk.T0	YES	b0247
ykgE	41.1605040102138	-1.31855536681306	0.24552148903396	-5.37042754180544	7.85501902001471e-08	2.65814828592661e-07	ppk.T15	ppk.T0	YES	b0306
ykgJ	227.254607485399	1.12774490863255	0.154454560178377	7.30146722330595	2.84646424679685e-13	1.46671033623733e-12	ppk.T15	ppk.T0	YES	b0288
ykgL	41.0961729629724	-0.962073306853564	0.22557083536381	-4.26506070832203	1.99847854889872e-05	5.33669163521625e-05	ppk.T15	ppk.T0	YES	b0295
ykgR	2.74040604274315	-2.46561717547379	0.62490349239595	-3.94559672889703	7.96014888614679e-05	0.000199142079318551	ppk.T15	ppk.T0	YES	b4671
ylaC	619.680947282284	0.724638670569291	0.141666219243974	5.11511265308308	3.13553764725862e-07	1.01569779151258e-06	ppk.T15	ppk.T0	YES	b0458
ylbE	24.3130904250409	0.615806785930438	0.254128434980842	2.42321086964102	0.0153839938904219	0.0275406656794535	ppk.T15	ppk.T0	YES	b4572
ylcH	10.1529045781832	0.98443784291375	0.405284568259789	2.42900401350273	0.0151403647323554	0.0271721092744433	ppk.T15	ppk.T0	YES	b4588
ylcI	43.1533583355758	-2.59236729500239	0.281811519712465	-9.1989401201463	3.61497677703246e-20	2.83808540422294e-19	ppk.T15	ppk.T0	YES	b4589
yliI	563.986128871222	-0.65063938968502	0.146373579556824	-4.44506031522193	8.78672121696359e-06	2.43680553724141e-05	ppk.T15	ppk.T0	YES	b0837
ymcE	333.170060902469	-2.59674914962561	0.232516571586728	-11.1680175391586	5.84713254178691e-29	6.84225428602599e-28	ppk.T15	ppk.T0	YES	b0991
ymdA	55.3098385412276	0.981640972333227	0.206600444423886	4.7513981640774	2.0201489356295e-06	5.97465966030697e-06	ppk.T15	ppk.T0	YES	b1044
ymdF	97.4057721035564	1.25482762141836	0.201638549726158	6.22315337579306	4.87260615355486e-10	1.96084933560577e-09	ppk.T15	ppk.T0	YES	b4518
ymgA	36.2882477581398	3.02105723316579	0.292733514088339	10.3201618119274	5.71268002407999e-25	5.72328360649128e-24	ppk.T15	ppk.T0	YES	b1165
ymgC	13.1059091896723	2.80684742023969	0.421828141940934	6.65400702600045	2.85219048911024e-11	1.26186050532562e-10	ppk.T15	ppk.T0	YES	b1167
ymgE	71.5512872923444	1.60243542794058	0.279819464868477	5.72667605055198	1.02417472332741e-08	3.74144370163092e-08	ppk.T15	ppk.T0	YES	b1195
ynaE	517.507475274891	-2.08973446455659	0.192879456943924	-10.8344066167925	2.36493642424369e-27	2.57873623229401e-26	ppk.T15	ppk.T0	YES	b1375
ynaI	460.488766091384	1.03567897305453	0.109323469181435	9.47352824429395	2.70547556257134e-21	2.25091396516051e-20	ppk.T15	ppk.T0	YES	b1330
ynaJ	2141.15733068762	1.9490712388321	0.160613255805366	12.1351829216015	6.87561870784615e-34	9.92940521086277e-33	ppk.T15	ppk.T0	YES	b1332
ynbE	84.8729579735471	0.787094481936606	0.19710321341601	3.99331126213223	6.51569455090662e-05	0.000165110147129195	ppk.T15	ppk.T0	YES	b1382
yncD	635.767956482991	2.5447390948506	0.21965251965904	11.5852943494603	4.89282968829402e-31	6.34451609431039e-30	ppk.T15	ppk.T0	YES	b1451
yncE	1655.74182710437	3.35474934515543	0.269968220240036	12.4264602039923	1.87766293323531e-35	2.95903231595257e-34	ppk.T15	ppk.T0	YES	b1452
yncG	224.326447961926	1.63754753575919	0.159890543311143	10.2416784748337	1.28979070318147e-24	1.28325259362617e-23	ppk.T15	ppk.T0	YES	b1454
yncH	3.75700179498044	1.35667530287847	0.618832008551279	2.19231598257906	0.0283566984944796	0.0478297750387355	ppk.T15	ppk.T0	YES	b1455
yneE	811.932717065546	1.44100242567441	0.0643691982971178	22.3865212523384	5.32569118413442e-111	6.96858622214922e-109	ppk.T15	ppk.T0	YES	b1520
yneF	317.266117826965	-0.747504680701289	0.108525583264495	-6.88781997954801	5.66538387103152e-12	2.64752462717685e-11	ppk.T15	ppk.T0	YES	b1522
yneK	41.0790294291	1.24491465319136	0.256213952975046	4.85888703068644	1.18047462249199e-06	3.59724023988738e-06	ppk.T15	ppk.T0	YES	b1527
ynfC	725.242807471449	0.743273778769509	0.075813375165648	9.80399272747714	1.08221306234913e-22	9.77614226615803e-22	ppk.T15	ppk.T0	YES	b1585
ynfE	674.332767545994	-2.29580620820208	0.216099857185742	-10.6238210339436	2.3091135774394e-26	2.41422576934222e-25	ppk.T15	ppk.T0	YES	b1587
ynfF	1515.42017587017	-2.10812603410619	0.314316700723751	-6.70701247898053	1.98649281278916e-11	8.87039913714955e-11	ppk.T15	ppk.T0	YES	b1588
ynfG	316.178730440711	-1.30904981145027	0.285397963675839	-4.58675245818193	4.50193934673854e-06	1.28993856000113e-05	ppk.T15	ppk.T0	YES	b1589
ynfH	612.809954697811	-0.724685198934624	0.166137738556105	-4.36195415462391	1.28905885231586e-05	3.50513609842563e-05	ppk.T15	ppk.T0	YES	b1590
ynfK	1473.31250314049	-4.11650006140027	0.0844770946452397	-48.7291860437134	0	0	ppk.T15	ppk.T0	YES	b1593
ynfM	640.300982777677	-0.935965825677632	0.122385774836329	-7.64766842330598	2.04656103591933e-14	1.13295519911534e-13	ppk.T15	ppk.T0	YES	b1596
ynfN	37.204772078378	-3.52273397285939	0.416669652067215	-8.45450095869023	2.80283493352798e-17	1.87347387662134e-16	ppk.T15	ppk.T0	YES	b1551
ynfO	9.80847403265754	-2.69516035074661	0.375136585599606	-7.18447747888614	6.74647011057439e-13	3.36000668252136e-12	ppk.T15	ppk.T0	YES	b4533
ynhF	630.354727584481	-0.637683553753429	0.128227828057061	-4.97305119657538	6.5907246367265e-07	2.06222818705689e-06	ppk.T15	ppk.T0	YES	b4602
ynjA	291.771442760022	-1.95566825169506	0.197766092883383	-9.88879450052272	4.65600672946924e-23	4.2594570037814e-22	ppk.T15	ppk.T0	YES	b1753
ynjB	739.376383781689	-1.78134939999582	0.239662123704747	-7.43275312952814	1.06360297531778e-13	5.62134350969664e-13	ppk.T15	ppk.T0	YES	b1754
ynjC	402.966832130837	-1.33346527012427	0.237952875627482	-5.60390483455149	2.09575804231468e-08	7.41760920222525e-08	ppk.T15	ppk.T0	YES	b1755
ynjE	2580.12060898316	-2.80515295455466	0.239678863462905	-11.7037977985439	1.21874296220144e-31	1.61924064947256e-30	ppk.T15	ppk.T0	YES	b1757
ynjF	277.510920634376	-1.30015416435196	0.154976482120205	-8.38936428653421	4.88777956298013e-17	3.19295493993165e-16	ppk.T15	ppk.T0	YES	b1758
ynjI	1154.08190557325	-2.18505934044422	0.0949136767486505	-23.0215435256046	2.83664756521105e-117	3.95117554405848e-115	ppk.T15	ppk.T0	YES	b1762
yoaB	1254.18308171708	0.747944999053191	0.0601046354100111	12.4440485155761	1.50669135606318e-35	2.39187252775029e-34	ppk.T15	ppk.T0	YES	b1809
yoaC	424.523095333976	1.12773311126287	0.11099678349987	10.1600521718198	2.98916454556031e-24	2.90049719274818e-23	ppk.T15	ppk.T0	YES	b1810
yoaD	267.349024929693	0.587795854445687	0.0949750506946838	6.18895015213283	6.05662305823289e-10	2.41705160493989e-09	ppk.T15	ppk.T0	YES	b1815
yoaJ	109.989241301026	0.788491257585485	0.138260638926813	5.70293370337213	1.17762793529499e-08	4.28390684465356e-08	ppk.T15	ppk.T0	YES	b4675
yobD	518.47050300137	-2.6669091299459	0.180040265675085	-14.8128482256231	1.21002416944638e-49	2.96868429753946e-48	ppk.T15	ppk.T0	YES	b1820
yobH	311.527568183003	0.80281354094184	0.107287151955551	7.4828488435824	7.27285168621235e-14	3.88274958240213e-13	ppk.T15	ppk.T0	YES	b4536
yodB	267.119331083258	2.62721224718284	0.137754183822641	19.0717419556954	4.33617303464583e-81	3.06944183009847e-79	ppk.T15	ppk.T0	YES	b1974
yodD	394.143956396	0.803018562133972	0.104259469487306	7.70211632653415	1.33830967268874e-14	7.48551964594554e-14	ppk.T15	ppk.T0	YES	b1953
yoeI	312.933544161923	0.606710691142621	0.151783553210685	3.99720969966006	6.40935191760564e-05	0.000162510755021851	ppk.T15	ppk.T0	YES	b4678
yohC	261.765846174151	1.04429896903807	0.199933707299726	5.22322615401983	1.75832424074312e-07	5.76495373692392e-07	ppk.T15	ppk.T0	YES	b2135
yohF	308.47212055874	0.661063288284736	0.136659147045813	4.83731460773074	1.31605037283409e-06	3.99066398166966e-06	ppk.T15	ppk.T0	YES	b2137
yohJ	108.309850142182	-1.31376321541652	0.223862280178705	-5.86862250472822	4.3943065713244e-09	1.64424746750249e-08	ppk.T15	ppk.T0	YES	b2141
yohP	30.6949372288296	0.645282930618093	0.235887855158505	2.73554961184625	0.00622761979183888	0.0120478773571507	ppk.T15	ppk.T0	YES	b4679
yojI	612.104699436709	2.03249783028627	0.239400080912491	8.48996300477113	2.06702889610717e-17	1.39678102869965e-16	ppk.T15	ppk.T0	YES	b2211
ypdA	841.09036128387	-1.30428359404024	0.107992862425825	-12.077498130361	1.3888140868134e-33	1.97917466233012e-32	ppk.T15	ppk.T0	YES	b2380
ypdK	115.599430753076	-0.778729765431808	0.174853262495126	-4.45361873332799	8.44349805903402e-06	2.34614058036737e-05	ppk.T15	ppk.T0	YES	b4680
ypeA	152.417951486768	0.850729821819701	0.233740780340853	3.63962942443815	0.000273030681926138	0.000637268370030844	ppk.T15	ppk.T0	YES	b2434
ypeC	290.05586402652	1.61738330675527	0.181460212730435	8.91315667725982	4.95998168443509e-19	3.64858618626758e-18	ppk.T15	ppk.T0	YES	b2390
ypfM	94.219294670974	-3.40779317831596	0.306684376520079	-11.1117273627822	1.10010582247188e-28	1.27352733014305e-27	ppk.T15	ppk.T0	YES	b4606
yphA	271.379102381611	0.627427050102694	0.112777675718599	5.56339759712943	2.64572144539911e-08	9.31069698552027e-08	ppk.T15	ppk.T0	YES	b2543
ypjA	500.666687061301	0.720942196557438	0.117065561222676	6.15844821506557	7.34611972648227e-10	2.91014174118812e-09	ppk.T15	ppk.T0	YES	b2647
ypjF	18.1277317759226	0.767612685770008	0.316743364678175	2.42345308969593	0.015373738675509	0.0275337219414549	ppk.T15	ppk.T0	YES	b2646
yqeB	215.982748359763	-1.61216506335911	0.393875817026885	-4.09307957906202	4.25681544395273e-05	0.000110131390575122	ppk.T15	ppk.T0	YES	b2875
yqeC	96.547476084932	-3.41319984988251	0.399337522207335	-8.54715537627436	1.26159302232515e-17	8.60593786793051e-17	ppk.T15	ppk.T0	YES	b2876
yqeF	389.504249007684	1.24227302451382	0.172845669241197	7.18718050598244	6.61429423731011e-13	3.29798181486202e-12	ppk.T15	ppk.T0	YES	b2844
yqeI	163.354098769314	-2.27117037097472	0.262634044614495	-8.64766170855128	5.25653844568575e-18	3.66092467878566e-17	ppk.T15	ppk.T0	YES	b2847
yqeJ	54.1921493852475	-1.61268009040467	0.325867332282943	-4.94888542250199	7.46396669825504e-07	2.3287144655394e-06	ppk.T15	ppk.T0	YES	b2848
yqgA	236.010064194599	-2.11026672668984	0.136558378452273	-15.453220451262	7.17663404296573e-54	2.09383147280581e-52	ppk.T15	ppk.T0	YES	b2966
yqhA	1032.96968475756	1.0305236678886	0.0893729717390489	11.5305964189881	9.25006578361119e-31	1.18521614402472e-29	ppk.T15	ppk.T0	YES	b3002
yqhC	272.858003053205	0.917200394869065	0.109232594598607	8.39676470415688	4.5894841511719e-17	3.00719158797576e-16	ppk.T15	ppk.T0	YES	b3010
yqiA	1172.62389977745	-0.672537509167814	0.0940364662927759	-7.15187985769177	8.55974724101008e-13	4.21447988445627e-12	ppk.T15	ppk.T0	YES	b3031
yqiJ	67.2003729315283	-0.920710158401607	0.206768516433097	-4.45285469124849	8.47361020594074e-06	2.35299349641493e-05	ppk.T15	ppk.T0	YES	b3050
yqiK	140.510531812875	-0.648782616819386	0.126774879708107	-5.1175959962508	3.09454569816475e-07	1.00392549396509e-06	ppk.T15	ppk.T0	YES	b3051
yqjH	301.59748251651	2.52279794825185	0.182600154802847	13.8159682886124	2.04190003134298e-43	4.04446070428395e-42	ppk.T15	ppk.T0	YES	b3070
yrbL	1013.53453962553	-1.83135487878146	0.151430392252181	-12.0937075546345	1.14022554850078e-33	1.63029599947892e-32	ppk.T15	ppk.T0	YES	b3207
yrbN	876.830095819149	-1.53492396088732	0.165792486056715	-9.25810329161868	2.08095786647471e-20	1.6517603065143e-19	ppk.T15	ppk.T0	YES	b4685
ysaB	100.382189944362	1.48493266800379	0.20288685527575	7.31901860268656	2.49790972587086e-13	1.29173343668388e-12	ppk.T15	ppk.T0	YES	b4553
ytfF	304.232493549775	1.57480826336713	0.119033656228513	13.229941121391	5.89335197618235e-40	1.06474869594792e-38	ppk.T15	ppk.T0	YES	b4210
ytjA	1086.77926182746	1.07510799160703	0.14934033985531	7.19904610267166	6.06352485688806e-13	3.03387025863762e-12	ppk.T15	ppk.T0	YES	b4568
znuA	1226.56854544541	-0.84467743486817	0.0895719824498779	-9.43015228384421	4.09494013556891e-21	3.38087026871635e-20	ppk.T15	ppk.T0	YES	b1857
zraS	106.981322636259	-1.04722647397747	0.160446291505241	-6.5269596707585	6.71181090804377e-11	2.90396788586503e-10	ppk.T15	ppk.T0	YES	b4003
zur	650.413352966002	-0.730825263816276	0.0861897776596198	-8.47925686387598	2.26636828837716e-17	1.52670487819229e-16	ppk.T15	ppk.T0	YES	b4046
	405.110866218871	-0.732823201769262	0.188693721276465	-3.88366500385863	0.000102893648679116	0.000253303748572647	ppk.T15	ppk.T0	YES	b0202
	937.839259544453	-0.692762605042095	0.307655013046487	-2.25175139576685	0.0243379867506198	0.0417880592137879	ppk.T15	ppk.T0	YES	b0206
	349.746129912547	0.739285613284373	0.188583888657892	3.92019497819086	8.84773561343149e-05	0.00022045310085861	ppk.T15	ppk.T0	YES	b1230
	60.0024909340049	0.77305638436434	0.331347108275855	2.33307116632734	0.0196444104915998	0.0343558381947054	ppk.T15	ppk.T0	YES	b1954
	24.4997327715002	-0.762595838223521	0.319106165601384	-2.38978722578532	0.0168581362357326	0.0298823613570991	ppk.T15	ppk.T0	YES	b1975
	3346.72767404184	-0.704297341229204	0.311276030626762	-2.26261347464206	0.0236595267635483	0.0407181492885618	ppk.T15	ppk.T0	YES	b2695
	455.842891974483	-0.72263325163324	0.186066286075825	-3.88374093380224	0.000102861505486974	0.000253303748572647	ppk.T15	ppk.T0	YES	b3277
	2396.08182438301	-0.647079370925965	0.241013691722979	-2.68482411227374	0.00725679843496903	0.0138711180355008	ppk.T15	ppk.T0	YES	b3757
	1112.18137285508	-0.668107158713656	0.29144384804325	-2.29240439693381	0.0218823185424536	0.0379927026402553	ppk.T15	ppk.T0	YES	b3760
	405.110866218871	-0.732823201769262	0.188693721276465	-3.88366500385863	0.000102893648679116	0.000253303748572647	ppk.T15	ppk.T0	YES	b3852
	1548.96345487001	0.598156920341639	0.238092192222005	2.51229120434113	0.0119950062801685	0.0219780138096947	ppk.T15	ppk.T0	YES	b3977
	2395.94446402288	-0.647208428352934	0.241032928102087	-2.68514527641142	0.00724982861361039	0.0138639326632284	ppk.T15	ppk.T0	YES	b4008
	28.7175955403157	0.942718062533172	0.21922090684706	4.30031093334934	1.7055863199582e-05	4.58445627818277e-05	ppk.T15	ppk.T0	YES	b4134
	8.51501187927975	-1.0644126380214	0.405671301971728	-2.62383026072566	0.0086947104181507	0.0163660678228312	ppk.T15	ppk.T0	YES	b4413
	13.6155914257664	-0.643889022033814	0.288105549834573	-2.23490669445114	0.0254234749774089	0.0434078944058725	ppk.T15	ppk.T0	YES	b4422
	17.748794298576	-0.833008629903399	0.27395913601601	-3.04063095692753	0.00236083000245773	0.00486590164707039	ppk.T15	ppk.T0	YES	b4424
	41.6787360337107	-0.684802164416842	0.232211322173559	-2.94904726439225	0.00318755223100951	0.00645281318963857	ppk.T15	ppk.T0	YES	b4429
	228.513737806938	-0.864588799036117	0.119346262498454	-7.24437264256443	4.34445424640333e-13	2.20698275717289e-12	ppk.T15	ppk.T0	YES	b4430
	972.674209664938	0.669927000798515	0.137324746859897	4.8784142415496	1.06942142946113e-06	3.27966032131618e-06	ppk.T15	ppk.T0	YES	b4433
	18.7618457270167	-1.35629934514941	0.410747521633218	-3.30202685035439	0.000959888811146259	0.00208281401333143	ppk.T15	ppk.T0	YES	b4436
	47.1192519234285	-1.144493814394	0.283250268163001	-4.04057451319122	5.33204201160995e-05	0.000136315911226357	ppk.T15	ppk.T0	YES	b4437
	16.515962801714	0.933845026284891	0.31863822230583	2.93073762314862	0.00338158259401851	0.00682640188918743	ppk.T15	ppk.T0	YES	b4439
	8191.46594998765	-0.938748148341158	0.13027727417156	-7.20577057135027	5.77165129643891e-13	2.89454010430002e-12	ppk.T15	ppk.T0	YES	b4441
	449.821122896645	-2.21065033912104	0.147238743250865	-15.0140533008662	5.94039426756648e-51	1.5545831786274e-49	ppk.T15	ppk.T0	YES	b4443
	14.772756168314	0.767300633098328	0.336117054506593	2.28283754962894	0.0224399392116548	0.0388515066222635	ppk.T15	ppk.T0	YES	b4444
	72.5032296147981	-0.710472269012572	0.202334677086677	-3.51137174923416	0.000445800510703358	0.00101101187248797	ppk.T15	ppk.T0	YES	b4450
	53.9499928295458	1.51693013165171	0.27583572448095	5.49939691280443	3.810924269119e-08	1.32492520080965e-07	ppk.T15	ppk.T0	YES	b4451
	136.290448868077	0.693370625875861	0.146954397475807	4.71827068659179	2.3785787657869e-06	6.98687286439989e-06	ppk.T15	ppk.T0	YES	b4597
	7.61483192482422	-0.985802102920692	0.446404295551236	-2.20831679431621	0.0272221974166062	0.0460606009406983	ppk.T15	ppk.T0	YES	b4614
	139.666279082216	-0.717752299321945	0.241629922800831	-2.97046115399196	0.00297353009351875	0.00604221315003009	ppk.T15	ppk.T0	YES	b4698
	718.766393663163	-1.41294515867242	0.532357251410868	-2.65412963743386	0.00795132725840744	0.0150719188331007	ppk.T15	ppk.T0	YES	b4699
	30.3205860567271	0.775293773679606	0.242508384429814	3.19697719112879	0.00138875907473782	0.00294821125109041	ppk.T15	ppk.T0	YES	b4713
aaeA	128.0869611481	0.15649630556987	0.130266209268087	1.20135763870891	0.229612500866583	0.304504538925647	ppk.T15	ppk.T0	NO	b3241
aaeB	228.129672846744	0.00163787547023525	0.0978766455522631	0.0167340785025236	0.98664876024972	0.989612864682194	ppk.T15	ppk.T0	NO	b3240
aaeR	868.894428986962	0.05375378213735	0.0788792586774827	0.681469159809623	0.49557467460858	0.581966669828624	ppk.T15	ppk.T0	NO	b3243
aaeX	130.376981871495	-0.019915996370493	0.12444094741871	-0.160043753954083	0.872846607741375	0.900801064107853	ppk.T15	ppk.T0	NO	b3242
aas	1515.40821979007	0.0335340658185574	0.0625483206156443	0.536130554561525	0.591868324515604	0.668816741952367	ppk.T15	ppk.T0	NO	b2836
aat	670.364151491516	-0.229602954642414	0.134895829063719	-1.70207601106747	0.0887411202050108	0.13337422800043	ppk.T15	ppk.T0	NO	b0885
abgA	45.7464236634363	0.357934818146019	0.208094086395807	1.72006242150104	0.085421095588447	0.128967933828991	ppk.T15	ppk.T0	NO	b1338
abgB	131.580908551004	0.229836711185234	0.123565920341645	1.86003317540761	0.0628808324235425	0.0981277319858535	ppk.T15	ppk.T0	NO	b1337
abgR	192.551506525819	-0.0906833858482363	0.137808920541961	-0.658037124821863	0.51051427600205	0.595462086379485	ppk.T15	ppk.T0	NO	b1339
abgT	108.322560973245	-0.447946602567552	0.149517089068879	-2.99595588274992	0.00273586012304267	0.005588194896546	ppk.T15	ppk.T0	NO	b1336
accA	4168.78914493158	0.0646724403097897	0.0571534565053199	1.13155781407149	0.257820384327981	0.336639981714007	ppk.T15	ppk.T0	NO	b0185
accB	4408.39159531108	0.222542168799028	0.0692947828447495	3.2115284825644	0.00132030881739972	0.00281119007570612	ppk.T15	ppk.T0	NO	b3255
accC	11455.0444913255	0.520953423244439	0.0849570238715732	6.13196413320631	8.68006758625522e-10	3.41352748974955e-09	ppk.T15	ppk.T0	NO	b3256
accD	6396.37384588203	0.240311862808984	0.0928841255984676	2.58722210346079	0.00967532046506518	0.0180935616146173	ppk.T15	ppk.T0	NO	b2316
aceA	23707.2595794753	0.194763478325664	0.156407610973407	1.24523018485833	0.213047150124974	0.285517564940918	ppk.T15	ppk.T0	NO	b4015
aceK	5882.42645025774	-0.242773324946295	0.186205530125352	-1.30379223851656	0.192304429669569	0.262194672343921	ppk.T15	ppk.T0	NO	b4016
acpH	286.480288317974	0.0999186005272273	0.0927008684872002	1.07786045759672	0.281096034267532	0.3630788740554	ppk.T15	ppk.T0	NO	b0404
acpP	21987.5728410995	0.344759501646125	0.0585441578811269	5.88887967858645	3.88822391486451e-09	1.45994355342478e-08	ppk.T15	ppk.T0	NO	b1094
acpS	798.142411518346	0.317642382067954	0.0887718666687627	3.57818748200016	0.000345985243093305	0.00079805784170774	ppk.T15	ppk.T0	NO	b2563
acpT	696.775781746974	-0.312552202853639	0.0742520710547639	-4.20933986640075	2.56117886930064e-05	6.78476709057678e-05	ppk.T15	ppk.T0	NO	b3475
acrA	4396.87969099926	0.366240802263176	0.100201337701354	3.65504903092955	0.000257132831064822	0.000601788381863361	ppk.T15	ppk.T0	NO	b0463
acrB	10784.163320021	0.347995949753745	0.0939097929863867	3.70564068652767	0.00021085704809756	0.000500814484975394	ppk.T15	ppk.T0	NO	b0462
acrD	527.66042633855	-0.140440412768455	0.0695320777371498	-2.0197931277037	0.0434048502936841	0.0703800764431573	ppk.T15	ppk.T0	NO	b2470
acrE	36.7264286065411	-0.0636821220190553	0.201761484965474	-0.315630716288358	0.752282820390837	0.81006414425128	ppk.T15	ppk.T0	NO	b3265
acrF	258.631733045601	-0.0513483141600331	0.0995991159270606	-0.515549899033612	0.60616881003912	0.680298746054008	ppk.T15	ppk.T0	NO	b3266
acrR	658.611261094539	-0.0503086268405469	0.102596875724721	-0.490352425307086	0.623884535504993	0.697368217527973	ppk.T15	ppk.T0	NO	b0464
acrS	28.1840858158031	-0.399360585737001	0.330408004411394	-1.20868919761324	0.226782273334314	0.301399155511717	ppk.T15	ppk.T0	NO	b3264
acrZ	638.116174127929	0.150021305648629	0.148228591061019	1.01209425641016	0.311492988339071	0.395828935741057	ppk.T15	ppk.T0	NO	b0762
acs	698.317768986444	0.296454974562279	0.158501533852285	1.87036028836515	0.0614338026818935	0.0961127391233391	ppk.T15	ppk.T0	NO	b4069
acuI	787.016336687432	-0.529781156040209	0.159812644191199	-3.31501401983176	0.000916385284930551	0.00199543704504797	ppk.T15	ppk.T0	NO	b3253
ada	315.414101368146	0.0990934606945163	0.0876267410816211	1.13085867934098	0.258114577345915	0.336922232460599	ppk.T15	ppk.T0	NO	b2213
ade	375.920597785253	-0.134396199986952	0.107023085547664	-1.25576831670674	0.209199981901851	0.281548066351199	ppk.T15	ppk.T0	NO	b3665
adhP	1307.33538537891	-0.295507000390989	0.115293567755553	-2.56308314629942	0.0103747199835213	0.0192928685998471	ppk.T15	ppk.T0	NO	b1478
aes	149.241301517679	0.0337796749082895	0.13969420742735	0.241811564920164	0.808926177299418	0.853602940757303	ppk.T15	ppk.T0	NO	b0476
agaB	9.65783028537604	0.756778370899851	0.378970501856022	1.99693212847307	0.0458325564620736	0.0739278964524594	ppk.T15	ppk.T0	NO	b3138
agaC	22.0899615392334	0.00272634572418426	0.290555959676165	0.00938320359087756	0.992513396583184	0.993433668624523	ppk.T15	ppk.T0	NO	b3139
agaD	38.0982641267636	0.373233973488297	0.239366420365045	1.55925786465411	0.118935360142684	0.172858594781592	ppk.T15	ppk.T0	NO	b3140
agaI	40.1491095253758	0.282199708224321	0.206869762023465	1.36414189035666	0.172522912803312	0.239458031978368	ppk.T15	ppk.T0	NO	b3141
agaR	1134.85456561071	0.0269478076620254	0.0581988345607316	0.463030022257659	0.643342847674212	0.715967633055992	ppk.T15	ppk.T0	NO	b3131
agaS	58.9404890850754	-0.158203095922311	0.148276675891395	-1.0669452560306	0.285996557126229	0.368087372182134	ppk.T15	ppk.T0	NO	b3136
agaV	24.3799114739783	-0.281021580916984	0.26686193371372	-1.05305982388052	0.292313574686374	0.374876749478991	ppk.T15	ppk.T0	NO	b3133
ahpC	24967.2129164089	0.132292532914833	0.0625623256652777	2.114571853077	0.0344664547277115	0.0570871313825309	ppk.T15	ppk.T0	NO	b0605
ahpF	5023.67384956691	0.0695851229040708	0.103722527322924	0.670877626105542	0.5022984906482	0.58793133982963	ppk.T15	ppk.T0	NO	b0606
aidB	738.269225171987	0.448270335305767	0.180803057171997	2.47932940027298	0.0131629681617059	0.023901470362593	ppk.T15	ppk.T0	NO	b4187
alaA	1751.01772832787	0.261243808121555	0.0746851645297087	3.49793442602159	0.000468876400132816	0.00105889555218279	ppk.T15	ppk.T0	NO	b2290
alaS	16184.6474904584	0.0583026627213703	0.0450121688469705	1.29526446325179	0.19522901376647	0.265595110725778	ppk.T15	ppk.T0	NO	b2697
aldA	1616.48380197555	0.411250167896433	0.276595827831528	1.48682708311465	0.137060486524917	0.196034177149584	ppk.T15	ppk.T0	NO	b1415
aldB	108.960556655605	0.188809833708517	0.210335106855824	0.897662004840392	0.369365771562246	0.45538410603591	ppk.T15	ppk.T0	NO	b3588
alkA	198.287305060757	0.0502878831809492	0.116267513482697	0.432518780823787	0.665364405306406	0.73592302820519	ppk.T15	ppk.T0	NO	b2068
alkB	86.472580281821	0.0541303317440871	0.159652755777909	0.339050406492118	0.734571757763149	0.795955043920019	ppk.T15	ppk.T0	NO	b2212
allA	34.0114385393597	0.286406627877603	0.228872705607697	1.25137956977938	0.210796027451915	0.283308101372041	ppk.T15	ppk.T0	NO	b0505
allB	73.5948365935653	0.0475902352264749	0.153280687579669	0.310477699297503	0.756197715540909	0.812658470807776	ppk.T15	ppk.T0	NO	b0512
allC	125.429129168016	0.42066696030007	0.133659181684119	3.14731060746911	0.00164779816576761	0.00346744272893983	ppk.T15	ppk.T0	NO	b0516
allD	17.0814101434404	-0.725548121534387	0.335372347620165	-2.16341068869556	0.0305096062006344	0.0510226489443606	ppk.T15	ppk.T0	NO	b0517
allR	2061.50130781048	0.182274189041094	0.0942066887814073	1.93483277460303	0.0530108197976433	0.0842475965720368	ppk.T15	ppk.T0	NO	b0506
allS	29.1191463751878	0.0869823015256979	0.226054829285118	0.384784088890174	0.700397388441953	0.765843485260156	ppk.T15	ppk.T0	NO	b0504
alpA	13.0972998935524	-0.374916796770568	0.338732617261747	-1.10682224759259	0.268370787450855	0.348623664323944	ppk.T15	ppk.T0	NO	b2624
alr	1288.75255564716	-0.0868173543693459	0.101943595562541	-0.851621466657848	0.394424221141543	0.481108414375475	ppk.T15	ppk.T0	NO	b4053
alsA	78.1980217175231	-0.264037848241561	0.168472282991661	-1.56724799802606	0.117056735236755	0.170472506830457	ppk.T15	ppk.T0	NO	b4087
alsB	89.9560328614298	-0.358106451249814	0.222096672903028	-1.61238998571658	0.106877102670178	0.157292204952225	ppk.T15	ppk.T0	NO	b4088
alsC	73.7203417722264	-0.369923282955059	0.155911767513533	-2.37264504696831	0.0176612271984209	0.0311906662751662	ppk.T15	ppk.T0	NO	b4086
alsE	47.1307332111983	0.289078705069923	0.195356857566041	1.47974690354649	0.138940803322336	0.198198344481615	ppk.T15	ppk.T0	NO	b4085
alsK	115.141781340086	0.286404642497231	0.136244619578822	2.10213543391736	0.0355414137078166	0.0585755054925007	ppk.T15	ppk.T0	NO	b4084
alsR	735.567987915514	-0.391608815304493	0.114369867198884	-3.42405587149544	0.000616939355790051	0.00137034163492873	ppk.T15	ppk.T0	NO	b4089
alx	236.427077649289	-0.420634439052629	0.0972949611204469	-4.32329109553682	1.53718692849672e-05	4.14848322328052e-05	ppk.T15	ppk.T0	NO	b3088
amiA	1433.39308569963	-0.0633551002494123	0.0624271416640682	-1.01486466560231	0.310170343524762	0.394264216467449	ppk.T15	ppk.T0	NO	b2435
amiB	1291.16563873922	0.103151620361243	0.0706500971018156	1.46003508264947	0.144280432306158	0.204800429552265	ppk.T15	ppk.T0	NO	b4169
amiC	1043.44727344134	-0.400699804373239	0.137267424540614	-2.91911796053755	0.00351023366339166	0.00707288332175697	ppk.T15	ppk.T0	NO	b2817
amiD	1023.15843786025	0.246447734050007	0.0758787741858564	3.24791401408728	0.00116254396937816	0.00249492054704702	ppk.T15	ppk.T0	NO	b0867
amn	4880.31517595951	0.569325522941782	0.0919240094731793	6.19343658098262	5.88663804713701e-10	2.35138788968896e-09	ppk.T15	ppk.T0	NO	b1982
ampD	477.866689153601	-0.319407946821008	0.119378776728355	-2.6755840156397	0.00745991730114959	0.0142183761523587	ppk.T15	ppk.T0	NO	b0110
ampE	1487.48672998631	-0.120711448161388	0.0654874280682744	-1.84327666732521	0.0652886260267047	0.101591454840833	ppk.T15	ppk.T0	NO	b0111
ampG	1618.20680859799	-0.248732955526763	0.0783399925162843	-3.17504441266138	0.0014981356956103	0.00316794805761276	ppk.T15	ppk.T0	NO	b0433
ampH	685.982114148135	-0.190352812727868	0.115917067579521	-1.64214655100107	0.100559636374628	0.148857219700255	ppk.T15	ppk.T0	NO	b0376
anmK	286.382542244406	0.210598379435306	0.119789149450906	1.75807558865435	0.0787346487453671	0.120090502749027	ppk.T15	ppk.T0	NO	b1640
ansA	1549.11070098731	0.0426601589424843	0.0738996216354805	0.577271682836362	0.563755939661264	0.644676416169846	ppk.T15	ppk.T0	NO	b1767
apaG	1297.19578768985	0.0467979762432331	0.0746513864499947	0.62688690014593	0.530733374824344	0.614728195410814	ppk.T15	ppk.T0	NO	b0050
apaH	994.732382212754	0.225002360424501	0.0628799119153339	3.57828682596535	0.00034585378848733	0.00079805784170774	ppk.T15	ppk.T0	NO	b0049
appA	290.868518752025	0.254710045315907	0.0900087927049079	2.8298351490056	0.00465719937012277	0.0092035637895607	ppk.T15	ppk.T0	NO	b0980
apt	1841.47473451512	-0.311844086810281	0.13454857930731	-2.31770627691302	0.0204652896618906	0.0357335708694071	ppk.T15	ppk.T0	NO	b0469
aqpZ	179.52216962787	0.374626541254329	0.142764902410162	2.62408011303808	0.00868833462662484	0.0163611988302512	ppk.T15	ppk.T0	NO	b0875
araA	95.1892167650765	-0.141528938484136	0.13763566860464	-1.02828678001107	0.303814947805397	0.387440326232636	ppk.T15	ppk.T0	NO	b0062
araB	45.7589121490992	-0.248555491524935	0.238582348951486	-1.04180167819321	0.297503635937243	0.380402931589285	ppk.T15	ppk.T0	NO	b0063
araC	306.591461195946	-0.440576843034861	0.14578544528767	-3.02209073179765	0.00251035291304039	0.00516042368447477	ppk.T15	ppk.T0	NO	b0064
araD	23.1274431720596	-0.493630196358915	0.225994304072344	-2.18425945903883	0.0289431879790942	0.048685892362185	ppk.T15	ppk.T0	NO	b0061
araE	310.407041991072	-0.0699884551509142	0.119107503296155	-0.587607440455633	0.556795815723615	0.639086744363256	ppk.T15	ppk.T0	NO	b2841
araF	50.9983912205911	-0.289555472756007	0.165069512589306	-1.75414265307987	0.0794060666553593	0.120986378199662	ppk.T15	ppk.T0	NO	b1901
araG	214.311992113487	-0.113404877313733	0.110456490024612	-1.02669274832528	0.304565165019071	0.388167763445203	ppk.T15	ppk.T0	NO	b1900
araH	264.393298201954	0.268533512892308	0.118716452255135	2.26197386959644	0.0236990177817095	0.0407698640563433	ppk.T15	ppk.T0	NO	b4460
araJ	284.508018777642	-0.024277301276886	0.0939656566182844	-0.258363556969621	0.796126339332069	0.844160640169543	ppk.T15	ppk.T0	NO	b0396
arcA	10080.4858923513	0.318612989445345	0.0817866528229318	3.8956599695447	9.79317000350315e-05	0.000242749185276272	ppk.T15	ppk.T0	NO	b4401
arfB	355.330690771508	0.172605792963818	0.0818332046065253	2.10923907714173	0.0349239504779495	0.0577315102940168	ppk.T15	ppk.T0	NO	b0191
argK	42.687947613581	-0.173374048194144	0.237391305829402	-0.730330235087619	0.465188351145539	0.552595130741799	ppk.T15	ppk.T0	NO	b2918
argO	331.809611329074	0.350537731787953	0.139265054718103	2.51705449365961	0.0118340524341454	0.0217167184065618	ppk.T15	ppk.T0	NO	b2923
argP	1950.74334298688	-0.124777400635786	0.126696577497837	-0.984852180698531	0.324696685094264	0.410064469082139	ppk.T15	ppk.T0	NO	b2916
argR	1498.25080853218	0.0419951326932933	0.108945244842188	0.385470084115421	0.699889166695198	0.765675556572046	ppk.T15	ppk.T0	NO	b3237
argS	4562.25043548049	0.187222770138305	0.0662609585730317	2.82553669868738	0.00472014806558006	0.00931091792927122	ppk.T15	ppk.T0	NO	b1876
argT	2604.20529558109	0.543853012306958	0.10463554775	5.19759320805924	2.01885319120431e-07	6.58912175330326e-07	ppk.T15	ppk.T0	NO	b2310
arnE	383.705200011545	0.365437543650031	0.129969155956677	2.8117251432474	0.00492765911359801	0.0096981002974094	ppk.T15	ppk.T0	NO	b4544
arnF	460.390024414851	0.124024720644232	0.097381936046146	1.27359062347519	0.202808537005846	0.274178854975342	ppk.T15	ppk.T0	NO	b2258
arnT	1532.21761868583	0.532973479655968	0.150625164404069	3.53840928084372	0.000402545578204562	0.000920165064418898	ppk.T15	ppk.T0	NO	b2257
aroA	10693.8686433313	0.14738667679149	0.141520403851991	1.04145178207401	0.297665920577724	0.380497763485676	ppk.T15	ppk.T0	NO	b0908
aroB	5858.82021158021	-0.114882958611373	0.0583642796020159	-1.96837790845284	0.0490245718085993	0.0788116534138242	ppk.T15	ppk.T0	NO	b3389
aroC	4471.03274528914	0.286010531748327	0.0442915505507957	6.45745132404692	1.06480984359819e-10	4.51211865030124e-10	ppk.T15	ppk.T0	NO	b2329
aroH	1801.2349093358	0.11612576738069	0.0751356915285462	1.5455473293484	0.122213930027915	0.177146609553721	ppk.T15	ppk.T0	NO	b1704
aroK	3975.12367936055	-0.122714804125187	0.0510256029126453	-2.40496529429103	0.016174001723446	0.0287878563239241	ppk.T15	ppk.T0	NO	b3390
aroL	2331.2879057538	-0.559046658737796	0.0644502895904435	-8.6740752026146	4.16924739911293e-18	2.93205378979961e-17	ppk.T15	ppk.T0	NO	b0388
aroP	15353.5026274302	0.321790404653492	0.0520763749064077	6.17920132174749	6.44266962846235e-10	2.55928679445266e-09	ppk.T15	ppk.T0	NO	b0112
artI	2287.26363158875	0.278555198323273	0.0992724261847137	2.80596746779385	0.00501657568098501	0.00986410464047962	ppk.T15	ppk.T0	NO	b0863
artM	1090.15938645591	-0.231861379079271	0.115012548971364	-2.01596591983193	0.0438035396017454	0.0709998813815078	ppk.T15	ppk.T0	NO	b0861
artP	1661.07115223653	-0.418510538393006	0.111710658372756	-3.74637966053802	0.000179405005918031	0.000429180507232164	ppk.T15	ppk.T0	NO	b0864
artQ	971.593320740101	-0.130976235525082	0.100658589186813	-1.30119283990761	0.193192455498402	0.263156158625269	ppk.T15	ppk.T0	NO	b0862
ascB	202.430142733677	0.0784842846921582	0.0922553378329577	0.850728928382074	0.394919949656764	0.481577052419629	ppk.T15	ppk.T0	NO	b2716
ascF	166.36636127185	-0.277349037574434	0.133101094385526	-2.08374723630067	0.0371831650766849	0.0610482535365496	ppk.T15	ppk.T0	NO	b2715
ascG	277.024403386506	-0.383515316823168	0.268601206381119	-1.42782425287769	0.153342450259404	0.21546784907911	ppk.T15	ppk.T0	NO	b2714
asd	23478.2974208432	-0.527491059070498	0.0747798970788592	-7.05391528573825	1.73952307006144e-12	8.38310336665769e-12	ppk.T15	ppk.T0	NO	b3433
aslA	158.107872180704	0.136434107077681	0.117385293068297	1.1622759845929	0.245123378383473	0.322401080676161	ppk.T15	ppk.T0	NO	b3801
asmA	2339.31939193027	0.0370587550462021	0.0556016807290695	0.666504223618319	0.505088864928878	0.590569650355509	ppk.T15	ppk.T0	NO	b2064
asnC	154.323445373969	0.389142235525284	0.111691638730524	3.48407669498126	0.000493837954126806	0.0011100428349399	ppk.T15	ppk.T0	NO	b3743
asnS	13895.6072030359	0.256280658070944	0.0525712772442891	4.87491785447888	1.08853741850247e-06	3.33354934261961e-06	ppk.T15	ppk.T0	NO	b0930
aspS	7690.97830300923	-0.398224422786028	0.0717226003971213	-5.5522864561672	2.81957050309546e-08	9.89025624075239e-08	ppk.T15	ppk.T0	NO	b1866
asr	37.5662824313328	-0.0186857435748428	0.233083255735117	-0.0801676787803147	0.936103895995456	0.95099201212775	ppk.T15	ppk.T0	NO	b1597
astA	159.850172097943	0.0390862803639302	0.336043781914167	0.11631305939151	0.907404435964559	0.929357769092734	ppk.T15	ppk.T0	NO	b1747
astB	196.092428657584	0.277436364675092	0.198487197147716	1.39775445802996	0.162186814618299	0.226568316247757	ppk.T15	ppk.T0	NO	b1745
astC	252.179514561767	-0.356763154684321	0.21684725728486	-1.64522788598456	0.0999228248687082	0.148117664875758	ppk.T15	ppk.T0	NO	b1748
astD	157.982961601185	0.406870301808302	0.256178794049406	1.5882278754495	0.11223481990445	0.164337047252429	ppk.T15	ppk.T0	NO	b1746
astE	98.6108254713966	0.345542632447276	0.264212957362218	1.30781864711336	0.19093482791428	0.261062202787304	ppk.T15	ppk.T0	NO	b1744
atoA	8.85599038941167	-0.700869474435238	0.432879320365141	-1.61908744876989	0.105428448941287	0.155531275206176	ppk.T15	ppk.T0	NO	b2222
atoB	42.89459973947	0.193658185457458	0.251341553981482	0.770498082747296	0.441004491886939	0.527787526598615	ppk.T15	ppk.T0	NO	b2224
atoC	263.3025801179	-0.525456086014476	0.12895172305059	-4.07482795563989	4.60483774601195e-05	0.00011863776484057	ppk.T15	ppk.T0	NO	b2220
atoD	19.6956689681785	-0.449961953596611	0.288944699887615	-1.55725975860302	0.119408825458526	0.173371657138505	ppk.T15	ppk.T0	NO	b2221
atoE	33.1431822214813	0.471768247931276	0.285285926367033	1.65366814248077	0.098194958943851	0.145856839600808	ppk.T15	ppk.T0	NO	b2223
atoS	248.02635741158	-0.556364282970572	0.115205847454968	-4.82930593595125	1.37009768411901e-06	4.14001525544148e-06	ppk.T15	ppk.T0	NO	b2219
atpA	38118.4953182915	0.104953451150491	0.080249044752814	1.30784673479632	0.190925299039637	0.261062202787304	ppk.T15	ppk.T0	NO	b3734
atpB	9738.78930245742	0.0995143618483804	0.0477303357417968	2.08492901425868	0.03707574453155	0.0608950417981106	ppk.T15	ppk.T0	NO	b3738
atpC	11052.2970161841	-0.066035458379489	0.0625827622374241	-1.05517008228186	0.291347544401145	0.373748870090357	ppk.T15	ppk.T0	NO	b3731
atpD	24785.9025395518	-0.0227201486028232	0.0681397934320648	-0.333434362777679	0.738806428012021	0.799740826311333	ppk.T15	ppk.T0	NO	b3732
atpE	4619.98435240985	0.253716978002677	0.0954768798596352	2.65736561956861	0.00787539805951182	0.0149411110812707	ppk.T15	ppk.T0	NO	b3737
atpF	7782.99835862687	0.500208255093525	0.0987674993145063	5.06450257994998	4.09468092819886e-07	1.30775386449428e-06	ppk.T15	ppk.T0	NO	b3736
atpG	15406.8091651436	0.0558489140662489	0.0872428495756505	0.640154629724937	0.5220720757833	0.606648876004384	ppk.T15	ppk.T0	NO	b3733
atpH	9473.70673960252	0.409577930346187	0.0964218243370406	4.24777204914227	2.15906907844111e-05	5.75079286267813e-05	ppk.T15	ppk.T0	NO	b3735
atpI	2026.15530902293	0.173300855997764	0.0970178118801694	1.78627875272857	0.074054135373929	0.113755160634872	ppk.T15	ppk.T0	NO	b3739
azoR	696.434820468469	0.438132379187265	0.0675765820243698	6.48349422332819	8.96223110554352e-11	3.8277857481441e-10	ppk.T15	ppk.T0	NO	b1412
bacA	559.88223203627	0.205323319176866	0.0906168402375354	2.26584063887737	0.0234611421893717	0.0404573530246434	ppk.T15	ppk.T0	NO	b3057
baeR	517.763275637682	-0.150440247370046	0.106991254781711	-1.40609854213769	0.159694865233103	0.223763828481993	ppk.T15	ppk.T0	NO	b2079
baeS	180.212705697666	-0.0779032969977152	0.111943710916098	-0.695914905448363	0.486482122123476	0.57362911068519	ppk.T15	ppk.T0	NO	b2078
bamA	15640.9778826255	-0.108479698665546	0.0830967388993116	-1.30546276667958	0.191735317590972	0.26159957309313	ppk.T15	ppk.T0	NO	b0177
bamB	4774.87365442206	-0.0659141272678221	0.0771123398329753	-0.854780537208333	0.392672654845195	0.479378151999308	ppk.T15	ppk.T0	NO	b2512
bamC	7951.32316673369	-0.0200224131302533	0.0628259665540401	-0.318696459894985	0.749956699383425	0.80876948749691	ppk.T15	ppk.T0	NO	b2477
bamD	7132.99628907463	-0.236308676984369	0.0680464622183092	-3.47275478078838	0.000515145799703248	0.0011537342132358	ppk.T15	ppk.T0	NO	b2595
barA	1288.29278044565	-0.356089822856203	0.0586528710376947	-6.07114053508742	1.27004980734957e-09	4.94952623477927e-09	ppk.T15	ppk.T0	NO	b2786
bax	2643.87370297442	-0.39231853965937	0.116700666844729	-3.36175062462457	0.000774500354605232	0.00170193004131572	ppk.T15	ppk.T0	NO	b3570
bcp	7763.55328156955	0.48067623068582	0.120437821005944	3.9910737895374	6.57748096907304e-05	0.000166382910512346	ppk.T15	ppk.T0	NO	b2480
bcr	1531.02883415515	-0.327000207298785	0.0749943148800426	-4.3603332842208	1.2986449328793e-05	3.52676026425964e-05	ppk.T15	ppk.T0	NO	b2182
bcsA	343.986572332697	0.204814133545794	0.106457543078177	1.92390438125544	0.0543665699739155	0.0861169659381391	ppk.T15	ppk.T0	NO	b3533
bcsB	358.820708687226	0.355037016074921	0.107322165997124	3.30814247715086	0.000939170159527755	0.0020409344483346	ppk.T15	ppk.T0	NO	b3532
bcsC	816.275620644843	0.306712751370957	0.0799807156735529	3.83483379447151	0.000125649230217719	0.00030618136347636	ppk.T15	ppk.T0	NO	b3530
bcsE	3661.0987672013	0.423401398198084	0.0755783399132688	5.60215266283919	2.11705967447428e-08	7.48686623618342e-08	ppk.T15	ppk.T0	NO	b3536
bcsF	245.614682279039	0.250159070169717	0.131023036911493	1.90927546839493	0.0562265651941639	0.0885758148516598	ppk.T15	ppk.T0	NO	b3537
bcsZ	120.699058914188	0.0461269737122773	0.153284996760244	0.300922951933943	0.763473247933756	0.818440289120646	ppk.T15	ppk.T0	NO	b3531
bdcA	99.3303173172112	0.0754982125209952	0.134748482313327	0.56028989139515	0.575281721270867	0.655426509880634	ppk.T15	ppk.T0	NO	b4249
bdcR	266.551868095432	0.506388159978666	0.10707593878848	4.72924324276991	2.2535825508781e-06	6.63324434539307e-06	ppk.T15	ppk.T0	NO	b4251
bepA	2094.56563125229	0.143257300250552	0.0585576909769789	2.44643014197522	0.0144278754271556	0.0260014883532795	ppk.T15	ppk.T0	NO	b2494
bfr	3546.54847550596	0.179041622796279	0.0857762681044519	2.08730954088904	0.0368601629009462	0.0605639967299413	ppk.T15	ppk.T0	NO	b3336
bglA	2127.67437591049	0.0381866625774451	0.090180791599369	0.423445635153554	0.671970155332348	0.742468559550941	ppk.T15	ppk.T0	NO	b2901
bglF	960.924277936287	-0.490059717635901	0.131220909357026	-3.7346160763339	0.000188001765633012	0.000448256004419296	ppk.T15	ppk.T0	NO	b3722
bglG	10.2251042175162	-0.307925053178485	0.367593958079205	-0.837677133725187	0.402212059170626	0.488537741631157	ppk.T15	ppk.T0	NO	b3723
bglX	1545.21552640189	0.2711073632025	0.0849973408627181	3.18959817390492	0.00142470738722914	0.00302155525444765	ppk.T15	ppk.T0	NO	b2132
bioA	481.829021190165	0.173264575525097	0.186792586552498	0.927577366548223	0.353626842719156	0.43928673960337	ppk.T15	ppk.T0	NO	b0774
bioC	442.589198699013	-0.277639677513065	0.233212580047863	-1.19050043293584	0.233849759948541	0.309261205195228	ppk.T15	ppk.T0	NO	b0777
bioD	487.375912697916	-0.401026431362912	0.174351924341251	-2.30009753478833	0.0214426949198488	0.0372743786891736	ppk.T15	ppk.T0	NO	b0778
bioF	641.914947718969	0.0123003797534341	0.236499540032711	0.0520101635366087	0.958520595045041	0.968161854831459	ppk.T15	ppk.T0	NO	b0776
bioH	510.422296598187	0.0902943372712986	0.0925059239790137	0.976092485620522	0.329018634801463	0.414682564236053	ppk.T15	ppk.T0	NO	b3412
birA	886.759826266227	-0.00479505671536804	0.0832779826264255	-0.057578924994834	0.954084037234403	0.965487432101747	ppk.T15	ppk.T0	NO	b3973
bisC	1920.61470175104	-0.172811619801741	0.0670218835549733	-2.57843573823162	0.00992487579776126	0.0185121441445931	ppk.T15	ppk.T0	NO	b3551
bluR	1917.68353727137	0.405312746048987	0.092262548046372	4.39303655309057	1.11778324417405e-05	3.06450034815464e-05	ppk.T15	ppk.T0	NO	b1162
bsmA	175.644296368479	-0.306444973619067	0.104070386574545	-2.9445934016932	0.00323379323707198	0.00654335482552802	ppk.T15	ppk.T0	NO	b4189
bssS	1330.19318170071	-0.152428219068469	0.0867211850398117	-1.75768145924773	0.0788017242893925	0.120150369167231	ppk.T15	ppk.T0	NO	b1060
btuB	2083.76314786242	-0.00116580418476249	0.10149745641833	-0.0114860433542052	0.990835664850632	0.992674802975645	ppk.T15	ppk.T0	NO	b3966
btuC	379.198007760065	-0.113871752975485	0.0943487002744484	-1.20692444775865	0.227461241525776	0.302115546265241	ppk.T15	ppk.T0	NO	b1711
btuD	965.335859049133	0.417969246591909	0.0669837005223703	6.23986497211096	4.37948773777957e-10	1.77731466651618e-09	ppk.T15	ppk.T0	NO	b1709
btuE	970.159521590408	0.491361058667005	0.0870607799175056	5.64388533082972	1.66254826933909e-08	5.96748414547481e-08	ppk.T15	ppk.T0	NO	b1710
btuF	727.728756731879	-0.419685305197881	0.0802408348411165	-5.23032077157339	1.69216163173352e-07	5.56493063657681e-07	ppk.T15	ppk.T0	NO	b0158
btuR	603.718725945242	-0.278146998923213	0.0929544290600592	-2.99229419981159	0.00276889285196498	0.00565032104668468	ppk.T15	ppk.T0	NO	b1270
cadA	160.697977561433	0.262632229414189	0.133804463466022	1.96280619204367	0.0496686980508673	0.0796987878794668	ppk.T15	ppk.T0	NO	b4131
cadB	22.3331957590298	-0.084150482739386	0.280769046570064	-0.299714244740959	0.764395132110188	0.819021881005407	ppk.T15	ppk.T0	NO	b4132
caiA	262.555365440215	-0.37983212313038	0.101537637283798	-3.74080127616863	0.000183434517601889	0.000437849777227726	ppk.T15	ppk.T0	NO	b0039
caiB	177.328516967501	-0.37999314349234	0.127462820235972	-2.98120771836728	0.00287113973614945	0.00584515859532925	ppk.T15	ppk.T0	NO	b0038
caiC	222.696545062855	0.357871139182339	0.0899327420393503	3.97931977906057	6.91127281152571e-05	0.000174621860738256	ppk.T15	ppk.T0	NO	b0037
caiD	23.0898779915089	0.319876413315216	0.26786056678515	1.19419001144647	0.232403649433583	0.307639165620542	ppk.T15	ppk.T0	NO	b0036
caiE	86.6892013407687	-0.347885345133858	0.153593212113942	-2.26497864290892	0.0235139901407407	0.0405161250709172	ppk.T15	ppk.T0	NO	b0035
caiF	227.18909474953	0.127015888384444	0.1388656418578	0.914667492154102	0.36036621512391	0.446118496819106	ppk.T15	ppk.T0	NO	b0034
caiT	30.7231447784046	-0.200238019602391	0.23657239933991	-0.846413276278634	0.397322234758678	0.483959777062897	ppk.T15	ppk.T0	NO	b0040
casA	63.908478892584	0.490653225886807	0.232886148406506	2.10683730760305	0.0351316843953042	0.057944466470177	ppk.T15	ppk.T0	NO	b2760
casB	48.1595274831043	0.504313159711107	0.289892073946701	1.73965832471787	0.0819190312884833	0.12433264573064	ppk.T15	ppk.T0	NO	b2759
casC	178.850640372764	0.500576700269966	0.108742584975793	4.60331801365029	4.15812551003223e-06	1.19459653708045e-05	ppk.T15	ppk.T0	NO	b2758
casD	137.959865966381	0.42930217118405	0.160456078963856	2.67551204015619	0.00746151930552221	0.0142183761523587	ppk.T15	ppk.T0	NO	b2757
cbdA	194.758615121426	0.418432971277805	0.150776213962721	2.77519218900973	0.00551690953824249	0.0107548602194723	ppk.T15	ppk.T0	NO	b0978
cbdB	198.888398261619	0.102866947733513	0.116472689895804	0.883185129711843	0.377136254615597	0.463424686235102	ppk.T15	ppk.T0	NO	b0979
cbdX	41.0872216587199	0.38898501903177	0.19526974883737	1.99203932686847	0.0463667431082468	0.0747616119273374	ppk.T15	ppk.T0	NO	b4592
cbeA	34.2332505441584	-0.328065205143735	0.191880993066685	-1.70973268326645	0.0873153160941625	0.131505941714194	ppk.T15	ppk.T0	NO	b2004
cbpA	2218.84427031146	0.182512501436657	0.0819289589614525	2.22769218296218	0.0259010486540312	0.0440838502515202	ppk.T15	ppk.T0	NO	b1000
cbpM	748.428348983499	-0.00621746827774154	0.113751526560558	-0.0546583282504921	0.95641066894254	0.966935440995993	ppk.T15	ppk.T0	NO	b0999
cbrA	48.8012937334607	0.380753947132489	0.215993783680638	1.76280048733005	0.0779341452070527	0.118995629067911	ppk.T15	ppk.T0	NO	b3690
cbrB	210.844775972222	0.398279238728137	0.129767090235706	3.06918524569451	0.00214643451838705	0.00445163508664519	ppk.T15	ppk.T0	NO	b3716
cbrC	155.114327395475	0.3842374848367	0.134490780816949	2.85698010304269	0.00427692647449688	0.00849483372441469	ppk.T15	ppk.T0	NO	b3717
cbtA	36.7610584826673	-0.407577629052565	0.204830321010939	-1.98983054384218	0.0466096055664424	0.0751251499947362	ppk.T15	ppk.T0	NO	b2005
cca	1668.01902418797	0.0367904195259171	0.0527480960790643	0.697473885517533	0.485506276755412	0.572791284980838	ppk.T15	ppk.T0	NO	b3056
ccmH	380.001559153677	-0.270814817210557	0.134450659499974	-2.01423197340739	0.0439851842703234	0.0712141078662379	ppk.T15	ppk.T0	NO	b2194
cdd	511.470167592427	-0.257963271417354	0.115095853464856	-2.24129074724765	0.0250072479199582	0.0428280114079537	ppk.T15	ppk.T0	NO	b2143
cdsA	1405.02885714951	-0.035033353775787	0.0963719942729199	-0.36352214188465	0.716214875765597	0.780569367379063	ppk.T15	ppk.T0	NO	b0175
cedA	106.214161410039	-0.171032853808095	0.143684866426638	-1.19033310926604	0.23391549239639	0.309261205195228	ppk.T15	ppk.T0	NO	b1731
chaA	1382.00733880167	-0.17173468738233	0.076214104016781	-2.25331898338026	0.0242390436603577	0.0416656809416499	ppk.T15	ppk.T0	NO	b1216
chaC	702.478146888935	0.155649741971055	0.0946610511811715	1.6442849517185	0.100117356240537	0.148317503353177	ppk.T15	ppk.T0	NO	b1218
chbA	77.4035701753916	-0.159051077990708	0.163858406135468	-0.970661693481957	0.331716773349891	0.417602580281481	ppk.T15	ppk.T0	NO	b1736
chbB	222.597290873522	0.220639729756092	0.100058062710194	2.20511694689859	0.0274458891760694	0.0463840898091068	ppk.T15	ppk.T0	NO	b1738
chbC	123.581348974337	-0.129668993418678	0.136236438403863	-0.951793770725888	0.341201581858538	0.427169739189669	ppk.T15	ppk.T0	NO	b1737
chbF	130.745239804684	0.0308123558603028	0.12571038076257	0.245105898760248	0.806374435666185	0.851434168438384	ppk.T15	ppk.T0	NO	b1734
chbG	273.55594872963	-0.131391506396893	0.084056618486077	-1.56313100340405	0.118021784644895	0.171704200167337	ppk.T15	ppk.T0	NO	b1733
chbR	209.570103785469	0.409368935717428	0.108798274995018	3.76264178578359	0.000168127933853868	0.000403096290050529	ppk.T15	ppk.T0	NO	b1735
cheA	60.141186888557	0.366247932310443	0.162651718385874	2.2517310972489	0.0243392702461039	0.0417880592137879	ppk.T15	ppk.T0	NO	b1888
cheB	17.8266649731801	0.422113385301072	0.315925012644551	1.33611891558581	0.181510408266168	0.250403176643232	ppk.T15	ppk.T0	NO	b1883
cheR	26.9460981190384	0.452627916602072	0.273175995552578	1.65690955270979	0.0975377627500822	0.144980399158298	ppk.T15	ppk.T0	NO	b1884
cheY	35.3359452404947	0.298971634551833	0.204699890432002	1.46053636824562	0.144142719906491	0.204672234316419	ppk.T15	ppk.T0	NO	b1882
cheZ	67.5283800385077	0.385793708591574	0.160823034789449	2.39887096457705	0.0164457088485842	0.0292232801679781	ppk.T15	ppk.T0	NO	b1881
chiA	721.388893982157	0.021450158996473	0.0777855483325163	0.275760208114471	0.782732248368251	0.835146490846085	ppk.T15	ppk.T0	NO	b3338
chiQ	154.552985227657	-0.0999971170334285	0.13004632921246	-0.768934560775341	0.441932159253856	0.528751195250249	ppk.T15	ppk.T0	NO	b0682
chpB	132.296043165484	0.286251142677671	0.143068875088819	2.00079257280776	0.0454147481568248	0.0733910488552281	ppk.T15	ppk.T0	NO	b4225
chpS	53.8200593797395	0.371849771652155	0.219089777932402	1.69724838448139	0.0896497110925393	0.134599253302359	ppk.T15	ppk.T0	NO	b4224
chrR	945.097134454406	0.245120164270889	0.0753628707419677	3.25253220661069	0.00114381632592794	0.00245966080446057	ppk.T15	ppk.T0	NO	b3713
citA	237.262422817187	0.0300745660385263	0.0973421539625343	0.308957268914571	0.757354032064075	0.813496196630019	ppk.T15	ppk.T0	NO	b0619
citC	45.0674193939414	-0.555171868643033	0.183241664068354	-3.02972509808653	0.00244776424044681	0.00503786748820273	ppk.T15	ppk.T0	NO	b0618
citD	6.86403261451767	-0.21833865243849	0.395229992987797	-0.552434421254137	0.580650752939937	0.658458938620358	ppk.T15	ppk.T0	NO	b0617
citE	34.3143453306492	-0.167976825888778	0.237502962512132	-0.707262023648219	0.479403660884129	0.566365255184041	ppk.T15	ppk.T0	NO	b0616
citF	34.5410209641618	-0.446766334844492	0.327428708701415	-1.36446903698937	0.172419992756676	0.239392131422291	ppk.T15	ppk.T0	NO	b0615
citG	30.9095572694405	0.455316094026132	0.248057949782257	1.83552308815664	0.0664282213585979	0.10321592652984	ppk.T15	ppk.T0	NO	b0613
citT	97.0260106328881	0.131558249882935	0.139219616108284	0.944969204487753	0.344674598319211	0.430394712418263	ppk.T15	ppk.T0	NO	b0612
citX	21.886527078227	0.566333969887117	0.307197415271596	1.84355056954635	0.0652486654671688	0.101565875085521	ppk.T15	ppk.T0	NO	b0614
clcA	1102.41465111436	0.0541391496066483	0.112749920576533	0.480170179542606	0.631106389249099	0.704710987529767	ppk.T15	ppk.T0	NO	b0155
clpA	20844.3546232449	0.384478475810911	0.10447880163672	3.67996636435178	0.000233264719695212	0.000550402764832747	ppk.T15	ppk.T0	NO	b0882
clpB	5269.86575239564	0.228501484021926	0.0985395757184023	2.31888033164378	0.0204015258642236	0.0356366459068437	ppk.T15	ppk.T0	NO	b2592
clpP	4764.64072905851	0.268832217122124	0.0503590884515349	5.3383058627212	9.38190917489034e-08	3.15506883311343e-07	ppk.T15	ppk.T0	NO	b0437
clpS	1225.46792364996	-0.474727241683372	0.114124768587511	-4.15972139579281	3.18636027391261e-05	8.34872795070065e-05	ppk.T15	ppk.T0	NO	b0881
clpX	14206.2213483525	0.150005167308976	0.0464706844914725	3.22795261034949	0.00124679627266239	0.00266122901896006	ppk.T15	ppk.T0	NO	b0438
clsA	2102.13935478473	0.0490427797765738	0.0467836547192989	1.04828876817832	0.294505582885101	0.377239723197231	ppk.T15	ppk.T0	NO	b1249
clsC	892.477429111036	0.0919311559657293	0.11079988144288	0.829704461490075	0.406705898361212	0.49302528610997	ppk.T15	ppk.T0	NO	b1046
cmk	2499.10626688956	0.2426534671481	0.0767552182822989	3.16139374727125	0.0015701609124859	0.00331052481450884	ppk.T15	ppk.T0	NO	b0910
cmoA	1064.12138580845	-0.00511529824843281	0.0543184496136463	-0.0941723905011402	0.924972216473744	0.942390561434616	ppk.T15	ppk.T0	NO	b1870
cmoB	1033.92420079153	-0.143148933415724	0.0732794475278478	-1.95346632985087	0.0507643632192223	0.0811553203926701	ppk.T15	ppk.T0	NO	b1871
cmtA	25.951675337931	-0.259506289251608	0.258046123040841	-1.0056585473696	0.314579849907062	0.399281537889093	ppk.T15	ppk.T0	NO	b2933
cmtB	6.08298572443294	0.126987600148059	0.442924865681637	0.286702350640513	0.774340237568021	0.8278289541517	ppk.T15	ppk.T0	NO	b2934
coaA	1531.93597221445	-0.304463634937222	0.128234409647769	-2.37427407958219	0.0175834929731844	0.0310660894673528	ppk.T15	ppk.T0	NO	b3974
coaD	405.694639831207	0.421489343392138	0.102452942927125	4.11397985601979	3.88895386931316e-05	0.000101037923030651	ppk.T15	ppk.T0	NO	b3634
coaE	1134.2511109095	0.0364132920253061	0.083510136002119	0.436034399756961	0.662811771365123	0.733747281602029	ppk.T15	ppk.T0	NO	b0103
cobB	1334.05999841171	0.130166447186736	0.0791705517592749	1.64412706864187	0.100149957687896	0.148317503353177	ppk.T15	ppk.T0	NO	b1120
cobC	261.102596476997	-0.0955550578367827	0.129615674867545	-0.737218379909923	0.460989557906834	0.54834344470597	ppk.T15	ppk.T0	NO	b0638
cobS	241.24719894492	0.352963622759216	0.345139306380262	1.02267002405786	0.306463888979966	0.390472432167451	ppk.T15	ppk.T0	NO	b1992
cobT	735.313176364959	0.239566899003713	0.251091610114775	0.954101568324828	0.34003223231806	0.425829228291585	ppk.T15	ppk.T0	NO	b1991
cobU	153.359591007067	0.377804436913735	0.197544115771816	1.9125066592727	0.0558112392942765	0.0880822117224729	ppk.T15	ppk.T0	NO	b1993
cof	616.263315343513	-0.17011746437477	0.0889672839585049	-1.91213507713818	0.0558588707339117	0.0881251749466682	ppk.T15	ppk.T0	NO	b0446
corA	1063.01969191778	0.179669567247742	0.0923015494642228	1.94654984982006	0.0515887260085796	0.0822600143667086	ppk.T15	ppk.T0	NO	b3816
cpdA	2500.88202448974	-0.338400913960811	0.0956904076455321	-3.53641417449444	0.000405598265634247	0.000925672997361882	ppk.T15	ppk.T0	NO	b3032
cpdB	960.09838790545	-0.10195190026909	0.126142942904847	-0.808225160451465	0.418960976160027	0.505468984369656	ppk.T15	ppk.T0	NO	b4213
cpsB	37.3283362796512	0.250693353054587	0.224799388775038	1.11518698703163	0.264770301273279	0.344360891836753	ppk.T15	ppk.T0	NO	b2049
cpsG	36.1459009717495	0.339871623753799	0.22668203129925	1.49933200177267	0.133787524292756	0.192180482334038	ppk.T15	ppk.T0	NO	b2048
cptA	946.661672072155	-0.152991183299303	0.0684896438467756	-2.23378564563095	0.0254971804775593	0.043499338325603	ppk.T15	ppk.T0	NO	b2896
cpxA	2715.52890824248	-0.113964412879504	0.0523296776072251	-2.17781607092815	0.0294197329351983	0.0493720974792796	ppk.T15	ppk.T0	NO	b3911
cpxR	2297.58568156134	0.147301893186451	0.0607497488122895	2.42473254731635	0.01531966824223	0.0274596627106473	ppk.T15	ppk.T0	NO	b3912
cra	2985.33746288531	-0.450486941249905	0.0845519004276717	-5.32793395501814	9.93362294582085e-08	3.33541087714265e-07	ppk.T15	ppk.T0	NO	b0080
creA	242.915389031308	0.386145597593175	0.124070800257776	3.11230037036029	0.00185635516347459	0.00387608394385072	ppk.T15	ppk.T0	NO	b4397
creB	299.147697086532	0.574542972804779	0.148518926262022	3.86848321129895	0.000109514475171656	0.000268683808972278	ppk.T15	ppk.T0	NO	b4398
creC	369.659803234691	0.113990509182673	0.0765905762855764	1.48830985104024	0.136669198225709	0.195668964833757	ppk.T15	ppk.T0	NO	b4399
creD	195.214789424376	-0.0644830730194907	0.0992214495315943	-0.649890455379387	0.515762983900053	0.600493611809938	ppk.T15	ppk.T0	NO	b4400
crfC	526.151881086846	-0.498725095841206	0.0722110121214705	-6.90649640808621	4.96769507420299e-12	2.33411396413586e-11	ppk.T15	ppk.T0	NO	b4109
crp	10226.2802882177	-0.186465938627434	0.0503461689947192	-3.70367681098025	0.0002124969519111	0.000504432016686162	ppk.T15	ppk.T0	NO	b3357
crr	19932.2657746514	-0.52875971568864	0.117975661822681	-4.48193896537214	7.39679005771977e-06	2.06663944253774e-05	ppk.T15	ppk.T0	NO	b2417
csdA	994.893438754012	-0.366334312191107	0.0587769712260527	-6.23261635551461	4.58708591198336e-10	1.85632961274078e-09	ppk.T15	ppk.T0	NO	b2810
csdE	527.500780307497	-0.245739480612687	0.076377330156168	-3.21744004549814	0.0012934005594523	0.00275661580242597	ppk.T15	ppk.T0	NO	b2811
csgA	142.90768581597	0.415413266882697	0.135946988872677	3.05570038974352	0.00224535503601001	0.00463896796434988	ppk.T15	ppk.T0	NO	b1042
csiE	435.169507100612	0.26685428476899	0.0967940910061725	2.75692743219183	0.00583472988683077	0.0113437026795746	ppk.T15	ppk.T0	NO	b2535
csiR	684.445956948328	0.450343300087018	0.104418747387916	4.3128586710008	1.61157142070086e-05	4.34108883006008e-05	ppk.T15	ppk.T0	NO	b2664
cspC	32286.6169832752	-0.0280574287862759	0.0940115795506781	-0.29844652031563	0.765362387755452	0.819651485696439	ppk.T15	ppk.T0	NO	b1823
cspD	1893.18732121624	-0.0627671298254386	0.108121387094649	-0.580524644680082	0.561560872309874	0.642873391524907	ppk.T15	ppk.T0	NO	b0880
csrA	6734.66785104863	0.0931693845042757	0.105027529958566	0.887094883989286	0.375027818234926	0.460965021104016	ppk.T15	ppk.T0	NO	b2696
csrD	1619.43179210821	-0.116963908982833	0.0596476553296373	-1.9609137750083	0.0498890821481288	0.0800120056155017	ppk.T15	ppk.T0	NO	b3252
cueR	619.502286790414	-0.0858890624678065	0.0780696004296234	-1.10016013909578	0.271262354736803	0.351956384541321	ppk.T15	ppk.T0	NO	b0487
cutA	353.869142730529	0.0122252905690739	0.0981668471944384	0.124535837897079	0.900891026693389	0.92334380566391	ppk.T15	ppk.T0	NO	b4137
cvrA	1522.36993868284	-0.0775858861725238	0.0658503021860624	-1.17821609919575	0.238710465969139	0.315207821104175	ppk.T15	ppk.T0	NO	b1191
cyaA	13245.0575850361	-0.000932731268906309	0.0449880051197302	-0.0207328879425517	0.98345873386943	0.987653330056658	ppk.T15	ppk.T0	NO	b3806
cyaY	438.611218522074	0.278083923244187	0.108393742616002	2.56549793865255	0.0103027833537661	0.0191756114317077	ppk.T15	ppk.T0	NO	b3807
cycA	3069.78837155926	0.574376746964575	0.0853115283004092	6.73269789449804	1.66545637299158e-11	7.53030431264672e-11	ppk.T15	ppk.T0	NO	b4208
cynR	141.069669695596	-0.339413587654284	0.165647983103525	-2.04900525376249	0.0404616011918894	0.0659793028499163	ppk.T15	ppk.T0	NO	b0338
cynS	36.5207085734136	0.0853284162738515	0.210385554561021	0.405581155283656	0.685050377535272	0.753883846685333	ppk.T15	ppk.T0	NO	b0340
cynT	52.6862131202572	0.0337234020029569	0.212684068302239	0.158561016216004	0.874014744698233	0.901754519652311	ppk.T15	ppk.T0	NO	b0339
cynX	78.7485650788494	0.0410437619371639	0.163568822906076	0.25092655927916	0.80187088985691	0.848230892308216	ppk.T15	ppk.T0	NO	b0341
cyoD	4124.04425877042	0.411241445732591	0.233073776907626	1.76442605937423	0.0776602739720329	0.118661381108011	ppk.T15	ppk.T0	NO	b0429
cyoE	8384.31916142902	0.263099552280853	0.199502498176294	1.31877823428737	0.18724326289903	0.257052879140344	ppk.T15	ppk.T0	NO	b0428
cysB	4260.06356787446	0.0465571813935813	0.0837572706380094	0.555858387444318	0.578307667150612	0.657313110491272	ppk.T15	ppk.T0	NO	b1275
cysC	2118.16900378196	-0.500075685571749	0.247133695274252	-2.02350264304023	0.0430213513596879	0.0698369154778693	ppk.T15	ppk.T0	NO	b2750
cysD	6035.82702209965	0.556481064929074	0.272737116953424	2.04035692371165	0.0413147890077321	0.0672182588302138	ppk.T15	ppk.T0	NO	b2752
cysH	7081.46872832761	-0.537613315286526	0.24038106695557	-2.23650440567308	0.0253187490400821	0.0432632997052135	ppk.T15	ppk.T0	NO	b2762
cysI	14313.0085061704	-0.448571196314222	0.298969407692515	-1.50039162794733	0.133512986910852	0.191849942589371	ppk.T15	ppk.T0	NO	b2763
cysJ	11071.2967649594	0.265704642359129	0.306708805224877	0.866309143502795	0.386320653410151	0.47296075458606	ppk.T15	ppk.T0	NO	b2764
cysK	42100.2798963405	0.554195999142693	0.110222180756991	5.02798978696073	4.95648267240378e-07	1.56677102338503e-06	ppk.T15	ppk.T0	NO	b2414
cysN	9266.06633270978	-0.218387126711448	0.212015607710212	-1.03005212243594	0.30298553852723	0.386496766723953	ppk.T15	ppk.T0	NO	b2751
cysS	2663.85129454601	0.174338977022905	0.0809200102392095	2.15446063968031	0.0312040654978457	0.0520630428205943	ppk.T15	ppk.T0	NO	b0526
cysW	3682.40352603338	-0.30401543308896	0.236940614761651	-1.2830870443836	0.199461582183516	0.27050097734561	ppk.T15	ppk.T0	NO	b2423
cysZ	649.122616429822	0.0524258342403397	0.0982250480256859	0.533731825986283	0.593527086652806	0.669851008930166	ppk.T15	ppk.T0	NO	b2413
dacA	4227.02867806681	0.213769505610766	0.055007229341024	3.88620747075764	0.000101822493398136	0.000251815307269846	ppk.T15	ppk.T0	NO	b0632
dacB	818.624823247389	-0.258181917079853	0.102671726265672	-2.51463500683514	0.0119155671269873	0.0218477362438774	ppk.T15	ppk.T0	NO	b3182
dacD	266.872418692779	-0.0360065954063313	0.114375525495345	-0.314810316721096	0.752905678123243	0.810532714568976	ppk.T15	ppk.T0	NO	b2010
dam	2075.16070831327	-0.188355404032366	0.0572827339222421	-3.28817064297328	0.00100840697435061	0.00218260717556187	ppk.T15	ppk.T0	NO	b3387
damX	7844.8949380845	-0.0102608820574306	0.0445553368925872	-0.230295241222556	0.817862358199506	0.860509177072482	ppk.T15	ppk.T0	NO	b3388
dapA	8603.29290500636	0.0851345749308001	0.0638541276230553	1.3332665890194	0.182444333905751	0.251334272325256	ppk.T15	ppk.T0	NO	b2478
dapD	10824.2591977675	-0.333155866446423	0.0592232905808691	-5.62541971543275	1.85057460989017e-08	6.60395137645103e-08	ppk.T15	ppk.T0	NO	b0166
dapE	1994.95622829459	-0.0493213763824159	0.079465962713115	-0.620660402246357	0.534823088314868	0.618304175460134	ppk.T15	ppk.T0	NO	b2472
dapF	1825.88738183374	-0.266680148736056	0.0819224978622767	-3.25527365125491	0.00113283155538766	0.00244090152503189	ppk.T15	ppk.T0	NO	b3809
dauA	726.161734864281	-0.4551441344497	0.0811405655936624	-5.60932908366675	2.03112477086356e-08	7.21843354780977e-08	ppk.T15	ppk.T0	NO	b1206
dbpA	840.044570170621	0.362525307935946	0.0970133221556115	3.73686108135177	0.000186331800014224	0.000444519730641668	ppk.T15	ppk.T0	NO	b1343
dcd	1397.46095095609	0.176923001701809	0.0823966551144247	2.14721096937874	0.0317764898153944	0.0529158823844477	ppk.T15	ppk.T0	NO	b2065
dcm	1486.44685158992	0.0852345219171647	0.097329549396755	0.875731187963421	0.381176186301969	0.467325034767718	ppk.T15	ppk.T0	NO	b1961
dcp	2582.02128797241	0.380889250849675	0.109972177963688	3.46350556933992	0.000533185557314104	0.00119228132391626	ppk.T15	ppk.T0	NO	b1538
dcrB	2266.36176307636	0.281000753674031	0.0589446292596054	4.76719859304637	1.86805155591946e-06	5.54381210890737e-06	ppk.T15	ppk.T0	NO	b3472
dctA	661.382315630834	-0.510865347308734	0.207968544835912	-2.45645488221216	0.0140315420300089	0.0253507106634219	ppk.T15	ppk.T0	NO	b3528
dcuA	6635.9900735128	-0.540516157206345	0.195904866161761	-2.75907468658811	0.00579652855900654	0.0112789449894349	ppk.T15	ppk.T0	NO	b4138
dcuD	223.479788824036	-0.336289875075845	0.0981056945147432	-3.42783236731796	0.000608421025887906	0.00135211630971898	ppk.T15	ppk.T0	NO	b3227
dcuR	587.414968989902	-0.357811925106363	0.0935984076310398	-3.82284201368937	0.000131922309856873	0.000320022771888752	ppk.T15	ppk.T0	NO	b4124
dcuS	670.300495337548	-0.512531488393443	0.0660751049383843	-7.75680173147487	8.70979331899141e-15	4.92908093727456e-14	ppk.T15	ppk.T0	NO	b4125
dcyD	1586.46031154641	-0.34496754762591	0.0882149033910928	-3.91053591133607	9.20915664813514e-05	0.000229061857181149	ppk.T15	ppk.T0	NO	b1919
ddlA	1916.43990906384	-0.43415449636965	0.102746311907189	-4.22549956597782	2.38411284459084e-05	6.3273504996578e-05	ppk.T15	ppk.T0	NO	b0381
ddlB	2384.04103799703	-0.359175674395326	0.0649246749507291	-5.53219056803753	3.1625603088654e-08	1.10574375819278e-07	ppk.T15	ppk.T0	NO	b0092
ddpA	110.25928380207	0.185059322340986	0.214051660972479	0.864554479513148	0.387283366240007	0.473870664614437	ppk.T15	ppk.T0	NO	b1487
ddpB	29.9394337202909	0.0267916267044691	0.282816346781981	0.0947315351793382	0.924528069156246	0.942390561434616	ppk.T15	ppk.T0	NO	b1486
ddpC	71.3188116831067	-0.120523735694953	0.187709931712731	-0.64207436759074	0.520824897900389	0.605525554424846	ppk.T15	ppk.T0	NO	b1485
ddpD	80.1435844066422	0.0305742287781873	0.146230771547195	0.209082045144785	0.834384190846477	0.871857268892793	ppk.T15	ppk.T0	NO	b1484
ddpF	265.512077939743	0.509180665100395	0.126348589494432	4.02996714991293	5.57846482865781e-05	0.000142278860780534	ppk.T15	ppk.T0	NO	b1483
ddpX	37.1321554378252	0.453722045001829	0.306905270052157	1.4783781488168	0.139306590766456	0.198457888132484	ppk.T15	ppk.T0	NO	b1488
dedA	739.526619818532	0.298572242950934	0.184634431130514	1.61709948205641	0.105856808668096	0.156056572150508	ppk.T15	ppk.T0	NO	b2317
dedD	872.621289476524	0.140447698950829	0.0775261217413414	1.81161775922984	0.070045278937668	0.108329338987411	ppk.T15	ppk.T0	NO	b2314
def	2918.94253692868	-0.105709879510805	0.0850285788024089	-1.24322764180801	0.213783959435685	0.286416114440983	ppk.T15	ppk.T0	NO	b3287
degP	2374.87171915534	0.198281198085965	0.0643252388352687	3.08247900320659	0.00205284212042733	0.00427189025349648	ppk.T15	ppk.T0	NO	b0161
degS	1048.49579836749	-0.00221960033448512	0.103516581904597	-0.021441978605232	0.982893087169141	0.987466810236471	ppk.T15	ppk.T0	NO	b3235
deoB	3392.40804402736	-0.180255722583507	0.0782573494829352	-2.30337116928313	0.0212579684543923	0.0369979475155445	ppk.T15	ppk.T0	NO	b4383
deoD	3413.83318224439	0.204016854125255	0.0583967985555277	3.49363080120329	0.000476499493134901	0.00107330454426526	ppk.T15	ppk.T0	NO	b4384
deoR	1055.04840933484	0.554821809956045	0.087081429740935	6.37129881315254	1.87434049401142e-10	7.81216433700899e-10	ppk.T15	ppk.T0	NO	b0840
der	3773.04698556969	-0.327548984544736	0.0848446299928038	-3.86057414090341	0.000113120909461646	0.000277059606951439	ppk.T15	ppk.T0	NO	b2511
dfp	853.408788005306	0.155786310697289	0.104995147084386	1.48374772571232	0.137875859792654	0.196946295929919	ppk.T15	ppk.T0	NO	b3639
dgoD	80.6038170602388	0.215227830530843	0.134166147946015	1.6041887899878	0.108672444934778	0.159553763083431	ppk.T15	ppk.T0	NO	b4478
dgoK	122.921999714145	0.099672814624516	0.125234630487065	0.795888599158768	0.426096788393285	0.51236032645007	ppk.T15	ppk.T0	NO	b3693
dgoR	164.624874456202	0.177582100623454	0.113947951424133	1.55844926042122	0.119126787052469	0.173045436015415	ppk.T15	ppk.T0	NO	b4479
dgoT	61.3228399914688	0.224229601841274	0.220587423875045	1.01651126751583	0.309385984680469	0.393498875360903	ppk.T15	ppk.T0	NO	b3691
dgt	1016.15324505031	0.207926809309823	0.0807791937802694	2.57401441608111	0.0100526084562243	0.0187422984948086	ppk.T15	ppk.T0	NO	b0160
dhaR	615.45657217669	0.348081176115874	0.0773084572160416	4.50249802739106	6.7159378421202e-06	1.88552793252764e-05	ppk.T15	ppk.T0	NO	b1201
diaA	1120.12886652944	-0.223672111799748	0.0544577198567341	-4.10726178745968	4.00377355342506e-05	0.000103895998820249	ppk.T15	ppk.T0	NO	b3149
dicA	1512.21790015118	-0.215173501068849	0.0794532805519478	-2.70817642234628	0.0067654048149082	0.0130008980822313	ppk.T15	ppk.T0	NO	b1570
dicB	2.53742075585675	-0.427434377039875	0.63760899178794	-0.670370685710206	0.502621516932502	0.588003172612989	ppk.T15	ppk.T0	NO	b1575
dicC	4.90349876749294	-1.05423422157433	0.562636567529789	-1.87373925268112	0.0609663728742818	0.0954506156893215	ppk.T15	ppk.T0	NO	b1569
dinG	1160.81091831546	0.176875656936857	0.0642256401051738	2.75397266025238	0.00588766862259434	0.0114414730478678	ppk.T15	ppk.T0	NO	b0799
dinJ	953.707011928095	0.0720155566453232	0.0859580936069428	0.837798439023391	0.402143915598014	0.488537741631157	ppk.T15	ppk.T0	NO	b0226
dinQ	739.820639220351	0.541295782807525	0.0918213918971045	5.8950945049287	3.74467001387336e-09	1.41094983594286e-08	ppk.T15	ppk.T0	NO	b4613
djlB	102.68473048354	-0.0662903253333579	0.163301057038649	-0.405939352356237	0.684787162514372	0.753883846685333	ppk.T15	ppk.T0	NO	b0646
djlC	177.427550717078	0.263200467838445	0.10660886872177	2.46884214225507	0.0135551000333364	0.0245412670624515	ppk.T15	ppk.T0	NO	b0649
dkgB	189.327743174506	0.0096706832522263	0.104177893900454	0.092828554025742	0.926039766115888	0.943075403322737	ppk.T15	ppk.T0	NO	b0207
dksA	5336.98587338982	0.425325998092886	0.0619892868367318	6.86128232468805	6.82451347142502e-12	3.16862894296917e-11	ppk.T15	ppk.T0	NO	b0145
dld	4822.67599828566	-0.0982110432692885	0.0428354095003299	-2.29275369174496	0.0218621894605866	0.0379730225626762	ppk.T15	ppk.T0	NO	b2133
dmlA	168.002201001854	0.507827310882314	0.143757107975652	3.5325370552691	0.000411592539144769	0.000937371616048055	ppk.T15	ppk.T0	NO	b1800
dmsD	686.965243461795	-0.108849109533244	0.112179382279304	-0.970312969474483	0.331890514511828	0.417692579907337	ppk.T15	ppk.T0	NO	b1591
dnaA	5057.34163950149	-0.30494316897438	0.055351544907361	-5.5092079089165	3.60451969738851e-08	1.25619984288326e-07	ppk.T15	ppk.T0	NO	b3702
dnaB	2531.57750230928	-0.241498595794037	0.0850001876925576	-2.84115367683102	0.00449506454623559	0.00890352693148866	ppk.T15	ppk.T0	NO	b4052
dnaC	632.982833477851	-0.158492884409886	0.0641377115585649	-2.47113407320691	0.0134685312665993	0.0243947642655938	ppk.T15	ppk.T0	NO	b4361
dnaE	4634.1272779922	-0.2999562587364	0.0674521978062419	-4.44694566658942	8.709985682502e-06	2.41707700366604e-05	ppk.T15	ppk.T0	NO	b0184
dnaG	4895.9905998512	-0.382598355556171	0.0770891804110023	-4.96306165815152	6.93905411824788e-07	2.16807783520943e-06	ppk.T15	ppk.T0	NO	b3066
dnaN	3259.89854516885	-0.057709354649636	0.0565117431150133	-1.02119225967221	0.307163358833857	0.39124819570637	ppk.T15	ppk.T0	NO	b3701
dnaQ	1096.5941388212	0.180292963989346	0.105444763660083	1.70983325990987	0.0872967107324895	0.131505941714194	ppk.T15	ppk.T0	NO	b0215
dnaT	466.784674320821	-0.389828843924497	0.0881676615593627	-4.42144928230889	9.80410785133029e-06	2.70332935517524e-05	ppk.T15	ppk.T0	NO	b4362
dppA	24742.9678225283	-0.230645535731394	0.0691364655416747	-3.33609093152677	0.00084965367946432	0.00185950561983119	ppk.T15	ppk.T0	NO	b3544
dppC	1721.92866701648	-0.47062476571283	0.0752943980892709	-6.2504618890086	4.09240589477064e-10	1.66707628807732e-09	ppk.T15	ppk.T0	NO	b3542
dppD	2191.79380373255	-0.11676552014217	0.111582609731141	-1.04644908757303	0.295353739305622	0.37801847784723	ppk.T15	ppk.T0	NO	b3541
dppF	2352.51888806601	0.0412580728698102	0.0769432978747161	0.536213991464068	0.591810664787193	0.668816741952367	ppk.T15	ppk.T0	NO	b3540
dps	18080.8995289796	0.355639316843219	0.117846075367976	3.01782911083572	0.00254592426889918	0.00521999097488445	ppk.T15	ppk.T0	NO	b0812
dsbA	2809.48809157575	0.0359657030321443	0.0594227430026385	0.605251478050203	0.545011916191459	0.629072829220722	ppk.T15	ppk.T0	NO	b3860
dsbB	753.141161071401	-0.255477400502449	0.100569772138283	-2.54030008292322	0.0110757393344669	0.02044914880865	ppk.T15	ppk.T0	NO	b1185
dsbC	1343.55076186079	-0.352805465550193	0.0689285281017975	-5.11842447918154	3.08098559924815e-07	1.00027788101906e-06	ppk.T15	ppk.T0	NO	b2893
dsbD	1432.56059295574	0.0294566361293521	0.0828952182618865	0.355347832444222	0.722329025472022	0.78564653198695	ppk.T15	ppk.T0	NO	b4136
dsbE	133.674997251108	-0.56654653795837	0.19685677117231	-2.87796317385734	0.00400251860357094	0.00800133117139783	ppk.T15	ppk.T0	NO	b2195
dsbG	617.764049560534	0.384072273613952	0.0918191475748129	4.1829213596327	2.87786961264198e-05	7.57722011426101e-05	ppk.T15	ppk.T0	NO	b0604
dsdA	345.082289841055	0.124020779293943	0.0753508478883617	1.64591086589616	0.0997821115187347	0.147959875528124	ppk.T15	ppk.T0	NO	b2366
dsdC	147.574217646262	0.433038431087696	0.124373826717953	3.48174887365743	0.000498150629655531	0.00111915422416888	ppk.T15	ppk.T0	NO	b2364
dsdX	122.978002571289	0.462065573354541	0.131140378648062	3.52344242191471	0.000425979640640105	0.000968604575189032	ppk.T15	ppk.T0	NO	b2365
dtd	622.653030638155	0.191252291885305	0.114805935168823	1.66587460486313	0.0957383926724572	0.142698784797953	ppk.T15	ppk.T0	NO	b3887
dtpB	486.115478616411	0.30970771992829	0.129644275132448	2.3889039420513	0.0168987200417024	0.0299420078539479	ppk.T15	ppk.T0	NO	b3496
dtpC	162.805487308944	-0.211683414055536	0.100405197784725	-2.10829139054533	0.0350057922049594	0.0578030633808851	ppk.T15	ppk.T0	NO	b4130
dusC	100.863850704689	0.172862379694743	0.244708587845916	0.70640095313528	0.479938828315111	0.566842412654444	ppk.T15	ppk.T0	NO	b2140
dut	1031.62317265086	0.412302524854689	0.0829033112300947	4.97329381344445	6.58247796061303e-07	2.06114139477354e-06	ppk.T15	ppk.T0	NO	b3640
dxr	1419.32771306636	-0.440504104923376	0.144993301958784	-3.03809968441573	0.00238075185993612	0.00490462143664321	ppk.T15	ppk.T0	NO	b0173
dxs	2491.14069777921	-0.0749234769538515	0.0679995735449079	-1.10182274752607	0.270538738939878	0.351123016153409	ppk.T15	ppk.T0	NO	b0420
ebgA	96.1066925743977	-0.280923418566845	0.136704152309708	-2.05497356020616	0.039881558540472	0.0651072097458443	ppk.T15	ppk.T0	NO	b3076
ebgC	5.46553377209594	0.10755127839156	0.463443216567669	0.232070024000139	0.816483626725174	0.859413568133468	ppk.T15	ppk.T0	NO	b3077
ecnA	475.387729293473	-0.26841419597533	0.126779080056949	-2.11718049898104	0.0342445317904739	0.0567631049025975	ppk.T15	ppk.T0	NO	b4410
ecnB	1740.20782987545	-0.170197203610567	0.125745618222896	-1.35350405060537	0.175894656871254	0.243667991135732	ppk.T15	ppk.T0	NO	b4411
eco	233.678962302872	0.0840614547433567	0.115805481891705	0.725884935412355	0.467909312393445	0.555368996952967	ppk.T15	ppk.T0	NO	b2209
ecpA	228.289008638292	0.0904445826078547	0.109383439030774	0.826858100360227	0.408317494346415	0.494701161781095	ppk.T15	ppk.T0	NO	b0293
ecpB	31.5210899981744	0.149374008267188	0.234034501670533	0.638256356225085	0.523306817134864	0.60759312621359	ppk.T15	ppk.T0	NO	b0292
ecpC	179.697210615412	0.203084814970802	0.119304640389441	1.70223735059995	0.0887108836685988	0.13337422800043	ppk.T15	ppk.T0	NO	b0291
ecpD	280.552481452869	0.0187313574131328	0.0798692648918772	0.234525226174178	0.814577251542667	0.858098212286225	ppk.T15	ppk.T0	NO	b0290
ecpE	133.989609656494	0.375636344533714	0.13252487934539	2.83445905696483	0.00459033395960848	0.00907973524397133	ppk.T15	ppk.T0	NO	b0289
ecpR	14.892580644857	0.508324140927303	0.326670547479961	1.55607582271703	0.119690063403102	0.173663203553291	ppk.T15	ppk.T0	NO	b0294
eda	1569.24845568342	-0.0122598154237715	0.124292985286831	-0.0986364226064689	0.921426949960985	0.940078909878649	ppk.T15	ppk.T0	NO	b1850
efp	6548.45119941557	0.196006971932148	0.0608431469909097	3.22151271960724	0.00127515802139833	0.00271907769698666	ppk.T15	ppk.T0	NO	b4147
elaA	305.134821817821	0.300559738495389	0.134214348758661	2.23940093794176	0.0251298404025191	0.0429745151913177	ppk.T15	ppk.T0	NO	b2267
elaB	5418.138201058	-0.131574950846965	0.0632793110377082	-2.07927280953737	0.037592282807324	0.0616730536329882	ppk.T15	ppk.T0	NO	b2266
elaD	43.8989700868658	-0.0990488594707778	0.206918525134	-0.478685315423711	0.632162514048673	0.705707791019175	ppk.T15	ppk.T0	NO	b2269
elbB	425.588614635581	0.414139925304173	0.127940094158439	3.23698312111063	0.00120800556559082	0.00258610214785381	ppk.T15	ppk.T0	NO	b3209
elfA	40.1903647707283	0.4996734714175	0.196282969681552	2.54567919075286	0.0109065370582084	0.0201775608471911	ppk.T15	ppk.T0	NO	b0938
elfC	212.146187259557	0.380969994689966	0.100534155491048	3.78945834705786	0.000150976122995853	0.000364241593847895	ppk.T15	ppk.T0	NO	b0940
elfD	30.4713029781795	0.0749503237449713	0.242053175918782	0.309644041894828	0.75683166059122	0.813137375076608	ppk.T15	ppk.T0	NO	b0939
elfG	159.559990979798	0.20180954517675	0.133066378437113	1.51660808347711	0.129365663285771	0.186448909902522	ppk.T15	ppk.T0	NO	b0941
emrB	809.946335499892	0.478630602129064	0.105538864164735	4.53511231068369	5.75728409968516e-06	1.63444791206052e-05	ppk.T15	ppk.T0	NO	b2686
emrE	172.711984790703	-0.0407208085112408	0.11093151728092	-0.367080605308234	0.71355889371781	0.778156153345747	ppk.T15	ppk.T0	NO	b0543
emrK	46.524976338743	0.567202093714312	0.23108125195329	2.45455695310567	0.0141058318086262	0.0254742709116052	ppk.T15	ppk.T0	NO	b2368
entD	56.230484394071	0.304744913272651	0.156908060752532	1.94218774874339	0.0521143756745953	0.0829756173167045	ppk.T15	ppk.T0	NO	b0583
envY	79.9266644319514	0.573081248468846	0.155310536092612	3.68990580347439	0.000224337104305225	0.000530497051692203	ppk.T15	ppk.T0	NO	b0566
envZ	1127.83958459001	-0.252263413134505	0.092272824003927	-2.73388634040039	0.00625916462731177	0.0120926500495446	ppk.T15	ppk.T0	NO	b3404
epmB	1787.77628695499	-0.343681740609631	0.0854804279394645	-4.02058984605248	5.80526030067441e-05	0.00014762729080278	ppk.T15	ppk.T0	NO	b4146
epmC	1165.55358242964	0.0560485231427444	0.103000408151197	0.544158262562117	0.586332570342396	0.663639328633936	ppk.T15	ppk.T0	NO	b2326
era	3845.46165333574	-0.319099382067614	0.0496487148883642	-6.42714283310481	1.30024637476648e-10	5.47752570365041e-10	ppk.T15	ppk.T0	NO	b2566
etk	585.129391515236	-0.0146036742079924	0.0807152186487719	-0.180928385655988	0.8564237880007	0.88852424713768	ppk.T15	ppk.T0	NO	b0981
etp	57.737001325838	-0.00365112709960728	0.194991653755525	-0.0187245301493004	0.985060859454457	0.98849472254807	ppk.T15	ppk.T0	NO	b0982
eutA	41.1426262206734	0.0690908054785833	0.197689178451861	0.349492096733092	0.726719903110231	0.788832715341875	ppk.T15	ppk.T0	NO	b2451
eutB	2676.35824710798	-0.0656184977316334	0.0768401520406926	-0.853961060577854	0.393126565230686	0.479796638967241	ppk.T15	ppk.T0	NO	b2441
eutC	150.015078554069	0.0794384098791322	0.142870598315306	0.556016498956746	0.578199575878193	0.657313110491272	ppk.T15	ppk.T0	NO	b2440
eutD	22.442715980143	0.21721382279171	0.303769899251094	0.715060390536467	0.474571727847649	0.561117393440894	ppk.T15	ppk.T0	NO	b2458
eutE	18.5139681662322	-0.343655143247515	0.322606225813927	-1.06524646999754	0.286764409617442	0.368765136854228	ppk.T15	ppk.T0	NO	b2455
eutG	22.8456887406233	-0.105119035899319	0.250201530603447	-0.420137461372792	0.674385037578727	0.744755650195638	ppk.T15	ppk.T0	NO	b2453
eutH	36.9865354721805	0.505578927054101	0.188912715295378	2.67625673721112	0.00744495901558814	0.0141993520447481	ppk.T15	ppk.T0	NO	b2452
eutJ	7.72841371537934	0.0164498178711198	0.521864828408612	0.0315212234579638	0.974853866681621	0.981387316909636	ppk.T15	ppk.T0	NO	b2454
eutK	128.5761156519	-0.236485230106024	0.122996697501082	-1.9226957707864	0.0545182682961349	0.0863255894766082	ppk.T15	ppk.T0	NO	b2438
eutL	186.07205636042	-0.0731427958570422	0.111148000034376	-0.658066684370576	0.510495282454442	0.595462086379485	ppk.T15	ppk.T0	NO	b2439
eutM	31.8566820495535	-0.0227087472945239	0.241711547866699	-0.0939497822712529	0.925149048152232	0.942390561434616	ppk.T15	ppk.T0	NO	b2457
eutN	2.60032285375264	-0.739300264941482	0.604665584586067	-1.22265973752679	0.221458240070199	0.295324763095888	ppk.T15	ppk.T0	NO	b2456
eutP	13.9650087146232	0.252649398627423	0.309817371347491	0.815478478590704	0.414798478678845	0.501568140838771	ppk.T15	ppk.T0	NO	b2461
eutQ	13.817196944302	0.447451914783109	0.343863154664833	1.3012499557251	0.193172910856515	0.263156158625269	ppk.T15	ppk.T0	NO	b2460
eutR	307.44077532084	-0.0768934970446507	0.088744042743954	-0.866463761026814	0.386235891151114	0.47296075458606	ppk.T15	ppk.T0	NO	b2437
eutS	6.42083655742681	-0.106786231437643	0.473191723995388	-0.225672229716943	0.821456358403394	0.863321366860488	ppk.T15	ppk.T0	NO	b2462
eutT	17.2426721879975	0.403764379913114	0.321980767427977	1.25400154530482	0.209841443756984	0.282272695994597	ppk.T15	ppk.T0	NO	b2459
evgA	3852.48655963814	-0.149188011299477	0.0634244444887302	-2.35221628667139	0.0186619201413796	0.0327436697157567	ppk.T15	ppk.T0	NO	b2369
evgS	5718.63824048883	-0.174974946637694	0.0781063876815202	-2.24021302010735	0.0250770967923767	0.0429183130992797	ppk.T15	ppk.T0	NO	b2370
exbB	3321.58178865985	0.656385526435284	0.35209042471376	1.86425270431284	0.0622862251871609	0.0972701339450852	ppk.T15	ppk.T0	NO	b3006
exoX	840.053759329241	0.0356412937760205	0.103978966358613	0.342774072720603	0.731768432553483	0.793443686817131	ppk.T15	ppk.T0	NO	b1844
exuR	1447.59090013664	-0.367830603132631	0.0675286687769109	-5.44702879228678	5.12181749400979e-08	1.76928063513074e-07	ppk.T15	ppk.T0	NO	b3094
exuT	275.529780288626	0.12184178666665	0.133339988798912	0.913767788374403	0.36083887557599	0.446575598950165	ppk.T15	ppk.T0	NO	b3093
fabA	5180.3128217982	-0.00226412813966071	0.0703691783177198	-0.0321749975456311	0.974332494921406	0.981149186816845	ppk.T15	ppk.T0	NO	b0954
fabD	5201.86452617942	0.266306913148706	0.111784290054567	2.38232861718501	0.01720353772756	0.0304571036931547	ppk.T15	ppk.T0	NO	b1092
fabF	17974.6924553676	0.0388148571843943	0.0486221424315618	0.798295904772772	0.424698793976875	0.510963887543089	ppk.T15	ppk.T0	NO	b1095
fabG	12633.2812338015	-0.235060976365898	0.0402818822732086	-5.8354019996289	5.36610296142719e-09	1.99404755485737e-08	ppk.T15	ppk.T0	NO	b1093
fabH	3231.30851733242	0.157761610347692	0.157495687163345	1.00168844740536	0.316494088001972	0.401357260497068	ppk.T15	ppk.T0	NO	b1091
fabI	13648.6550214762	0.0853548504706471	0.0480575253814021	1.77609749551688	0.07571684897309	0.115938068746739	ppk.T15	ppk.T0	NO	b1288
fabR	1536.6755382258	-0.14266506429312	0.0550154269346332	-2.59318289872816	0.00950921851008594	0.0177983552347426	ppk.T15	ppk.T0	NO	b3963
fabZ	3490.06558006604	-0.252677186782003	0.0480959336115697	-5.25360810796737	1.49148062352633e-07	4.93125063735581e-07	ppk.T15	ppk.T0	NO	b0180
fadA	324.850406457757	0.252172826736914	0.156526762355975	1.61105246758647	0.107168287186847	0.157613305201909	ppk.T15	ppk.T0	NO	b3845
fadD	726.741734504561	-0.170897694359869	0.116618098092355	-1.4654474490274	0.142798879933839	0.202897520090266	ppk.T15	ppk.T0	NO	b1805
fadH	112.997510485044	-0.428725785076993	0.168772420144841	-2.54025974569221	0.0110770169206652	0.02044914880865	ppk.T15	ppk.T0	NO	b3081
fadJ	376.06297247197	-0.00501997252990845	0.161865214782084	-0.0310132880413296	0.975258942446288	0.981395505356111	ppk.T15	ppk.T0	NO	b2341
fadK	182.587399068903	0.191711306695678	0.120249602562735	1.5942780899892	0.110873762788273	0.162564654573773	ppk.T15	ppk.T0	NO	b1701
fadL	1580.42930559438	-0.159076424336677	0.100911113267282	-1.57640144069497	0.114933316580286	0.16777622075513	ppk.T15	ppk.T0	NO	b2344
fadM	90.3484876586604	-0.102562495725708	0.184169715510134	-0.556891210053832	0.577601760582401	0.656856571555124	ppk.T15	ppk.T0	NO	b0443
fbaA	36358.905248388	-0.172357502839327	0.0861905507333447	-1.99972620400773	0.0455298370127511	0.0735220030744425	ppk.T15	ppk.T0	NO	b2925
fbaB	4871.03932402401	0.219181235358122	0.090204899821608	2.42981518511281	0.0151065237380813	0.0271339307408631	ppk.T15	ppk.T0	NO	b2097
fdhD	534.045806698133	0.543366686727734	0.0788876664586573	6.88785346455261	5.66405088062222e-12	2.64752462717685e-11	ppk.T15	ppk.T0	NO	b3895
fdnH	38.1688005727987	-0.360217796143954	0.247928457928258	-1.45291024335814	0.146248676514108	0.207168706041796	ppk.T15	ppk.T0	NO	b1475
fdnI	67.5589656941033	-0.357985531350883	0.162330445020948	-2.20528891733579	0.0274338270405344	0.0463832721676724	ppk.T15	ppk.T0	NO	b1476
fdoH	377.979711513914	-0.100448268796272	0.200361207438444	-0.501335912677269	0.616134734754112	0.689598181614374	ppk.T15	ppk.T0	NO	b3893
fdoI	250.891863688896	-0.584096027785587	0.11237068409694	-5.19793959144805	2.01509586496473e-07	6.58183354381068e-07	ppk.T15	ppk.T0	NO	b3892
fdrA	15.3556677340995	0.157412381859334	0.318032963854358	0.494956183005674	0.620631050575336	0.694199019693851	ppk.T15	ppk.T0	NO	b0518
fecB	186.090287921849	0.279063764718041	0.118637464554928	2.3522397900609	0.0186607409075622	0.0327436697157567	ppk.T15	ppk.T0	NO	b4290
fecC	63.0822087697351	0.350004481992411	0.155112859427397	2.25645045345989	0.0240424349293318	0.0413441792213679	ppk.T15	ppk.T0	NO	b4289
fecD	66.9043392059265	-0.000929637090450939	0.159926399570425	-0.00581290576757822	0.995361998354244	0.995823241170904	ppk.T15	ppk.T0	NO	b4288
fecE	168.510832486857	0.476210567488268	0.108542818446274	4.38730608164538	1.14763234813462e-05	3.14035264844442e-05	ppk.T15	ppk.T0	NO	b4287
fetA	330.046350501254	0.202810812062189	0.135002347770482	1.50227618564818	0.133025796266188	0.191332387923986	ppk.T15	ppk.T0	NO	b0490
fetB	280.153577739515	0.307136211076803	0.116803143988061	2.62952006761219	0.00855054851671256	0.0161298682809807	ppk.T15	ppk.T0	NO	b0491
ffh	3888.47771135062	-0.454092493594815	0.0670625122873255	-6.77118226125025	1.27734232864129e-11	5.83040610472842e-11	ppk.T15	ppk.T0	NO	b2610
fhlA	686.978420806566	-0.572064014682275	0.122917661919373	-4.65404243580157	3.25489769420133e-06	9.44532812067293e-06	ppk.T15	ppk.T0	NO	b2731
fhuE	626.997486040787	-0.530526359420542	0.115929298533608	-4.57629232757532	4.73289080807978e-06	1.35334381379124e-05	ppk.T15	ppk.T0	NO	b1102
fic	690.351537463791	0.374114469125215	0.123847735928468	3.02076147230738	0.00252139902704894	0.00517462024657667	ppk.T15	ppk.T0	NO	b3361
fieF	1042.30194827608	-0.0248454746252551	0.0961756840358043	-0.258334264781581	0.79614894402255	0.844160640169543	ppk.T15	ppk.T0	NO	b3915
fimA	23455.0734252131	0.0628611405309288	0.0831559078779932	0.755943169103018	0.449683269965169	0.536686666586401	ppk.T15	ppk.T0	NO	b4314
fimB	1408.65430890798	0.0516403675049971	0.126949116206127	0.406780047378578	0.684169542455328	0.753441490518263	ppk.T15	ppk.T0	NO	b4312
fimC	1200.58076257687	-0.375414862057735	0.158798646147654	-2.36409359377452	0.0180742457801882	0.0318289532132351	ppk.T15	ppk.T0	NO	b4316
fimD	1978.22203403635	-0.0897515705733249	0.16079510044555	-0.558173540889187	0.576725886716934	0.656552169481603	ppk.T15	ppk.T0	NO	b4317
fimE	111.181173921821	0.129430774917039	0.139291339117913	0.929209064516731	0.352780750719109	0.438740576499168	ppk.T15	ppk.T0	NO	b4313
fimF	398.225954505147	0.247939763794603	0.17672139544102	1.4029979967952	0.160617436298219	0.224746190446596	ppk.T15	ppk.T0	NO	b4318
fimG	328.985489794103	0.186412925513238	0.142697181232362	1.30635324330402	0.191432458495968	0.261418518591268	ppk.T15	ppk.T0	NO	b4319
fimH	621.425546938643	0.403549345279187	0.103898085350619	3.88408837292192	0.000102714546002295	0.000253303748572647	ppk.T15	ppk.T0	NO	b4320
fimI	2535.12415274163	-0.452978154931589	0.127272905347739	-3.55910909469654	0.000372114946543967	0.000853315103121004	ppk.T15	ppk.T0	NO	b4315
fis	6894.29860699478	-0.0605994356643868	0.102050515750936	-0.593818024519206	0.552633832161365	0.63549211378769	ppk.T15	ppk.T0	NO	b3261
fixA	15.9261638400449	0.214211232212663	0.290753982115683	0.736743932633171	0.461278084866508	0.548402745168938	ppk.T15	ppk.T0	NO	b0041
fixB	19.5189335383669	-0.0971628765390036	0.294971365242615	-0.329397656816914	0.741855138652278	0.801834915819909	ppk.T15	ppk.T0	NO	b0042
fixX	3.00431535281738	-0.842945879898644	0.606650601954332	-1.38950802518465	0.16467832230209	0.22952904961279	ppk.T15	ppk.T0	NO	b0044
fklB	3009.81565635502	0.416027316136458	0.0620122603949782	6.70879135007548	1.96243029454041e-11	8.77202278656881e-11	ppk.T15	ppk.T0	NO	b4207
fkpA	4623.98859721239	-0.281425345985133	0.0556983082957466	-5.05267313489705	4.35669124396113e-07	1.38223312207378e-06	ppk.T15	ppk.T0	NO	b3347
fkpB	1633.67397088481	-0.209346430955144	0.0582337811129223	-3.59493110277686	0.00032447743455564	0.000752871339286005	ppk.T15	ppk.T0	NO	b0028
flc	556.769578269273	-0.49060218498058	0.0793835938316725	-6.18014581225521	6.40424231018754e-10	2.54636448392171e-09	ppk.T15	ppk.T0	NO	b0624
fldA	3702.41889128056	0.333369655243944	0.0535262502326989	6.22815261287051	4.71967212991702e-10	1.90463030439081e-09	ppk.T15	ppk.T0	NO	b0684
fldB	1309.43038966087	-0.180619452743876	0.0532570902958316	-3.39146302850145	0.000695205419314327	0.00153471216799553	ppk.T15	ppk.T0	NO	b2895
flgA	62.8940673696629	0.379054168294787	0.175239641099097	2.1630617702557	0.03053642897649	0.0510477353157118	ppk.T15	ppk.T0	NO	b1072
flgB	25.051907213456	-0.22001763819938	0.334319997366477	-0.658104929207091	0.510470708705896	0.595462086379485	ppk.T15	ppk.T0	NO	b1073
flgC	26.4468993337686	-0.310258214426899	0.276515287420666	-1.12202915549801	0.261850043655645	0.340973609319986	ppk.T15	ppk.T0	NO	b1074
flgD	79.7842033107712	-0.21508921028813	0.149514929277779	-1.43858015602256	0.150269512028001	0.212046978083957	ppk.T15	ppk.T0	NO	b1075
flgE	130.089831962781	0.118672161599549	0.120546891124534	0.984448130453663	0.324895222975905	0.410084061037696	ppk.T15	ppk.T0	NO	b1076
flgF	61.7209250537537	0.0662095175827663	0.167018363019617	0.39642058744756	0.691794780909946	0.758999866709906	ppk.T15	ppk.T0	NO	b1077
flgG	69.5852756665709	0.182995341116915	0.171703303749017	1.06576482293203	0.286529966296131	0.3686640031188	ppk.T15	ppk.T0	NO	b1078
flgH	35.4752060010084	0.110781073391084	0.214149227811497	0.517307834929938	0.604941285587641	0.679536022676232	ppk.T15	ppk.T0	NO	b1079
flgI	41.4143854947937	0.126065225304345	0.192416140592968	0.65516970102326	0.512358499696343	0.597451796297275	ppk.T15	ppk.T0	NO	b1080
flgJ	52.0043940661372	0.26445423870375	0.194428571832501	1.36016140123467	0.173778854146605	0.240891522377221	ppk.T15	ppk.T0	NO	b1081
flgL	244.602373923083	0.261581092585862	0.0938487198774147	2.78726329914291	0.00531552706725969	0.0103904236652002	ppk.T15	ppk.T0	NO	b1083
flgM	135.009281713016	-0.255110928083072	0.131589423926021	-1.93868869147488	0.0525392564811226	0.0836212714653474	ppk.T15	ppk.T0	NO	b1071
flgN	260.951897170039	-0.16502807334198	0.0975916209326217	-1.69100658196791	0.0908355455655573	0.13619023810836	ppk.T15	ppk.T0	NO	b1070
flhA	131.266613149088	0.108400748101397	0.135717335190635	0.798724407233112	0.424450231087436	0.510807162161524	ppk.T15	ppk.T0	NO	b1879
flhB	26.7581113568304	-0.214820368310645	0.325242628685161	-0.660492657986089	0.508937728518262	0.594104653079712	ppk.T15	ppk.T0	NO	b1880
flhE	22.7892548867178	-0.0500245254917357	0.27733904625962	-0.180373179205741	0.85685960887028	0.888762861182289	ppk.T15	ppk.T0	NO	b1878
fliA	60.8673169395845	0.116941569281631	0.160966053477299	0.726498331513878	0.467533329971621	0.555075314494765	ppk.T15	ppk.T0	NO	b1922
fliC	1578.01963669555	-0.153770046065857	0.0528774137043174	-2.90804779003974	0.00363692753650348	0.00731791850075584	ppk.T15	ppk.T0	NO	b1923
fliD	97.0600925574467	0.124886400860462	0.128834121823119	0.969358110205644	0.332366545105734	0.418047987697804	ppk.T15	ppk.T0	NO	b1924
fliE	18.470614326894	0.0218712159142473	0.317214530291818	0.0689477114876393	0.945031240575867	0.958122774549564	ppk.T15	ppk.T0	NO	b1937
fliF	39.6882879759659	-0.208591449935306	0.237295562050249	-0.879036456194384	0.379381509437217	0.465692421015411	ppk.T15	ppk.T0	NO	b1938
fliG	62.5866208375455	-0.333793556592231	0.19443863104565	-1.71670390187978	0.0860332868710367	0.129756106430016	ppk.T15	ppk.T0	NO	b1939
fliH	23.7712855556599	0.156195442047197	0.261034473547076	0.598370935167028	0.549592454753921	0.633175085279463	ppk.T15	ppk.T0	NO	b1940
fliI	39.1684513215285	0.456839645805619	0.287083097690153	1.5913150216133	0.111538697860024	0.163373167353997	ppk.T15	ppk.T0	NO	b1941
fliJ	10.2608348791349	0.0281713359857984	0.339289056143493	0.0830304882391613	0.933827297197615	0.949438725994655	ppk.T15	ppk.T0	NO	b1942
fliK	48.1084365519873	-0.0485052510119408	0.192971060775363	-0.251360234104768	0.801535609475674	0.848083989638804	ppk.T15	ppk.T0	NO	b1943
fliL	30.2912154886175	-0.0223805513182171	0.228697254887133	-0.0978610404801855	0.922042636636158	0.940262136777749	ppk.T15	ppk.T0	NO	b1944
fliM	86.0744533141056	0.111399884339129	0.176464157244675	0.631289016866291	0.527851566960394	0.611882702318116	ppk.T15	ppk.T0	NO	b1945
fliN	14.6416999631973	0.00113961222286397	0.33015103921285	0.00345179050649378	0.997245875116911	0.997476879489188	ppk.T15	ppk.T0	NO	b1946
fliO	15.8395075690442	0.481484397646521	0.325834968811855	1.47769405905767	0.139489685272131	0.198587689088382	ppk.T15	ppk.T0	NO	b1947
fliP	24.6861789365776	-0.27147810384431	0.277726597622022	-0.977501277042916	0.328321045847279	0.413924168166	ppk.T15	ppk.T0	NO	b1948
fliQ	17.53201731875	0.251519227795873	0.33012683122303	0.761886656907173	0.446127654289542	0.533032432546277	ppk.T15	ppk.T0	NO	b1949
fliR	48.7176113754461	0.180267356674702	0.218205674812082	0.826135052765918	0.408727485422506	0.494920157614801	ppk.T15	ppk.T0	NO	b1950
fliS	36.1277380501921	0.250373644697279	0.207001008621552	1.20952862193547	0.226459821811112	0.301155993403259	ppk.T15	ppk.T0	NO	b1925
fliT	30.0191958036023	-0.05110467007826	0.21638423939114	-0.236175565383402	0.813296439245402	0.857167201528349	ppk.T15	ppk.T0	NO	b1926
fliY	8379.64797483418	0.143689687903195	0.206931400579331	0.694383198977619	0.48744192720873	0.574603942584575	ppk.T15	ppk.T0	NO	b1920
flk	710.183805939701	0.0984055541775287	0.11156786089178	0.882024208324487	0.377763716170671	0.464063649054042	ppk.T15	ppk.T0	NO	b2321
fmt	5401.82198548673	-0.322373054038156	0.0634062516018043	-5.08424715062295	3.69087083894795e-07	1.18668505454782e-06	ppk.T15	ppk.T0	NO	b3288
focB	224.455082292708	0.253432254172601	0.100738227669012	2.51575057489876	0.0118779209817759	0.021787962106758	ppk.T15	ppk.T0	NO	b2492
folA	511.685768086454	0.0765150730283061	0.127262641420379	0.601237505165076	0.547681807484247	0.631358514489448	ppk.T15	ppk.T0	NO	b0048
folB	116.92229801378	-0.270767314267377	0.163082671865002	-1.66030707720754	0.0968526927144651	0.144061290782315	ppk.T15	ppk.T0	NO	b3058
folC	1392.96058624761	0.229828439108948	0.064939731382507	3.5391036306451	0.00040148820669311	0.000918234150689009	ppk.T15	ppk.T0	NO	b2315
folD	2978.89846590106	-0.0950190074195846	0.0753299160115348	-1.26137147697118	0.207175039837015	0.279207809618049	ppk.T15	ppk.T0	NO	b0529
folE	6681.28071617285	0.214083299276236	0.146846456964781	1.45787173692301	0.144875900270547	0.205445075561144	ppk.T15	ppk.T0	NO	b2153
folK	1022.4855509472	0.318618277670958	0.0908469066083893	3.50720007500547	0.000452848523988113	0.0010253801397906	ppk.T15	ppk.T0	NO	b0142
folP	772.982689208118	0.392367484901848	0.0911369624847347	4.30525084668659	1.66796623755459e-05	4.49019838763137e-05	ppk.T15	ppk.T0	NO	b3177
folX	852.221745086227	0.449575611553565	0.0828816411863598	5.4243087506278	5.81792437878542e-08	2.0033331313872e-07	ppk.T15	ppk.T0	NO	b2303
frc	88.8859527379358	0.486968347890891	0.142709431970358	3.41230667915515	0.000644155987953927	0.00142785706159397	ppk.T15	ppk.T0	NO	b2374
fre	1947.39850275184	0.376992766521467	0.156529642418635	2.40844328713923	0.0160207151911814	0.0285739149919542	ppk.T15	ppk.T0	NO	b3844
frlA	22.7328537489377	0.360388188599703	0.289136220909911	1.24643044536434	0.212606409745228	0.285144448841681	ppk.T15	ppk.T0	NO	b3370
frlB	39.20036707159	0.164254981790946	0.211046492271638	0.778288139371365	0.436399166076838	0.523000721376571	ppk.T15	ppk.T0	NO	b3371
frlC	35.8206186908925	0.135236485238942	0.248136887874894	0.545007581892161	0.585748303040335	0.663151854359771	ppk.T15	ppk.T0	NO	b4474
frlD	97.8731453847658	0.0673026943736033	0.146820742540435	0.458400449480547	0.646664768809134	0.718738345358518	ppk.T15	ppk.T0	NO	b3374
frlR	455.784669482878	0.105341850943745	0.0788292354179833	1.33632973078049	0.181441522964765	0.250388141950097	ppk.T15	ppk.T0	NO	b3375
frmA	618.916206740063	0.425557195666619	0.0896844099988553	4.74505207395634	2.08452702597572e-06	6.15662633253295e-06	ppk.T15	ppk.T0	NO	b0356
frmB	467.48580883106	-0.439361905864864	0.0747662451987659	-5.87647413210094	4.1909686073279e-09	1.57088562903141e-08	ppk.T15	ppk.T0	NO	b0355
frmR	92.5518465255159	0.569321754405949	0.196472079812582	2.89772345744512	0.00375881862579201	0.00754209053260683	ppk.T15	ppk.T0	NO	b0357
frsA	1459.79711172191	-0.385630178432858	0.0645203714207453	-5.97687474422794	2.27458949097338e-09	8.73037993068718e-09	ppk.T15	ppk.T0	NO	b0239
frvA	10.4969186996491	-0.195594797782605	0.35372889647807	-0.552951143460599	0.580296865323287	0.658421043198148	ppk.T15	ppk.T0	NO	b3900
frvB	28.6813332734356	-0.318753124852978	0.248838669539973	-1.2809629847413	0.200206667821066	0.271255849278746	ppk.T15	ppk.T0	NO	b3899
frvR	62.9667797025076	0.316422338241365	0.157247703574807	2.01225411276569	0.0441931568880099	0.0714972092328312	ppk.T15	ppk.T0	NO	b3897
frwA	37.9724650933168	-0.199260508501806	0.212942936253201	-0.935746036040726	0.349403961872171	0.435167668694559	ppk.T15	ppk.T0	NO	b3947
frwB	8.59814333853215	-0.246587893895857	0.445845220148221	-0.553079595232352	0.580208908226041	0.658421043198148	ppk.T15	ppk.T0	NO	b3950
frwD	36.6486222954691	0.142108682373077	0.227555993700845	0.624499843145856	0.532299373311751	0.615881214887498	ppk.T15	ppk.T0	NO	b3953
fryA	160.355587087056	-0.222458043923806	0.120718404022045	-1.84278483240369	0.0653604322131017	0.101666551259428	ppk.T15	ppk.T0	NO	b2383
fryB	5.52377029762975	-0.537464512870755	0.491347180875311	-1.09385895307934	0.274016843570425	0.354996918853014	ppk.T15	ppk.T0	NO	b2387
fryC	26.8288678559657	-0.453943625925607	0.216662593665161	-2.09516381321987	0.0361564328678276	0.0595436602300837	ppk.T15	ppk.T0	NO	b2386
fsaA	177.399162008039	-0.367058147163716	0.131524667448947	-2.79079319707229	0.00525790548920155	0.0102917660482195	ppk.T15	ppk.T0	NO	b0825
fsaB	46.1482418583574	-0.291705524462962	0.217744515308369	-1.33966875836046	0.180353058836337	0.249045253615383	ppk.T15	ppk.T0	NO	b3946
fsr	276.656615328998	0.422705285762817	0.110730196452925	3.81743462310683	0.000134846503443964	0.000326932735469421	ppk.T15	ppk.T0	NO	b0479
ftnB	1024.74278681164	0.100185111402899	0.12727217928633	0.78717212170547	0.431181114544809	0.517177792390135	ppk.T15	ppk.T0	NO	b1902
ftsA	3074.59946711696	0.00105459976784191	0.10837055296574	0.00973142370303584	0.992235569822286	0.993385854507913	ppk.T15	ppk.T0	NO	b0094
ftsB	699.576414872276	0.168584451133387	0.0867035244135809	1.9443782968871	0.0518498490690024	0.0826153683689862	ppk.T15	ppk.T0	NO	b2748
ftsE	1313.19790520031	0.0926610873925069	0.157674887185621	0.587671816650312	0.556752596197019	0.639086744363256	ppk.T15	ppk.T0	NO	b3463
ftsH	16423.2629140888	0.0313911707831058	0.0604909289761335	0.518940133908195	0.603802489350995	0.678670404355731	ppk.T15	ppk.T0	NO	b3178
ftsI	4973.38799521959	-0.31885291433056	0.131624731863067	-2.42243923172639	0.0154167039797535	0.0275877860690327	ppk.T15	ppk.T0	NO	b0084
ftsK	9871.03940621454	-0.00822642881136203	0.041801751681963	-0.196796270021183	0.843986970131915	0.879735275421474	ppk.T15	ppk.T0	NO	b0890
ftsL	846.982958666093	0.0193659780736939	0.0645266940629107	0.30012351252356	0.764082945024689	0.818890582431523	ppk.T15	ppk.T0	NO	b0083
ftsN	2039.70559038599	-0.153401051432091	0.125297306637333	-1.2242964797009	0.220840404454758	0.294863595063588	ppk.T15	ppk.T0	NO	b3933
ftsP	2532.20295807595	-0.129433279388721	0.0381169875608543	-3.39568490773514	0.000684571169115585	0.00151278316696064	ppk.T15	ppk.T0	NO	b3017
ftsQ	2314.4203597201	-0.190802940326237	0.0761040212097923	-2.5071334903613	0.0121714735149279	0.0222791109103258	ppk.T15	ppk.T0	NO	b0093
ftsW	1995.62379598359	-0.159738864533625	0.0822230728305018	-1.94274987585197	0.0520463867963445	0.0828979336726726	ppk.T15	ppk.T0	NO	b0089
ftsX	1375.91079752395	-0.0869395921259202	0.0916363257550678	-0.948745941192564	0.342749842167256	0.428628362031623	ppk.T15	ppk.T0	NO	b3462
ftsY	2611.25584601761	-0.0504305602287196	0.149818840121064	-0.336610270029912	0.736410713219621	0.797747481104446	ppk.T15	ppk.T0	NO	b3464
ftsZ	9531.94208198266	-0.0902757784490837	0.100315529759879	-0.899918274520137	0.368163744182453	0.454208870679952	ppk.T15	ppk.T0	NO	b0095
fucA	32.2391661421868	-0.580150311772844	0.214148246970457	-2.70910605143959	0.00674647712579058	0.0129702975196633	ppk.T15	ppk.T0	NO	b2800
fucI	118.392449903178	-0.545727866351302	0.171161339449473	-3.18838277444307	0.0014307100740141	0.00303279631791501	ppk.T15	ppk.T0	NO	b2802
fucK	140.849869672031	0.430447539379034	0.136631218686115	3.15043328690428	0.00163028484627428	0.00343383751433751	ppk.T15	ppk.T0	NO	b2803
fucP	31.8354939372851	-0.508879166866764	0.25366536805164	-2.00610422611244	0.0448451290702773	0.0724976665389207	ppk.T15	ppk.T0	NO	b2801
fucR	501.690605616712	-0.268904148178069	0.129308552565255	-2.07955423553571	0.0375664383053392	0.0616540785262085	ppk.T15	ppk.T0	NO	b2805
fur	7834.5574826963	0.315620442958288	0.0694173809712588	4.54670629375899	5.44919571419119e-06	1.55106309122462e-05	ppk.T15	ppk.T0	NO	b0683
fxsA	380.557477963135	-0.507632634855761	0.0913124187141617	-5.55929458450575	2.70867181952598e-08	9.51671677519379e-08	ppk.T15	ppk.T0	NO	b4140
gabD	751.410636164565	-0.394146380481652	0.108048036056888	-3.64788102464102	0.000264412020087473	0.000618154359901303	ppk.T15	ppk.T0	NO	b2661
gabP	196.733216559005	0.43003685297317	0.149439028669113	2.8776743050529	0.0040061851894292	0.00800495495046519	ppk.T15	ppk.T0	NO	b2663
gabT	572.247185740548	-0.493742557819306	0.122440492100848	-4.03251040033908	5.51841719450915e-05	0.000140830528640015	ppk.T15	ppk.T0	NO	b2662
gadW	2137.5694775296	0.210486750938393	0.102666667798252	2.05019560342619	0.0403453468659838	0.0658145854806641	ppk.T15	ppk.T0	NO	b3515
gadX	4293.73710630009	0.0933860379784813	0.0958491738662703	0.974301960168946	0.329906631684742	0.415559170249334	ppk.T15	ppk.T0	NO	b3516
galE	1274.53821449276	-0.534808603059215	0.0722632547553202	-7.40083746393724	1.3532829195658e-13	7.10885115168504e-13	ppk.T15	ppk.T0	NO	b0759
galK	993.983752223873	-0.39038783547377	0.0658159880738643	-5.9315045917968	3.00171166968107e-09	1.14398861338772e-08	ppk.T15	ppk.T0	NO	b0757
galP	1374.05933070028	-0.38909138823972	0.0689532359207146	-5.64282999984386	1.67277497398661e-08	5.99920459939717e-08	ppk.T15	ppk.T0	NO	b2943
[truncated: 2,321 more rows]
