# Supplementary material for: Polyphosphate Functions In Vivo as an Iron Chelator and Fenton Reaction Inhibitor
Source: mBio. 2020 Jul 28;11(4):e01017-20. doi: 10.1128/mBio.01017-20 (PMC7387796; doi:10.1128/mBio.01017-20)
Supplement: TABLE S3 [file mBio.01017-20-st003.xlsx]

## Sheet: ppk_T15-WT_T15
log 2 fold change of the expression pattern from Δppk MG1655 following 1 5minutes cisplatin treatment.
Normalized to wt cisplatin treated samples
Gene	baseMean	log2FoldChange	lfcSE	stat	pvalue	padj	Call	Synonym
glnQ	3781.96204012185	-2.12450404958959	0.168727196872477	-12.591355092536	2.35593815821122e-36	9.77714335657655e-33	YES	b0809
ynjI	1154.08190557325	-1.65717746498822	0.134384701342255	-12.3315931682407	6.12241183531341e-35	1.27040045582753e-31	YES	b1762
feoC	632.848775687648	-1.76466537407669	0.144590076970074	-12.2046091340135	2.93715562890054e-34	4.06306528664575e-31	YES	b3410
glnL	1906.10224940889	-1.92391735484961	0.1582635996392	-12.1564109450035	5.30381055259384e-34	5.50270344831611e-31	YES	b3869
ilvB	3506.72446221116	-1.45041406608033	0.12685799905996	-11.433367046841	2.84845186491726e-30	2.36421504788133e-27	YES	b3671
amtB	988.817974548958	-2.59383726789801	0.239673409734268	-10.8223823025419	2.69675020479772e-27	1.86525222498509e-24	YES	b0451
metC	2913.08250820421	-0.998458332880609	0.0939920253908445	-10.6227983568685	2.33455796701454e-26	1.38405936615862e-23	YES	b3008
avtA	5249.57017357843	0.650599370411636	0.062085705597717	10.4790525314664	1.07818460300884e-25	5.59308262810837e-23	YES	b3572
yagI	551.592900511824	-2.22785507917866	0.215037590305792	-10.3603052657471	3.75760865699985e-25	1.73267510294993e-22	YES	b0272
dapB	3076.37254144058	-1.98919832389964	0.196804091427592	-10.107504927719	5.11708549823911e-24	2.12359048176923e-21	YES	b0031
fhuE	626.997486040787	-1.63101969487752	0.164473766760601	-9.91659476767223	3.52580151863649e-23	1.33018875475831e-20	YES	b1102
gcvT	722.282276793271	-1.69844428225712	0.171436936026729	-9.90710824412025	3.87705301569491e-23	1.34081416792782e-20	YES	b2905
gdhA	23562.263655594	-0.902131158226384	0.0914894065789659	-9.86049852064284	6.17420732121838e-23	1.97099695254279e-20	YES	b1761
argE	2284.71627260871	-0.770318773377294	0.0807688096683623	-9.53732977544466	1.46557199531581e-21	4.34437412897187e-19	YES	b3957
pstC	550.69308265698	-1.44531255396511	0.152236540364373	-9.49386100410451	2.22631838353759e-21	6.15948086112066e-19	YES	b3727
trpD	3792.01583212442	-1.24898015994499	0.134239527270458	-9.30411619692773	1.35111302907142e-20	3.50444941915401e-18	YES	b1263
	449.821122896645	-1.93580003679582	0.210734834036439	-9.1859518415503	4.07903643123783e-20	9.95764775861e-18	YES	b4443
ppx	2176.18293049141	-0.622966442000082	0.0679952275239759	-9.16191422082405	5.09847596461598e-20	1.17548195850868e-17	YES	b2502
yagH	223.792440195915	-1.76856259692339	0.194327147623656	-9.10095485139568	8.95411014939941e-20	1.95576616421092e-17	YES	b0271
glnG	2218.61023635279	-1.44886676598286	0.161449704340516	-8.97410603445288	2.85662036665675e-19	5.75908939630083e-17	YES	b3868
cirA	663.31048849492	-1.14234324471454	0.127324460090914	-8.97190723525443	2.91423800776669e-19	5.75908939630083e-17	YES	b2155
astC	252.179514561767	-2.71278845655885	0.311372991235218	-8.71234350094787	2.97656091387149e-18	5.6148762693485e-16	YES	b1748
metE	55082.9930776651	-2.27324293608423	0.261353331004249	-8.69796810069078	3.37879482786261e-18	6.09652110244775e-16	YES	b3829
ilvN	650.861684434627	-1.40476582409107	0.164272250478692	-8.55144931659218	1.21552449069002e-17	2.10184443181816e-15	YES	b3670
dppF	2352.51888806601	0.930231303140606	0.109217873036355	8.51720764449393	1.63446295389567e-17	2.71320850346682e-15	YES	b3540
pstA	513.727930735594	-1.36063098725046	0.160870556455233	-8.45792429162818	2.72178719904701e-17	4.34439110617119e-15	YES	b3726
guaC	2778.75291517559	0.734947177103919	0.0881535856665797	8.33712175797006	7.61206693477746e-17	1.1700028807158e-14	YES	b0104
fruA	1896.07849526913	-2.83145628468717	0.34226701150296	-8.27265319042493	1.31010368551934e-16	1.94176081960902e-14	YES	b2167
grcA	29291.9896100982	1.46412161148367	0.179897497018009	8.13864359289615	3.99730771301362e-16	5.72028517551949e-14	YES	b2579
argF	2771.36202841842	-2.23602611936648	0.277579581999445	-8.05544162600169	7.9192356375972e-16	1.09549426320095e-13	YES	b0273
nac	664.783968709524	-2.59378819863691	0.322892854831272	-8.03296870719637	9.5141940960814e-16	1.27367437092703e-13	YES	b1988
tyrA	3287.952077582	-1.05667954922951	0.132013217171006	-8.00434662432865	1.2010264522492e-15	1.55758118026068e-13	YES	b2600
rlmD	938.277123312751	-1.00050873087783	0.126506401105102	-7.9087597318226	2.59965793408404e-15	3.26926679589357e-13	YES	b2785
argH	3975.08991744307	-1.7637576064138	0.224730541518179	-7.84832179239478	4.21641210847925e-15	5.14650301476143e-13	YES	b3960
rimP	3236.86370142076	-0.775921377863473	0.100285646370351	-7.73711299619113	1.01699667768132e-14	1.20586748925071e-12	YES	b3170
fruK	1292.47188276455	-2.94409750494098	0.38264469406394	-7.69407638630165	1.42519896045746e-14	1.64293769052735e-12	YES	b2168
nudI	869.540043996867	0.921970500587301	0.119981517059837	7.68427107091414	1.53870557247446e-14	1.72584543939702e-12	YES	b2251
ygcB	308.197640296823	-1.31757066649774	0.1737651040587	-7.58248138275594	3.39007743407557e-14	3.70232140826675e-12	YES	b2761
ais	4106.19714663037	1.09696257104968	0.144786770299928	7.57640058395736	3.55273711545171e-14	3.78047667413451e-12	YES	b2252
rpmC	20912.6338304801	-0.811570681807863	0.110031006531972	-7.37583620642464	1.63316702288008e-13	1.69441078623808e-11	YES	b3312
asnA	1253.93252367537	-1.57065065196241	0.214249702780641	-7.33093503317722	2.2855244740717e-13	2.3133967237555e-11	YES	b3744
yciE	185.80095869718	-1.60762967674723	0.220700676153858	-7.28420820798255	3.23564975648857e-13	3.19713011653037e-11	YES	b1257
fadI	229.439835104855	-1.76009722622371	0.243654211214944	-7.22375048412771	5.05730141872912e-13	4.8808839273781e-11	YES	b2342
bssR	1049.1755454645	-0.850225785090157	0.11798055046701	-7.20649108454447	5.74120806600499e-13	5.41500306225471e-11	YES	b0836
insH1	1304.65325853685	-0.751171824467743	0.105711538821817	-7.10586406025067	1.19572064471488e-12	1.10272015012594e-10	YES	b2982
uhpA	559.831489844545	-0.669673995064644	0.0946629287937473	-7.07430040035776	1.50204590561794e-12	1.35510663224227e-10	YES	b3669
glgB	11271.994891831	-0.714810608988844	0.101129409495295	-7.06827630613326	1.56869966852687e-12	1.38512843072054e-10	YES	b3432
eptA	1601.59711548933	0.963224383591337	0.136566158665418	7.05317036815247	1.7488650292631e-12	1.51203955655039e-10	YES	b4114
fhuD	312.868286457658	-1.55185032431376	0.220359262242727	-7.04236485691436	1.89004121816608e-12	1.57515664883845e-10	YES	b0152
insH1	1662.88761571554	-0.747512567241667	0.106153685178073	-7.0417957321756	1.89777909498609e-12	1.57515664883845e-10	YES	b3505
insH1	1667.78523302922	-0.748850510306024	0.106587689662163	-7.02567541035512	2.13033187609221e-12	1.73350535015347e-10	YES	b2030
insH1	1663.64656428304	-0.745780128943578	0.106398806258039	-7.0092903780791	2.39529867853643e-12	1.91049472043712e-10	YES	b0656
yedL	480.775520215175	1.07928143724684	0.154035454512152	7.00670790802708	2.43990892007633e-12	1.91049472043712e-10	YES	b1932
insH1	1664.06756844339	-0.743875604036547	0.106266542634611	-7.00009227357953	2.55793984539418e-12	1.96582414044182e-10	YES	b3218
insH1	1659.34593442451	-0.748294352210382	0.107481170836897	-6.96209714114411	3.3524419773791e-12	2.48439896537916e-10	YES	b0259
insH1	1670.42216276378	-0.74655702456973	0.107275984884836	-6.95921855549666	3.42165343242674e-12	2.49120381483701e-10	YES	b0552
insH1	1660.00009455143	-0.74442336775205	0.10714055406883	-6.94810078426336	3.7023648245249e-12	2.64910586582385e-10	YES	b2192
entF	579.338299251661	-1.07677565023659	0.155545742825154	-6.92256586827306	4.43535446748087e-12	3.11978322712638e-10	YES	b0586
insH1	1307.03796039443	-0.754450548887803	0.110745677858527	-6.8124604361678	9.59434475067976e-12	6.6360884525535e-10	YES	b1331
gcvH	482.507082891908	-1.1869932732294	0.175000336900324	-6.78280564628559	1.17864152761466e-11	8.01862678623092e-10	YES	b2904
soxS	375.311977332307	0.878606667781116	0.130860044321576	6.71409422437626	1.89238002461016e-11	1.26442280767114e-09	YES	b4062
yjbD	679.267731833501	-1.39115239786211	0.207323695113279	-6.71005018071861	1.94557495822335e-11	1.26442280767114e-09	YES	b4023
cysA	6533.53292011208	-1.80322900836724	0.268748684876099	-6.70972216737945	1.94995324556512e-11	1.26442280767114e-09	YES	b2422
insH1	1505.24797094139	-0.680337111578409	0.102176047159542	-6.65847946257016	2.76674940588864e-11	1.76646308222121e-09	YES	b1994
lipA	4755.76486665946	0.595134742252087	0.089845717892672	6.62396334751339	3.49693507726228e-11	2.19883038949068e-09	YES	b0628
oppF	7272.77532332592	0.65250625855066	0.0988489866587703	6.60104145329412	4.08279361382068e-11	2.52889455184415e-09	YES	b1247
rpsP	11884.6533920037	-0.92617865988722	0.140946537069444	-6.57113455317382	4.99333104347544e-11	3.00323533774247e-09	YES	b2609
yhdX	144.476695825608	-1.3842599364042	0.211804573692907	-6.5355526194218	6.33750950711116e-11	3.7572377792159e-09	YES	b3269
patA	3818.26266836421	1.41832182508208	0.218238213634052	6.49896185211799	8.08761648261347e-11	4.72726878913323e-09	YES	b3073
dppC	1721.92866701648	0.69307079399026	0.107194367727611	6.46555232968401	1.00929467549474e-10	5.81746236569882e-09	YES	b3542
nemA	1097.20342802645	0.664945246763613	0.104127973974047	6.3858463906092	1.70452037301295e-10	9.55913452432938e-09	YES	b1650
ynhF	630.354727584481	-1.15359048543315	0.181138013365639	-6.36857202968521	1.90796166303699e-10	1.05573878688047e-08	YES	b4602
phoU	939.956036744004	-0.925240958104435	0.146754049942684	-6.30470476600678	2.8874375577742e-10	1.57669287694249e-08	YES	b3724
rpsC	62335.8334888306	-0.773222113100801	0.124049749970723	-6.23316139922323	4.57114770982819e-10	2.46367051893338e-08	YES	b3314
cspF	397.080770707376	-0.815801519237567	0.131613506896901	-6.1984635047877	5.70170225307546e-10	2.99519801902065e-08	YES	b1558
ftnA	4718.41963595095	1.11965954838928	0.181775422267828	6.15957611001761	7.29399188732168e-10	3.78375829154812e-08	YES	b1905
yeiE	922.748936116158	-0.667250778553086	0.109013908580326	-6.12078575332825	9.31150343265191e-10	4.77070854882783e-08	YES	b2157
trpC	2901.6041961958	-0.700572882806806	0.114754156314355	-6.10498918128656	1.02807645285671e-09	5.2030698528724e-08	YES	b1262
argC	2311.27258496175	-1.64973840505355	0.271220298844029	-6.082650937577	1.18211522892386e-09	5.89390721625813e-08	YES	b3958
ybdZ	44.4633287750324	-2.36815918041314	0.389860891476484	-6.07436968464427	1.24475670895535e-09	6.07734157901731e-08	YES	b4511
fepA	355.547726255227	-1.20851345120767	0.199206069736017	-6.06664974018696	1.30605957486681e-09	6.27519558135629e-08	YES	b0584
arnB	10777.203949571	1.33606608560687	0.220273411761692	6.06548958824104	1.31552292910361e-09	6.27519558135629e-08	YES	b2253
puuB	553.660627662772	1.83560943096476	0.305465449237872	6.0092211264631	1.86416722448194e-09	8.79124316090914e-08	YES	b1301
mdtH	333.559359581995	-0.604116666019448	0.101082446389627	-5.97647452744517	2.28018187648795e-09	1.05533459931212e-07	YES	b1065
argT	2604.20529558109	-0.887951684128347	0.148589565389011	-5.97586837140056	2.28867744429134e-09	1.05533459931212e-07	YES	b2310
cbl	1405.33249362896	-1.23860232173673	0.207478570216072	-5.96978435144807	2.37567380131828e-09	1.08341167862317e-07	YES	b1987
trpE	2996.07278109141	-0.900892792495039	0.151843031730336	-5.93305324734935	2.97352360978355e-09	1.3413177152828e-07	YES	b1264
argB	1186.84643604211	-1.65968647607418	0.280002221832551	-5.92740466561983	3.07759911648094e-09	1.3733372401501e-07	YES	b3959
lysA	1692.93606769493	-1.25744259457185	0.21233353119175	-5.92201612017794	3.18018441249382e-09	1.40401758636695e-07	YES	b2838
atpF	7782.99835862687	0.830312745050076	0.140265974048266	5.9195592565048	3.22805518932757e-09	1.41015042481152e-07	YES	b3736
ydaM	1905.02947609355	0.891166866646891	0.150888702147443	5.90612056412333	3.50257684883212e-09	1.51413478360972e-07	YES	b1341
	8191.46594998765	-1.09334052462163	0.185533876633896	-5.89294281161961	3.79377733541717e-09	1.62311092185374e-07	YES	b4441
glnP	3887.67047898969	-1.84897449321506	0.31720148830609	-5.82902212435668	5.57531122958986e-09	2.36097363293856e-07	YES	b0810
argI	1617.62112681425	-1.87769842434723	0.322525604904937	-5.82185846888241	5.81968233043694e-09	2.42354159291284e-07	YES	b4254
ychH	890.792760103778	-0.742963858089624	0.127665418774917	-5.81961713061483	5.89825785263124e-09	2.42354159291284e-07	YES	b1205
rplP	38153.1817268944	-0.672682981246964	0.11648750240946	-5.77472232928859	7.70800904914757e-09	3.13610172097671e-07	YES	b3313
pyrC	7329.96575883806	0.89409185926397	0.156352712301057	5.71842884018794	1.07513523863413e-08	4.29020311570348e-07	YES	b1062
ygbE	963.124973210747	-1.83495993365063	0.321642216181256	-5.70497229945887	1.1636201073967e-08	4.59906994828218e-07	YES	b2749
phoA	1104.16861379258	-0.627917556018843	0.110240783874483	-5.69587346851393	1.22741884736039e-08	4.80546058164682e-07	YES	b0383
dppD	2191.79380373255	0.892518914002799	0.158948285200988	5.61515283335219	1.96388583176501e-08	7.59670251382742e-07	YES	b3541
yhbP	212.366587435025	-0.808913917740828	0.144088582249675	-5.61400428202667	1.97697318432135e-08	7.59670251382742e-07	YES	b3154
puuE	434.483149522265	1.59329443594613	0.284340423122598	5.60347494193308	2.10096502015022e-08	7.99908700332422e-07	YES	b1302
waaH	1064.61691020628	0.811653926531824	0.144906645918825	5.60121947054452	2.12849037887165e-08	8.02264549142824e-07	YES	b3615
brnQ	2065.6840413556	0.677080631241357	0.121928110906014	5.55311343881375	2.80625831092068e-08	1.03981892770721e-06	YES	b0401
argG	9103.55079764945	-1.26939630847773	0.229087578609563	-5.54109618767753	3.00584044022063e-08	1.10391485193944e-06	YES	b3172
rlmC	712.624866361624	-1.09484506792874	0.198004383422829	-5.52939813251885	3.21331327658058e-08	1.1595869650269e-06	YES	b0859
metQ	14943.416423227	-0.683095270877522	0.123749463633526	-5.51998571000237	3.39027232051154e-08	1.20253248975409e-06	YES	b0197
atpH	9473.70673960252	0.754085566508058	0.136892256665917	5.50860643891925	3.61685520724884e-08	1.27202958560023e-06	YES	b3735
yhbX	237.149636681412	-1.17948707814793	0.214188218889772	-5.50677849725678	3.65459616333379e-08	1.2745020233475e-06	YES	b3173
yjjM	95.0730144879446	-1.27590488884095	0.232861437882429	-5.47924508430267	4.27144358153665e-08	1.47720757194809e-06	YES	b4357
glnK	189.834938178678	-2.86318380446733	0.525706787238146	-5.44635122462343	5.1413567985905e-08	1.76335791026038e-06	YES	b0450
puuC	777.113523946105	1.87031963040528	0.344118741657273	5.43509958625862	5.47658367300839e-08	1.86293624942498e-06	YES	b1300
ygfF	143.450557858227	-1.17020900149808	0.21551291270741	-5.42987882627159	5.6392327968442e-08	1.89546878336271e-06	YES	b2902
melR	284.860762067588	-0.814317118303487	0.149990897609223	-5.42911024124315	5.6635693767946e-08	1.89546878336271e-06	YES	b4118
cysM	4711.33240321389	-1.29448000914468	0.241201129444435	-5.36680741141755	8.01425509071618e-08	2.66073269011777e-06	YES	b2421
ybgA	628.814932344523	1.27168277193555	0.238676084498182	5.32806952405504	9.92621306857585e-08	3.26934795512617e-06	YES	b0707
pstB	1147.19154849316	-0.905314841269337	0.170045049161607	-5.32397059328051	1.01526326582695e-07	3.3175925615605e-06	YES	b3725
uhpB	422.662436339337	-0.721519519959432	0.135619239231784	-5.32018557283231	1.03661460232959e-07	3.36089890599048e-06	YES	b3668
cysN	9266.06633270978	-1.62513907788815	0.306664330847727	-5.29940692285828	1.16179443553626e-07	3.70880531344268e-06	YES	b2751
yifL	726.177334108353	-0.773280308539032	0.146329371295612	-5.28451876538761	1.26035630002923e-07	3.99273179016895e-06	YES	b4558
osmB	498.036330470422	0.692067913778677	0.131365661371652	5.26825584823663	1.37726064641529e-07	4.33002400198745e-06	YES	b1283
cysC	2118.16900378196	-1.90050025567701	0.361348946829266	-5.25945978908577	1.44479217828773e-07	4.5081861202211e-06	YES	b2750
aroF	5803.37815183594	-1.02714632490534	0.195595752341934	-5.2513733688333	1.50969306312892e-07	4.67554194924255e-06	YES	b2601
ndh	3777.01949093732	1.25430141206495	0.23981293821824	5.23033253078064	1.69205399280308e-07	5.17377660762419e-06	YES	b1109
nadA	4341.84902172552	-0.738976087561075	0.141327408303043	-5.22882359787222	1.70592035817518e-07	5.17377660762419e-06	YES	b0750
gcvP	1667.26472914887	-1.68570008814208	0.322399795577163	-5.22860160355972	1.70796962709521e-07	5.17377660762419e-06	YES	b2903
ravA	1682.72612937999	-0.756886363295671	0.146252024890258	-5.17521971995676	2.27642925997065e-07	6.747986734913e-06	YES	b3746
fes	241.463997528256	-1.51450792248306	0.293242157674407	-5.16470051405313	2.40824194106834e-07	7.08808798257702e-06	YES	b0585
insF1	408.027859866086	-0.598830124748203	0.11616225519828	-5.1551179316039	2.53471355236734e-07	7.40778960727074e-06	YES	b0541
frmA	618.916206740063	0.629870620868982	0.122640566575991	5.13590762383424	2.80785563846136e-07	8.14867195777248e-06	YES	b0356
insF1	408.336777887378	-0.597917514892239	0.116918805327286	-5.11395504956208	3.15482461040161e-07	9.09202925914352e-06	YES	b2089
insF1	407.487830388403	-0.595151950297636	0.116684417097052	-5.10052640364666	3.38710123818494e-07	9.69411733687413e-06	YES	b0299
cysW	3682.40352603338	-1.76203773684114	0.345668056611652	-5.09748500950071	3.44195662253132e-07	9.78364382431848e-06	YES	b2423
insF1	408.945157715215	-0.594010601844262	0.116640431758763	-5.09266463513099	3.53065896838555e-07	9.96750661142858e-06	YES	b0372
insF1	407.856386262326	-0.592594476339999	0.116748218208956	-5.07583315129805	3.85801729484957e-07	1.07095691932715e-05	YES	b1026
phoH	2668.98970716125	2.38290499725966	0.469519619429053	5.0751979228415	3.87092862407404e-07	1.07095691932715e-05	YES	b1020
yhjA	192.8440720269	-0.986844068432384	0.194908690663709	-5.06310962878028	4.12472498304549e-07	1.13361646885025e-05	YES	b3518
purU	3559.60528809979	0.649941155795909	0.1284058734162	5.06161547368839	4.15718828173918e-07	1.13502180060642e-05	YES	b1232
cspC	32286.6169832752	0.672362271776929	0.133477667549098	5.03726416652891	4.72232843007191e-07	1.28089300554238e-05	YES	b1823
gsiB	2842.34550476498	-0.712161588622246	0.141526786595803	-5.03199151024437	4.85410766244144e-07	1.30808745448909e-05	YES	b0830
yjdN	242.627156836113	1.08388923234497	0.21579052696161	5.02287680375236	5.09031983378777e-07	1.36289208453027e-05	YES	b4107
ggt	1486.42008970096	0.725907947147113	0.144622042680259	5.01934514057449	5.18479226877219e-07	1.37928768688491e-05	YES	b3447
phoR	303.255965182659	-0.764019549694892	0.152548919380868	-5.0083576651721	5.48964499532227e-07	1.45108450513296e-05	YES	b0400
dadA	932.984948476067	1.46282836596722	0.29326709734644	4.98804120613354	6.099456104933e-07	1.60207233135898e-05	YES	b1189
phr	775.950478090746	0.757588732813715	0.152355527030376	4.97250574088244	6.60930133553425e-07	1.70363978524641e-05	YES	b0708
glnH	9542.70223943312	-1.62079948115818	0.329462885578035	-4.91952068687349	8.6756399276285e-07	2.20882857053118e-05	YES	b0811
fiu	310.680255889401	-1.10248542500081	0.225315914321232	-4.89306504745602	9.9277575692236e-07	2.51220694587061e-05	YES	b0805
fhuC	521.551655674273	-1.35630660044289	0.277610427253994	-4.88564717780564	1.03089663181472e-06	2.57724157953679e-05	YES	b0151
cyoA	21185.4570453668	1.64995198273117	0.338985834881103	4.8673183742615	1.13122712842313e-06	2.81113328320719e-05	YES	b0432
trmD	36257.0558121039	-0.934162063217774	0.19480703475563	-4.79531996567582	1.62415379732534e-06	3.89609147913305e-05	YES	b2607
yegS	706.860020182714	0.70829734733578	0.148011690735685	4.78541488050859	1.70634491003771e-06	4.04647507237513e-05	YES	b2086
otsA	3781.1715815813	0.611551361393624	0.127956825295281	4.77935709941516	1.75856609971886e-06	4.14661892831437e-05	YES	b1896
rplS	14859.4464139067	-0.703408396107982	0.14770618032001	-4.76221370415256	1.91480745583886e-06	4.48952030606286e-05	YES	b2606
arnC	5356.61958136619	1.52716158041572	0.323725463309842	4.71745893820545	2.38808578831554e-06	5.56772810197163e-05	YES	b2254
malI	296.88129076043	-0.69649495892933	0.147805679379964	-4.71223407551784	2.45015704828036e-06	5.68053170411368e-05	YES	b1620
cysH	7081.46872832761	-1.64064161961162	0.349612715957579	-4.69274012278972	2.69569838882838e-06	6.18074492466175e-05	YES	b2762
yjiX	116.89557524471	0.978421271117875	0.209500221919694	4.67026365009257	3.00813405738853e-06	6.85920677921012e-05	YES	b4353
yihV	67.3063009783951	-0.972139078843212	0.208327367295388	-4.66640121009553	3.06520912624683e-06	6.95115730815538e-05	YES	b3883
basR	1648.30750425707	0.805682038920583	0.17298683717886	4.65747597944431	3.20109759441518e-06	7.18084054963406e-05	YES	b4113
glcC	371.849673966876	1.02874779357754	0.222504717133187	4.62348756840851	3.77341366101008e-06	8.28553793290572e-05	YES	b2980
rpsJ	32127.5204341414	-0.820305091699087	0.177718039926128	-4.61576715588392	3.91645862838061e-06	8.52841849860294e-05	YES	b3321
puuA	1985.12768022198	2.1483541990707	0.465484469438244	4.61530800729696	3.92512754995942e-06	8.52841849860294e-05	YES	b1297
yhiD	638.30193027775	-0.656782093141064	0.145143975740882	-4.52503860245351	6.03844829119304e-06	0.000128438485658439	YES	b3508
	307.944629941264	-1.24328264411308	0.275040044961651	-4.52036954941026	6.1731775230234e-06	0.000129555392698115	YES	b4459
yecJ	648.216444936517	0.764654966289159	0.170760978520168	4.47792565324781	7.53718396873254e-06	0.000155618474976319	YES	b4537
srlR	597.87956382204	-0.624041433254818	0.13961222711061	-4.46981934297495	7.82856928700669e-06	0.000160834468025137	YES	b2707
usg	974.709593761548	0.693074104055435	0.155866198702082	4.44659656697061	8.72414587469845e-06	0.000177476496960777	YES	b2319
	577.899759730603	-0.812789124726197	0.182914064969616	-4.44355727844772	8.84835857863333e-06	0.000179125307811358	YES	b4418
hscB	1513.33742008619	-0.695924515645439	0.157147035871378	-4.42849279203104	9.48938895147165e-06	0.000191169728876735	YES	b2527
acnB	31790.606853395	1.04511907102074	0.236346273283976	4.42198244338297	9.77994051117067e-06	0.000195128620775761	YES	b0118
ugd	2896.93538889114	0.586319758324771	0.133915378004023	4.37828550435153	1.196165868447e-05	0.000237516189189236	YES	b2028
ydjX	290.888448649184	-0.708632947104995	0.161997150184445	-4.37435440251984	1.2179237787588e-05	0.000240684937230905	YES	b1750
rbsA	932.950220300628	-0.899813951918134	0.206062029946134	-4.36671400428964	1.26129704452992e-05	0.000248075011127922	YES	b3749
metI	1870.8563340427	-0.722747021539558	0.166905958213908	-4.33026495443187	1.48930037719019e-05	0.0002874696076902	YES	b0198
treC	229.011186470238	-1.3799927688324	0.31876167201846	-4.3292305505051	1.49631223331323e-05	0.000287485915196755	YES	b4239
focA	3955.45976098985	-0.855102797043585	0.197752184650442	-4.3241130233535	1.53146771006101e-05	0.000292884377730562	YES	b0904
clpS	1225.46792364996	-0.700040189933132	0.162006042679588	-4.32107456212393	1.55271190289301e-05	0.000295585064082843	YES	b0881
ypdA	841.09036128387	-0.655841886354805	0.152252263078502	-4.30760024904621	1.65035303741938e-05	0.000311316595695019	YES	b2380
flhC	386.114120970435	-0.959508456767658	0.222833299494129	-4.30594735591993	1.66272599164164e-05	0.00031223135137162	YES	b1891
sdaB	388.477994227105	-0.687353534532853	0.159695149080954	-4.3041603861393	1.67620203245758e-05	0.000313344073635088	YES	b2797
ydhB	623.684793308224	-0.696278374576361	0.161918556717276	-4.30017651276453	1.70662121952477e-05	0.000317599913050574	YES	b1659
argA	2518.87880271944	-1.26667760242398	0.294669012233465	-4.29864542872393	1.71845128816616e-05	0.000318373787762927	YES	b2818
mqo	2160.01567395307	1.61920560354957	0.377154366416758	4.29321717506071	1.76102598647913e-05	0.000324811459728373	YES	b2210
yhjE	6334.99500209104	1.36353301069417	0.317982499136107	4.28807564692589	1.80227719105285e-05	0.000330949130215458	YES	b3523
lysC	13304.6637633142	-1.16297674671232	0.271444157543723	-4.28440515071683	1.83228754175639e-05	0.000334977678338723	YES	b4024
yodD	394.143956396	0.607042426654033	0.141739118279138	4.28281503387469	1.84543575307369e-05	0.000335901683125255	YES	b1953
ynaI	460.488766091384	0.651958356255666	0.153722334283401	4.2411427024893	2.2238468373698e-05	0.000401259320655856	YES	b1330
yeaG	5736.99993508613	-0.664187577869263	0.156929146916475	-4.23240418316155	2.31206423555443e-05	0.000412121586756892	YES	b1783
aceE	59530.3110674985	0.987759801672988	0.233864966180496	4.22363305545576	2.40395337741785e-05	0.000426342158815558	YES	b0114
pstS	809.905176481106	-0.870027272759265	0.207635291880074	-4.1901704901967	2.78744934442025e-05	0.000486046839468237	YES	b3728
pdhR	6979.61618763086	1.249992855124	0.300201354701184	4.16384814908055	3.12928274979771e-05	0.000538859892600021	YES	b0113
nadB	3036.03207184073	-0.762378148073766	0.183823930794963	-4.14732806972843	3.36377895535574e-05	0.000573185194533836	YES	b2574
osmF	853.219762459009	0.731902395636244	0.17713748040067	4.13183248390313	3.59882661633535e-05	0.000607119124300475	YES	b2131
gatD	5868.30005386692	-0.875131841831023	0.212233569528896	-4.12343741743397	3.73259907292625e-05	0.00062460831260661	YES	b2091
gspD	331.437366562	-0.706662538060428	0.173055698172154	-4.0834398723898	4.43739146172451e-05	0.000727872512496313	YES	b3325
yecS	646.27255918062	-0.639095514390548	0.1565524904395	-4.08230819322243	4.45906099512317e-05	0.000728547367313432	YES	b1918
bluF	2593.29425204507	1.14433117341818	0.281311281860054	4.06784671361833	4.74495768140307e-05	0.000769202124133701	YES	b1163
mipA	2572.44436223767	0.622641399849507	0.15320093267873	4.06421415955227	4.81945602540711e-05	0.000776625986337379	YES	b1782
artJ	3747.322931227	-1.01573553551001	0.249947703888152	-4.06379222417078	4.82818083072395e-05	0.000776625986337379	YES	b0860
metB	769.900476050916	-0.6064574628398	0.149696062751359	-4.05125860823145	5.09428647366179e-05	0.000813126494834478	YES	b3939
yohJ	108.309850142182	-1.29384556754414	0.321880537318879	-4.01964523335675	5.82858427746317e-05	0.000923229952346265	YES	b2141
yhbE	1484.68464338419	-0.73888791858019	0.18400811588473	-4.01551809292509	5.93153479143166e-05	0.000935964615378	YES	b3184
yfeS	1094.26427326438	-0.676519777057679	0.169274650050828	-3.99658056805636	6.42640164451349e-05	0.00100732996295092	YES	b2420
lsrR	153.137651597178	-0.832850757160023	0.208699790638853	-3.99066407594649	6.58885485336085e-05	0.0010279604376484	YES	b1512
yfcL	721.087924468013	0.613192363044633	0.153811108137153	3.98665850907109	6.70103653772957e-05	0.00104154687758718	YES	b2325
yehU	395.880684274957	-0.699513999238109	0.175726732491101	-3.98069200583089	6.8714935135791e-05	0.00105617400301308	YES	b2126
tauB	55.3384843663782	-1.46321000929768	0.367875394480304	-3.97746093175041	6.96550626316488e-05	0.00106667346834444	YES	b0366
yhjD	661.38141189501	0.696660659654888	0.175794504330938	3.96292627182136	7.40366513725635e-05	0.00112960332057404	YES	b3522
yodB	267.119331083258	0.785313504112757	0.198484264146883	3.95655296649415	7.60390345694177e-05	0.0011516861075295	YES	b1974
rimM	28470.4624619233	-0.723365034555394	0.183916383389982	-3.93311906868867	8.38506757431255e-05	0.00123836407236288	YES	b2608
fecR	358.999871683362	-1.05375146098172	0.268712123589268	-3.92148834561852	8.80037056075477e-05	0.00129051370413895	YES	b4292
mntS	650.937574233033	-0.741770254679218	0.189443771996995	-3.9155167090475	9.0210796365252e-05	0.00131359580672209	YES	b4705
yccM	186.878670966695	-0.729176010018941	0.187013258358034	-3.89906050737293	9.65666433533973e-05	0.00139634693350731	YES	b0992
sbp	2712.57452854491	-0.875440596344675	0.224701324801891	-3.89601884686932	9.77867828746996e-05	0.0014043564355385	YES	b3917
rplB	67160.7553005849	-0.728913335718553	0.187387191190529	-3.88987812393974	0.000100294579897537	0.001430574399335	YES	b3317
fecI	747.441812744122	-1.43997569861028	0.371318966946879	-3.87800200579649	0.000105317849262354	0.0014968118987629	YES	b4293
entB	107.790081812836	-1.21577665783038	0.313578242968684	-3.87710781947265	0.000105705522383425	0.00149719425901438	YES	b0595
yhfL	43.9804157033365	-1.18492420554957	0.305700319555858	-3.87609737297986	0.00010614522044286	0.00149830838380227	YES	b3369
glnA	48183.7556916406	-1.0970076306529	0.284721108668462	-3.85291991796185	0.000116717572511429	0.00163090210748294	YES	b3870
ynfM	640.300982777677	0.653553691618245	0.171237055083249	3.81666042610061	0.000135270135266064	0.00186502013738926	YES	b1596
gspC	88.0393234954847	-0.912922508858242	0.240626412974795	-3.79394139476229	0.000148274684846731	0.00203082489146513	YES	b3324
ybdK	866.077325461278	0.704816244460291	0.186279129814813	3.78365652212879	0.000154541060565615	0.00209235306804057	YES	b0581
yihL	128.949498044247	-1.13864459568729	0.301033053079371	-3.78245705592693	0.000155287890350963	0.00209235306804057	YES	b3872
hypF	411.370473763623	-0.852886388201143	0.225873660344468	-3.77594442353505	0.000159402533125516	0.00212707560280029	YES	b2712
yihU	32.0375780878006	-1.2756549310841	0.338124576297668	-3.77273650159364	0.000161466789390646	0.00214771530759994	YES	b3882
ybaN	391.670418720973	-0.666890585476324	0.176880187011171	-3.77029556981532	0.000163054321135488	0.00216190234093379	YES	b0468
nlpA	3754.07740685493	-0.614145006457311	0.164558711434072	-3.7320722865733	0.000189910982282596	0.0025020018300723	YES	b3661
rplC	57599.5414945701	-0.642776732387246	0.17240556576372	-3.72828295617883	0.000192788846523048	0.00253187883883117	YES	b3320
yobF	10496.0530386524	0.616327443778539	0.165545429931924	3.72301092233104	0.00019686100217138	0.00257720239435718	YES	b1824
metA	1906.98553775376	-0.793574310585725	0.214413666953547	-3.70113678787862	0.000214635725262388	0.0027748855446695	YES	b4013
yhfZ	127.96288522799	-1.05242460275211	0.284424250358298	-3.70019293863424	0.000215435612397913	0.00277657699208491	YES	b3383
moaB	1362.57343986733	-0.769376136519109	0.209317332723399	-3.67564466118912	0.000237249557279707	0.00303884463799625	YES	b0782
lpd	22558.0710942569	0.624056831080762	0.17038154093795	3.66270211928669	0.000249568694596825	0.00316833388133611	YES	b0116
upp	4577.46438301978	0.611643657847029	0.167122749594937	3.65984678524915	0.000252366098109608	0.0031930466681551	YES	b2498
	3192.08545065965	-0.712591122131649	0.19481932901688	-3.65770237341237	0.000254486309722911	0.00320035813742449	YES	b4414
yjcB	695.958226559177	1.18444158243178	0.324903734443329	3.64551544617095	0.000266856385079172	0.00334578247153645	YES	b4060
gcd	5511.70716578274	2.13107640637834	0.587418863917828	3.62786511853738	0.000285774479753281	0.003561453726655	YES	b0124
purT	1068.66205936353	0.786028116765986	0.216816922682655	3.62530796508195	0.000288617301048992	0.00358611317171652	YES	b1849
yncL	267.786938482578	-1.17883667385964	0.325252194355061	-3.62437731187993	0.000289658480039662	0.00358830654377492	YES	b4598
fadK	182.587399068903	-0.591939132974052	0.163665074694412	-3.61677122672198	0.000298300727743259	0.00365804236105666	YES	b1701
fruB	1495.46959833134	-1.32489651526592	0.367911676892566	-3.6011265705296	0.000316841271234926	0.00386732728124983	YES	b2169
iscR	2196.37976700549	-0.765988981034184	0.212777449583497	-3.59995376640511	0.000318273765875891	0.00387101450828822	YES	b2531
entE	208.207423430147	-1.19428947121721	0.33180663339545	-3.59935381338156	0.000319008906466162	0.00387101450828822	YES	b0594
ydcN	160.712611360008	0.604463103445998	0.167990902470508	3.59818951238812	0.000320440097175817	0.00387704490752082	YES	b1434
rpsS	18265.3441718107	-0.651070135291341	0.181240388242599	-3.59230159240143	0.000327770193478466	0.00392001816407964	YES	b3316
betT	602.842583351317	1.2181669966463	0.339713340840719	3.58586740700731	0.000335959636524179	0.00399493550594654	YES	b0314
yigI	482.069859528502	0.955397631799756	0.266523851109777	3.58466091429184	0.000337516421314889	0.00400198042416225	YES	b3820
astA	159.850172097943	-1.78594210293627	0.498742651663924	-3.58088905566416	0.000342427042906665	0.00404189455824408	YES	b1747
dadX	818.804248634004	0.848797100991627	0.237055666813781	3.5805813562702	0.000342830574578775	0.00404189455824408	YES	b1190
	735.003265515791	1.37487498024242	0.384790606029889	3.57304715525106	0.000352851189873439	0.00413653231066319	YES	b4165
cyoB	23945.8033486896	1.31585949957577	0.36867207204439	3.5691868176479	0.000358091012249888	0.00418613436855502	YES	b0431
entA	120.665175433568	-0.796312289265974	0.223676620882099	-3.56010514700021	0.000370706330811206	0.00432143615973738	YES	b0596
epmA	472.870178616054	-0.59836819939109	0.168251732834647	-3.55638654835817	0.000375990739757467	0.00437076070026187	YES	b4155
rplV	31481.2994094424	-0.61480879274324	0.173714058866017	-3.53919997469769	0.000401341696961237	0.00461811356340131	YES	b3315
narY	220.750012613737	0.654373594507012	0.18490608472866	3.53895111384393	0.000401720240093463	0.00461811356340131	YES	b1467
ykgL	41.0961729629724	-1.11752578095709	0.31639577553768	-3.53205025907181	0.000412350976609068	0.00471420537996593	YES	b0295
ybgS	387.531599889469	0.79526378368763	0.225394964405121	3.5283121155193	0.000418218719854777	0.00476815298735529	YES	b0753
ydcI	1934.01633345621	1.36050213491694	0.386413400801186	3.52084615102914	0.00043017212331793	0.00488051518364603	YES	b1422
leuL	1011.1409998069	-0.869919617744567	0.247087848609314	-3.52068959538376	0.000430426158364927	0.00488051518364603	YES	b0075
ndk	2705.49221457403	0.920057207411351	0.262620554573179	3.5033708953462	0.000459409295783847	0.00515283399325126	YES	b2518
otsB	1838.7658030961	0.783522332600681	0.223739820614483	3.50193510680755	0.000461892103525957	0.00515401258205148	YES	b1897
blr	175.458077738889	-0.668024461257297	0.190764238950054	-3.5018327592951	0.000462069563023227	0.00515401258205148	YES	b4409
ddpF	265.512077939743	0.608822787874649	0.174374838507534	3.4914600815435	0.000480388244218428	0.00530215748272999	YES	b1483
hcr	118.469807027967	-1.02123932696205	0.292564556009449	-3.49064610180963	0.000481854069741122	0.00530422914967018	YES	b0872
putA	1292.58422725968	0.717663820469946	0.206361298724237	3.47770548502396	0.000505725255701139	0.00547979062965987	YES	b1014
yehT	361.606239979781	-0.671189371801863	0.195422235768461	-3.43455988599526	0.000593516913227325	0.00620426999973148	YES	b2125
mscS	6307.2425993835	0.585860936692788	0.171220781072816	3.42166957201087	0.00062237901109681	0.00640911388598452	YES	b2924
moaE	870.07896448571	-0.869684427677766	0.255818628900643	-3.39961335660016	0.000674812016729997	0.00689770903800367	YES	b0785
gabP	196.733216559005	0.702786389193705	0.206823307300204	3.39800382446071	0.000678794711579139	0.00692137113772341	YES	b2663
yciH	373.081764454606	0.694499740005136	0.205625451692969	3.37749891507659	0.000731482416522726	0.00732484253269057	YES	b1282
sodA	11348.7323906378	0.622868575059145	0.18449437223867	3.37608441656624	0.000735253562300157	0.0073348612585232	YES	b3908
hda	1288.98223586156	0.589415344783765	0.175603693469569	3.35650881332918	0.000789332051473529	0.00778082663566543	YES	b2496
lamB	700.381730808642	0.951465714919363	0.285252433633396	3.33552181413526	0.000851394738258119	0.00831361920887339	YES	b4036
frmR	92.5518465255159	0.90164047271784	0.270689938290749	3.33089762556813	0.000865664322937049	0.00843311488307219	YES	b0357
yhdY	62.2064027628067	-0.749276906156249	0.225453348061207	-3.32342328290832	0.000889198770446606	0.00857045518917258	YES	b3270
ygjH	177.898591095489	2.00826337744316	0.608258974117777	3.30165844302742	0.000961150328776217	0.00910678964479749	YES	b3074
cysI	14313.0085061704	-1.45668488388291	0.44160695901156	-3.29860038243822	0.000971681311318171	0.00918559781770025	YES	b2763
dgoA	30.7583380201853	-1.17325355055663	0.356132246791581	-3.2944322260243	0.000986207236958173	0.00930172734858277	YES	b4477
	620.357508357493	1.11195615112511	0.33819046685285	3.28795829602415	0.00100916787398025	0.00947103846820983	YES	b0666
srlM	49.5243374091295	-0.83557500365924	0.256470727687092	-3.25797416022731	0.00112210623350263	0.010348313042302	YES	b2706
pgaC	83.5535645153269	0.956643451993222	0.294530389208952	3.24802970098457	0.00116207139709357	0.0106459079424687	YES	b1022
mdtI	214.10108012667	-0.635644775217754	0.1965423940652	-3.23413571021673	0.00122011463708629	0.0111041134734827	YES	b1599
fhuA	4783.44338952516	-1.24126570756988	0.383969110225139	-3.23272282721405	0.00122616467533733	0.0111104441105893	YES	b0150
proX	1058.00683796141	0.963621519315082	0.298919973301224	3.22367725606624	0.00126555946451526	0.0113681207310354	YES	b2679
yncG	224.326447961926	0.705582615340539	0.220048447804071	3.20648758208366	0.00134366104144376	0.0119404567922733	YES	b1454
moaD	396.751997744328	-0.797694500213404	0.249485410107201	-3.19735931600426	0.00138692045759363	0.0122341064179735	YES	b0784
	455.842891974483	-0.85920882706934	0.268859869045347	-3.19574963017044	0.00139468077857953	0.0122341064179735	YES	b3277
	405.110866218871	-0.872057553866435	0.272927404878017	-3.1951996695099	0.00139734131135408	0.0122341064179735	YES	b0202
	405.110866218871	-0.872057553866435	0.272927404878017	-3.1951996695099	0.00139734131135408	0.0122341064179735	YES	b3852
	191.192940282967	1.14944571053023	0.360258640499116	3.19061246924638	0.00141971570753654	0.0123807946636811	YES	b3799
yehP	31.4150424426044	0.981917958161306	0.307758986844034	3.19054195047413	0.00142006223130414	0.0123807946636811	YES	b2121
rplD	30904.3279049512	-0.610872078100405	0.191978461112084	-3.18198236698936	0.00146270723516898	0.0126727244800653	YES	b3319
nanS	180.547557426624	-0.669390889650691	0.210469841407717	-3.1804598947455	0.00147041490839275	0.0126844099737995	YES	b4309
sthA	4034.24164094826	1.20551665960406	0.379262467582638	3.17858149077562	0.00147997609471648	0.0127161507102969	YES	b3962
bhsA	469.239574841559	1.07817236132578	0.339607994922474	3.174755534162	0.00149962784845696	0.0128157507708876	YES	b1112
guaA	11925.340675079	0.605049113121405	0.191937794845132	3.15231876874275	0.00161979336919967	0.0135800858225831	YES	b2507
ymfM	19.3956110542618	-1.16889400304195	0.371922824017346	-3.14284020113654	0.0016731715557767	0.0139711508178537	YES	b1148
yqgA	236.010064194599	-0.600836086732139	0.191480228515178	-3.13784922543328	0.00170192398007939	0.0141826998339949	YES	b2966
alaE	181.628196688329	-1.003128772411	0.320609756782505	-3.12881548733249	0.00175512482766006	0.014538459151276	YES	b2670
fhuB	372.653537341341	-0.607781648532936	0.194694146434432	-3.12172533002999	0.0017979459825392	0.0147169148472144	YES	b0153
rplW	23743.2629607475	-0.652887662866152	0.209320394024814	-3.11908290593394	0.00181414907720093	0.0148189223283287	YES	b3318
yjiY	2487.43420878198	0.797937248290952	0.256038217058168	3.11647713165286	0.00183025875393164	0.0148641366513039	YES	b4354
purH	5031.61566891521	0.602148635514897	0.193268352264265	3.11560909202325	0.00183565435472275	0.0148788390080066	YES	b4006
lsrA	65.347562376994	-0.822656414789959	0.264481413314297	-3.1104507665813	0.00186802033538098	0.0150529794016137	YES	b1513
gmd	55.3413808490371	0.786906326256714	0.253259341812357	3.10711668373419	0.00188921813633631	0.0151942931507669	YES	b2053
fepG	110.472564093124	-1.05449544255685	0.339647562340929	-3.10467543264265	0.00190487926187816	0.015290616899022	YES	b0589
glyQ	1722.17722204524	0.61163139957018	0.198467648754533	3.08176875883007	0.00205774623283561	0.0162350700879615	YES	b3560
manX	12178.4297691626	-0.632486555624703	0.205683330619676	-3.07505014489588	0.00210467164500712	0.0165424002401128	YES	b1817
yfeK	79.4371415096377	-0.624295648250599	0.203130386076767	-3.07337400527889	0.00211653042210252	0.0166041611563808	YES	b2419
	41.6787360337107	-1.01055707117882	0.329370183080092	-3.06814982986207	0.00215388595755104	0.0168019299320241	YES	b4429
yghD	62.2146584080333	-0.924583718019505	0.302485321097043	-3.05662342445662	0.00223845302386014	0.0172990317486398	YES	b2968
yicR	191.712100747891	-0.589513394294366	0.19384218378927	-3.04120281133048	0.00235635052934688	0.0179758358396867	YES	b3638
yehD	83.341826261436	0.963336906938258	0.318045701289621	3.02892604123272	0.00245424757040518	0.0184036888953256	YES	b2111
	30.3205860567271	1.09412697382335	0.361249304910865	3.02873101470277	0.00245583234650399	0.0184036888953256	YES	b4713
entD	56.230484394071	-0.687483465407094	0.226996047757896	-3.02861425208748	0.00245678160193021	0.0184036888953256	YES	b0583
yfcG	189.553520989783	0.822634687955878	0.272121853029423	3.0230379471469	0.00250250860775452	0.0187124517516779	YES	b2302
	349.746129912547	0.831585222870039	0.27540846357216	3.01946139230451	0.00253224564985847	0.018900754400922	YES	b1230
yfjI	42.8911341713944	-0.828644637590018	0.274891433871967	-3.01444328736692	0.00257451338687147	0.0191473665869473	YES	b2625
emrD	58.7168916865556	-0.701599791209547	0.233273247555867	-3.00763074446211	0.0026329284056193	0.0194908347858004	YES	b3673
aceA	23707.2595794753	0.672336126341889	0.2236655302681	3.00598901196793	0.00264718563482306	0.0195130024591753	YES	b4015
proP	7780.28253814893	1.10498090271426	0.368181263429445	3.00118722072344	0.00268929161891994	0.0197532039265801	YES	b4111
yqiJ	67.2003729315283	-0.851139139374859	0.283792424073265	-2.99916089076122	0.00270724304159139	0.0198499268950605	YES	b3050
gatY	29974.6917673994	-0.738999911060771	0.246703983679521	-2.99549241175109	0.00274002118761612	0.0200195210010685	YES	b2096
ybhD	106.075489199579	0.58684898359681	0.196820714182447	2.98164238471779	0.00286706689931757	0.0207222311676574	YES	b0768
ydaG	24.9172885640258	-1.02758202228429	0.345447254767857	-2.9746423168852	0.00293330354710139	0.0210974171931902	YES	b1355
potF	1095.27585482682	0.782278966488538	0.263126032537524	2.9730200350928	0.00294885202153834	0.021172553441841	YES	b0854
acuI	787.016336687432	-0.678325336005728	0.228473708651277	-2.96894264119058	0.00298826370579563	0.021381542032848	YES	b3253
ydiM	25.2074061803529	-1.1464903370674	0.38647840096325	-2.96650559050625	0.00301204885057287	0.0215074807978826	YES	b1690
	53.9499928295458	-1.17514686878815	0.399088375282242	-2.94457804729858	0.00323395370163217	0.0228635568343671	YES	b4451
yhcC	149.495552952021	-0.783644341407176	0.266630097167939	-2.93906933137256	0.00329199424829539	0.0232343131469828	YES	b3211
pgaD	243.916857608628	0.91793853908312	0.313757427507995	2.92563126353313	0.00343758120209316	0.0240572714817649	YES	b1021
rbsD	747.057552445893	-1.28138199477929	0.438887396775979	-2.91961447102876	0.00350464654429327	0.0244441733761632	YES	b3748
sdhC	2157.68350989331	1.06521302955	0.370556068158054	2.87463388427269	0.00404496235121948	0.0277006497649519	YES	b0721
pmrR	253.16413870367	1.03283538691345	0.360066495147563	2.86845735671733	0.00412478797460024	0.0281985886360186	YES	b4703
yiiF	32.5811709077675	-1.00001988306748	0.349576084289437	-2.86066446765134	0.00422754212125127	0.0287611472183488	YES	b3890
proW	759.320030333009	0.70951075435676	0.24821494479824	2.85845300303525	0.00425712164411056	0.028867736638985	YES	b2678
yffN	18.0612158442004	1.24276022616079	0.435539230005153	2.85338298032554	0.00432564557910678	0.0291893156964116	YES	b2445
cspH	246.923903807075	-0.789171477531817	0.27739350499301	-2.84495297592387	0.00444179798962693	0.0298276078591452	YES	b0989
entS	214.747422768633	-0.893895506436456	0.314264456767544	-2.84440536365732	0.00444944012023863	0.0298306567027307	YES	b0591
sstT	3456.39817757448	0.689048841765355	0.244920411013666	2.81335817996365	0.00490270070726254	0.0319908929797791	YES	b3089
putP	924.89731742834	0.82252642443274	0.292544670366411	2.81162676251298	0.00492916637266599	0.0321130933227062	YES	b1015
ldcC	850.466506828223	0.601604856329882	0.214383376523479	2.80621037920818	0.00501279525019886	0.0325557125012915	YES	b0186
yfbM	25.5211272223976	-1.37662840777152	0.492488472988252	-2.7952500074136	0.00518595932932561	0.0334708106014017	YES	b2272
ybbY	62.268927101822	0.675773967015585	0.242715321810523	2.78422458860315	0.00536558670892086	0.034257207449264	YES	b0513
puuD	1371.60312562138	1.322401387698	0.475615177099882	2.78040199591925	0.00542916444249511	0.0344606822411865	YES	b1298
rtcA	348.90499056185	-0.672158012994534	0.242846983959573	-2.7678252454905	0.00564317059603735	0.0355914254917249	YES	b4475
cobT	735.313176364959	-1.01319402568438	0.36637947437215	-2.76542245555826	0.00568491194819484	0.0358002800986473	YES	b1991
yaaW	42.031029357186	-0.753767711407387	0.273067857623978	-2.76036776340534	0.00577363264938358	0.0362489795687471	YES	b0011
yjjI	1206.35853016311	-0.954246467699826	0.347992596503014	-2.74214588841565	0.00610392248007114	0.0375278196922892	YES	b4380
lsrB	73.7336944633906	-0.64099599568227	0.235324715009722	-2.72387877174647	0.00645201844836829	0.0390888708915743	YES	b1516
yhfW	41.3981237861234	-0.75058028140037	0.275801837652353	-2.7214477169165	0.00649966656880224	0.0393201403214713	YES	b3380
yahN	44.899313643507	-0.749377588543475	0.277336686137079	-2.70204998473618	0.00689134014539808	0.0411497289257583	YES	b0328
yihM	241.351038643696	-1.03204889993208	0.382895097486612	-2.6953829043689	0.00703077846875829	0.0418019063686918	YES	b3873
ynaJ	2141.15733068762	0.614103314399314	0.228913918079603	2.68268229189003	0.0073034336340501	0.0432371606010098	YES	b1332
treF	887.566423538825	0.593040564063062	0.221416845398715	2.67838954617544	0.00739771266728339	0.0437329167652793	YES	b3519
ddpA	110.25928380207	-0.819323778985182	0.306378024109599	-2.67422502435126	0.0074902173713489	0.0440913504838268	YES	b1487
pyrL	726.055933577834	-0.77362958679696	0.290315244117464	-2.6647914722795	0.00770360752595658	0.045070095003931	YES	b4246
malT	10309.5063864454	-0.766966105281009	0.288663633850437	-2.65695437645045	0.00788501132177188	0.0457661496298648	YES	b3418
pka	1418.42336907374	-0.595546694326909	0.22538745528222	-2.64232405295669	0.00823392339900275	0.0473279530552097	YES	b2584
acnA	3899.2161397469	0.813205805779242	0.309282544918304	2.62932977997206	0.0085553350564827	0.0487207275944184	YES	b1276
moaC	856.673004100263	-0.653726311987554	0.249460321591634	-2.62056229149622	0.00877848910545565	0.0495185246839678	YES	b0783
slyD	13600.6347105685	0.503683239277294	0.0721126086144857	6.98467645193625	2.85513195867699e-12	2.15432684154718e-10	NO	b3349
oxyR	2186.0809327519	0.382055792237553	0.057969405944448	6.59064528975295	4.37919009875021e-11	2.6725939573255e-09	NO	b3961
ppiB	8613.50087473318	0.45070768225918	0.0701607004096987	6.42393362134789	1.32797128954196e-10	7.5494258241084e-09	NO	b0525
ybaB	2790.60442553904	0.535043308055702	0.0860569824586858	6.21731430465349	5.05736110138205e-10	2.6907754577866e-08	NO	b0471
rppH	2506.0766989563	-0.377034486851594	0.0620001783748474	-6.08118390518295	1.1929836293149e-09	5.89390721625813e-08	NO	b2830
yhfK	3326.95053773408	-0.452921873147698	0.0778078471668345	-5.82103077825234	5.84857970775847e-09	2.42354159291284e-07	NO	b3358
frr	9072.25351883997	0.358204010645747	0.0623145356569807	5.7483219102768	9.01335132567407e-09	3.63159300985897e-07	NO	b0172
rpsQ	26764.7442434201	-0.562238997301631	0.10040315118611	-5.59981425542562	2.14581602300852e-08	8.02264549142824e-07	NO	b3311
adk	7767.83081033378	0.466486436333831	0.0842726150992879	5.53544512394956	3.1043892289488e-08	1.13010660527522e-06	NO	b0474
relA	2630.39973566807	-0.55326166802782	0.100223234387623	-5.52029348691771	3.38433926789846e-08	1.20253248975409e-06	NO	b2784
rplJ	65867.7832696719	-0.39332239538771	0.0741624617578631	-5.30352399401046	1.13588266144563e-07	3.65419615891422e-06	NO	b3985
gcvA	727.159029555023	-0.54045862644692	0.103426172164667	-5.22554992740566	1.73638257579729e-07	5.22173020982518e-06	NO	b2808
glnD	2103.12981637596	-0.395151433986961	0.0759507906873555	-5.2027296939352	1.96382406943864e-07	5.86321574688515e-06	NO	b0167
glnB	1049.32454400161	0.439559607515279	0.0863863714531145	5.08829807435362	3.61291194433132e-07	1.01308003844426e-05	NO	b2553
pheA	4264.63117310064	-0.387776088621131	0.077821821849796	-4.98287086325965	6.26477626173141e-07	1.63514600542046e-05	NO	b2599
ftsK	9871.03940621454	-0.29340053584281	0.0589731644653278	-4.9751533346207	6.51960119814568e-07	1.69102156076904e-05	NO	b0890
selA	1284.28635359515	-0.495351993661941	0.100053331045865	-4.95087958075947	7.38788088404731e-07	1.89257442399977e-05	NO	b3591
yneE	811.932717065546	0.423198009219168	0.0865910018824084	4.88732085342858	1.02217434862144e-06	2.57092336168424e-05	NO	b1520
hdeA	7424.2331823899	-0.457796426316875	0.0942036056508484	-4.85964866370008	1.17594251392838e-06	2.90485799571595e-05	NO	b3510
truB	2698.93191866878	-0.487584696487276	0.100425811737049	-4.85517306809476	1.2028164619429e-06	2.95366172607281e-05	NO	b3166
ycfL	1199.92013049662	0.547145132367609	0.112925087106178	4.8452044305545	1.26481376799829e-06	3.08763361011348e-05	NO	b1104
ilvC	21172.8623858994	-0.482741401442601	0.100286418094633	-4.81362691593066	1.48215397353384e-06	3.59704034512599e-05	NO	b3774
hscA	4195.58392341177	-0.436764149833871	0.0908613429472205	-4.80693038058636	1.53265332599877e-06	3.6979716877296e-05	NO	b2526
dcrB	2266.36176307636	0.395857856636616	0.0826737999452739	4.78818993319111	1.68292334156775e-06	4.01386888937136e-05	NO	b3472
cycA	3069.78837155926	0.568559098303376	0.120761916490346	4.7080993315374	2.50037258726935e-06	5.76474790953767e-05	NO	b4208
acpP	21987.5728410995	0.385912290571805	0.0828509173576569	4.65791210139376	3.19432537334769e-06	7.18084054963406e-05	NO	b1094
yceB	1078.12032912021	0.478049695260438	0.103070718520178	4.63807473280448	3.51669637773637e-06	7.84639245570212e-05	NO	b1063
fabI	13648.6550214762	0.313928545932338	0.0677878216041869	4.63104638124185	3.63822353686138e-06	8.07413244811482e-05	NO	b1288
rimL	762.6190136627	-0.462036684725786	0.0998393692065912	-4.62780051995043	3.69569727801955e-06	8.15805516158571e-05	NO	b1427
djlA	776.662661439035	-0.439767179032361	0.095416176845561	-4.60893732667743	4.04732302899301e-06	8.74812008870885e-05	NO	b0055
crfC	526.151881086846	-0.445020627698458	0.0970382691820307	-4.58603220615631	4.51748946483872e-06	9.71377268346149e-05	NO	b4109
yqfA	784.424109162968	-0.464673347996294	0.101498944903837	-4.57811013145545	4.69195662370696e-06	0.000100369175197855	NO	b2899
maa	1456.32629294386	-0.506942896621464	0.112054476144355	-4.52407537891116	6.06601040700096e-06	0.000128438485658439	NO	b0459
ytfP	1856.16408684819	0.488447716087591	0.108061389586239	4.5200947161408	6.18119704921128e-06	0.000129555392698115	NO	b4222
waaP	968.372326726169	-0.543499652761912	0.120365787011869	-4.51539981795923	6.31974178467137e-06	0.000131793610082343	NO	b3630
yjiA	888.777511116916	0.449879446635115	0.100021604555925	4.49782273172366	6.86529006422227e-06	0.000142454768832612	NO	b4352
gluQ	430.084854981605	-0.521506423577217	0.117260704924755	-4.4474099308192	8.69118820361305e-06	0.000177476496960777	NO	b0144
rluF	1013.790595718	-0.550295530038565	0.124398989405092	-4.4236334448553	9.70546366295735e-06	0.000194578136238034	NO	b4022
hdeB	5105.29081628116	-0.573463198479825	0.131402296016642	-4.36417943874586	1.27600809061045e-05	0.00024890468954276	NO	b3509
secY	63933.3337742352	-0.584067901803356	0.133840129969964	-4.36392210568257	1.27751081620742e-05	0.00024890468954276	NO	b3300
pfo	5073.36649141	0.45233666556666	0.10420676737857	4.34076094044236	1.41990137830251e-05	0.000275354706539972	NO	b1378
moaA	2754.506463312	-0.474238911616701	0.109936779257785	-4.3137420872107	1.60514192713474e-05	0.000304170730484437	NO	b0781
galR	973.304777233711	-0.56203810620124	0.131678325542743	-4.26826589633996	1.96998424051355e-05	0.000357005877647652	NO	b2837
rpsF	30444.8557938359	-0.457401988575515	0.107890903161388	-4.23948613991408	2.24032024753933e-05	0.000402481776073084	NO	b4200
ppc	41231.9778123305	-0.263333921890669	0.0622210561328059	-4.23223163117971	2.31383927022544e-05	0.000412121586756892	NO	b3956
pheT	12002.5120032993	-0.400790521964928	0.0953451211746573	-4.20357661752554	2.62730163511162e-05	0.000463970288753754	NO	b1713
ybjG	795.364572726831	0.580514955792177	0.138229795887429	4.19963693113555	2.67343314660485e-05	0.000470116421966531	NO	b0841
narZ	816.292983576711	0.584286586564415	0.139168983439975	4.19839659758973	2.68811547494295e-05	0.000470703764599716	NO	b1468
ybdG	1062.70306018497	0.315174066652662	0.0752767984080811	4.1868686410397	2.82829400945141e-05	0.000491105445155789	NO	b0577
rcsB	6383.17595570828	0.258049559825275	0.0617402257811694	4.17960181648671	2.92019955163182e-05	0.000504951172469668	NO	b2217
apaH	994.732382212754	0.359441374153529	0.086561630897325	4.15243301711679	3.28959056974638e-05	0.000564124002663119	NO	b0049
yebK	1200.18070096327	-0.561715572720656	0.135454290784254	-4.14690128654053	3.37005271003026e-05	0.000573185194533836	NO	b1853
rne	13521.9424752118	0.240807006029567	0.0582591742271743	4.13337485853422	3.57474972893243e-05	0.000605518831635494	NO	b1084
rlmM	1087.04947984861	-0.439204425572532	0.106509976842037	-4.12359892091523	3.72998161260866e-05	0.00062460831260661	NO	b2806
rplK	26234.5631734737	-0.526524364285782	0.127799136461	-4.11993679195524	3.78976349094155e-05	0.000631627248490259	NO	b3983
dcyD	1586.46031154641	-0.512077363802707	0.124810175633655	-4.10284947683886	4.08092764425857e-05	0.000677433988946923	NO	b1919
hflC	7557.54716612524	0.467010287141484	0.114088962910349	4.0933870834505	4.25117146840248e-05	0.000702882932026706	NO	b4175
grxB	3310.85732054595	0.491471461276421	0.120133888477019	4.09103099472581	4.29459724817362e-05	0.000707245181742879	NO	b1064
yfeC	665.36653573412	-0.487856217634582	0.119600727198217	-4.07904056324046	4.52219467184167e-05	0.000735965015221291	NO	b2398
pgl	2098.71648303571	0.376656628873279	0.0928824437155283	4.05519723433276	5.00920172939766e-05	0.000802632709536691	NO	b0767
tomB	1686.89504973011	-0.536515795122647	0.133353235146021	-4.02326793598344	5.73961365710002e-05	0.000912620562335827	NO	b0461
sdiA	740.320504269578	-0.481010338640775	0.120362068349067	-3.99636152185235	6.43234795619262e-05	0.00100732996295092	NO	b1916
waaG	1483.86213133373	-0.471446616111401	0.118316376579465	-3.98462689393436	6.75862336859825e-05	0.00104657787237622	NO	b3631
gadC	4444.00994321619	-0.381401037384773	0.0957997200636824	-3.98123331812701	6.85586114730536e-05	0.00105617400301308	NO	b1492
ybeL	1120.72370326971	0.40516754176152	0.102321780519415	3.95973896959934	7.5031730460066e-05	0.00114059223959441	NO	b0643
ybbN	2261.24898181135	0.361175991508271	0.0914376187715522	3.94997153644861	7.81604874324051e-05	0.00117951281034357	NO	b0492
nadD	558.877073089	0.425462822856506	0.107791120479721	3.94710455706366	7.91020180292325e-05	0.00118522248136892	NO	b0639
rmuC	692.46726300591	-0.360484112163602	0.0913293080023633	-3.94708029709667	7.91100306841426e-05	0.00118522248136892	NO	b3832
yaeI	377.437942102468	-0.465395822137102	0.118039720552278	-3.94270521786761	8.05676590901866e-05	0.00120271865188588	NO	b0164
yqjC	3251.92720139602	0.43342379281423	0.110060784805471	3.93804018007223	8.21498404958809e-05	0.00122194207189214	NO	b3097
uvrA	4938.74986480675	0.38792812630681	0.098628019532453	3.93324461087008	8.38068752072283e-05	0.00123836407236288	NO	b4058
kdsA	4951.74907928405	0.339988095299913	0.0866894109373243	3.92191031896297	8.78496916312005e-05	0.00129051370413895	NO	b1215
ratB	436.427265636465	0.499085412498081	0.127439002058691	3.91626899485789	8.99299038272618e-05	0.00131359580672209	NO	b2618
psd	2759.84881498998	-0.250482107183372	0.0640391937348093	-3.91138758274558	9.17673685437323e-05	0.00133158943865905	NO	b4160
yijD	1179.0123584789	0.286586013868436	0.0735591771129617	3.8959926567468	9.77973517760544e-05	0.0014043564355385	NO	b3964
accA	4168.78914493158	0.31361271892933	0.0806236641382403	3.88983460726367	0.000100312566314816	0.001430574399335	NO	b0185
deoR	1055.04840933484	0.476592339614349	0.123204983247089	3.86828784886514	0.000109602236163019	0.00154186196636112	NO	b0840
thyA	2317.09906082676	0.343536580248096	0.0888680136132374	3.86569437394204	0.000110773585489376	0.00155307560736794	NO	b2827
maeA	2495.71011989853	0.557461417470222	0.144814506842869	3.84948600539789	0.000118365945767955	0.00164838481522488	NO	b1479
lptA	2944.36642921979	0.267720327617926	0.0696432200489534	3.8441692878322	0.000120961486372645	0.00167889688443637	NO	b3200
osmC	2273.10608880421	0.468380032264833	0.122065236043986	3.83712879640893	0.000124481193436836	0.0017219898425429	NO	b1482
ileS	12490.4923250327	0.413098535983246	0.108474898650917	3.80824081073943	0.000139958942321297	0.00192327685640193	NO	b0026
ydfI	170.728180154026	-0.579897759105172	0.152892930148053	-3.79283566966524	0.000148936722826443	0.00203318223595308	NO	b1542
prs	12674.0567882455	0.361068223266629	0.0952729361608294	3.78982991200263	0.000150750472718471	0.00205119495666116	NO	b1207
tabA	757.752855418724	-0.307977655775594	0.0814150943423029	-3.78280782284337	0.000155069139841111	0.00209235306804057	NO	b4252
yihW	319.590037498937	-0.5302218020684	0.140293210836492	-3.7793831854512	0.000157217327234082	0.00211149484796582	NO	b3884
pheS	4597.56909478715	-0.413329842226108	0.10940711259013	-3.77790650389027	0.000158152227038425	0.00211719916841763	NO	b1714
thrS	29100.0224299926	-0.177815747395492	0.0475752523977918	-3.73756813539776	0.000185808745972493	0.00245575253434983	NO	b1719
glsB	369.614633871211	0.440937036332675	0.118677173528576	3.71543257412095	0.000202856355293908	0.00264733922789219	NO	b1524
rsmE	693.19899387458	-0.40710613665487	0.109890679823986	-3.70464662978644	0.000211685628580707	0.00275390394548569	NO	b2946
cysK	42100.2798963405	-0.580538786863045	0.156810483743833	-3.70216820331616	0.000213764817354876	0.00277226247507105	NO	b2414
fimH	621.425546938643	0.538486669180052	0.145797318314092	3.6933921378443	0.000221282392902662	0.00284310195215494	NO	b4320
ysaA	624.447632908385	0.377239689186948	0.10292719459472	3.66511193346273	0.000247230429546757	0.00315694240805859	NO	b3573
oppD	5347.36882827595	0.579686556866497	0.158271038392477	3.66261928116629	0.000249649440770339	0.00316833388133611	NO	b1246
solA	1799.45220998029	0.355137935047701	0.0970746114855104	3.65840181704678	0.000253792930669665	0.00320035813742449	NO	b1059
ybjI	476.126406599374	0.462010066370705	0.127231919451791	3.63124338893403	0.000282059023306855	0.00352573779133568	NO	b0844
mppA	1194.9917386505	-0.331582711565178	0.0915487243016971	-3.62192607373155	0.000292417694798323	0.00361170664706263	NO	b1329
yciY	808.919509277127	-0.560036377856846	0.154710556397179	-3.61989763917014	0.000294719581312052	0.00362933609034129	NO	b4595
yhjV	876.84749373164	0.347282027189019	0.0960317159039052	3.6163263763456	0.000298813580818845	0.00365804236105666	NO	b3539
hdfR	761.311260856279	0.29249839602266	0.0813085418367156	3.5973882868304	0.000321428474236524	0.00387769816302783	NO	b4480
yjeH	1004.16570388326	-0.411711870220171	0.114518312115468	-3.59516187948215	0.000324189931089771	0.00389967598267405	NO	b4141
dapF	1825.88738183374	-0.41774581301251	0.116279633121104	-3.59259658634658	0.000327399241145852	0.00392001816407964	NO	b3809
wcaN	9855.2255867193	0.446473244213381	0.124452115803444	3.5875102751851	0.000333850580548738	0.00398126410711857	NO	b2042
ruvC	2099.9412951379	-0.329764819539114	0.0922525905784886	-3.57458600860156	0.000350782490332489	0.00412393012713833	NO	b1863
csrD	1619.43179210821	-0.297889039065654	0.0839882563826852	-3.54679394352882	0.000389949458155356	0.00452036383057187	NO	b3252
setB	183.185810829857	-0.542749690662329	0.153249909099739	-3.54159877712614	0.000397709918559901	0.00459748234546961	NO	b2170
rpsR	17066.2780879372	-0.385018115663736	0.1088634951629	-3.5367054409525	0.00040515125837168	0.00464468984044881	NO	b4202
atpE	4619.98435240985	0.47608885558359	0.135459239824501	3.51462813611242	0.000440370164443521	0.00497966262245398	NO	b3737
deoC	781.780887285272	-0.431201557358053	0.122903215825432	-3.50846439991055	0.000450701549826707	0.005082639760274	NO	b4381
poxB	4321.83135280599	0.513496448744397	0.146540974256953	3.5041151551511	0.000458127205874499	0.005152379144659	NO	b0871
mlrA	575.192222178125	0.404727879666069	0.1155982725081	3.50115854575343	0.000463240167013301	0.00515401258205148	NO	b2127
gltP	722.714615237464	0.557349217454469	0.159325892019407	3.49817101533366	0.000468460642152971	0.00519679322261447	NO	b4077
basS	2291.66936194173	0.496740518704415	0.142026135105059	3.49752894660528	0.000469589749031428	0.00519679322261447	NO	b4112
ihfA	5564.88510300054	0.214529803976916	0.0615193654068404	3.48719143245684	0.000488121830480262	0.00535900951453198	NO	b1712
accC	11455.0444913255	0.419668675624694	0.120428840508732	3.48478548703012	0.000492531729453011	0.00538770092161339	NO	b3256
yfcI	310.91962712793	-0.495218850032529	0.142126559188429	-3.48435122091416	0.000493331650653756	0.00538770092161339	NO	b2305
tyrR	3057.59318910806	-0.217736485079325	0.0625910100769777	-3.4787181867099	0.000503818110796953	0.00547979062965987	NO	b1323
hmp	512.719247843102	-0.400921392486878	0.115269352358426	-3.47812652959328	0.000504931518183079	0.00547979062965987	NO	b2552
hofB	279.299534323982	-0.431599799126999	0.124355418362626	-3.47069556606238	0.000519112175373979	0.00561019668698441	NO	b0107
sodC	578.050843253658	0.438795104955251	0.126593799273803	3.46616585861527	0.000527937495783745	0.00569075482468193	NO	b1646
ybhJ	339.576377316486	-0.432808305044699	0.125006828433822	-3.46227730490599	0.000535624972196462	0.00575866226584279	NO	b0771
rnr	5399.78701313449	-0.279025128108596	0.0806203686300438	-3.46097559276869	0.000538221606980222	0.0057716270515967	NO	b4179
zupT	1583.93047124015	-0.336449602988989	0.0972582454368401	-3.45934271667979	0.000541495426620777	0.00579176809401089	NO	b3040
artP	1661.07115223653	-0.550192052798524	0.159151312891222	-3.45703747461118	0.000546148894275932	0.00582652419343218	NO	b0864
yjcC	400.42668627893	0.445599533784979	0.129113326500234	3.45122804797515	0.000558041830291679	0.00593411556128158	NO	b4061
pgaA	418.116994464144	-0.455032005139867	0.131865824138033	-3.45071976089539	0.000559093779388217	0.00593411556128158	NO	b1024
agp	1055.15152759647	-0.399650600811323	0.115875084424688	-3.44897786090565	0.000562712835904969	0.00595729150256536	NO	b1002
rplO	27123.7044943975	-0.55766718871781	0.161869357205045	-3.44516836507478	0.00057070379537151	0.00601540855825619	NO	b3301
ydeN	151.892953056339	-0.572325866845167	0.166133286849944	-3.44498009819131	0.000571101439024805	0.00601540855825619	NO	b1498
recG	1867.94367025758	0.327543417907873	0.0951672852198095	3.44176485807429	0.000577932388180796	0.00607194787582355	NO	b3652
serA	24355.3967146961	0.37237110766054	0.10823645496678	3.44034833527049	0.000580965941729814	0.00608840570247153	NO	b2913
wzzE	2392.16576350932	-0.36064769658552	0.105040289721572	-3.43342252331446	0.000596012512414611	0.00621470333296642	NO	b3785
rsxB	571.854857094935	-0.397303479609262	0.115928178687587	-3.42715191515214	0.000609947736039321	0.00633455610620166	NO	b1628
yjiJ	306.287438375824	-0.494671861012289	0.144362051980158	-3.42660591358371	0.000611175360638844	0.00633455610620166	NO	b4332
rsmH	2853.13547701299	-0.308517814834102	0.0900466043544634	-3.4262015435878	0.000612086023755871	0.00633455610620166	NO	b0082
dkgA	1148.87900412545	0.462382300646837	0.134987718898726	3.4253656882204	0.000613972419247755	0.00633827248725917	NO	b3012
minE	2401.49726010158	0.294290992000028	0.086281138258385	3.41083808049354	0.000647635390113191	0.00665269026972708	NO	b1174
ychQ	347.311647192585	-0.5788613994873	0.169987085592177	-3.40532574854581	0.000660851730238137	0.00677169056910683	NO	b1213
fabF	17974.6924553676	0.233268893826551	0.0687768058071737	3.39167966713307	0.000694656024949568	0.00706574143024684	NO	b1095
cdh	528.290634552595	-0.368777871963184	0.108798979062743	-3.38953430574485	0.000700114481619065	0.00710385109711276	NO	b3918
yliE	652.499697303449	-0.3318275958719	0.0979404622488538	-3.38805421429164	0.000703903494355683	0.0071248768331124	NO	b0833
pyrG	13323.9536551541	0.225745436958789	0.066651607283414	3.38694663429317	0.000706751338744158	0.00713629697272082	NO	b2780
dnaG	4895.9905998512	-0.369015703447493	0.109163359104055	-3.38039894041504	0.00072380687288696	0.00729077311281768	NO	b3066
alaC	566.736350923166	0.564076070573786	0.166964077477613	3.37842773784329	0.000729015895053054	0.00732484253269057	NO	b2379
fabG	12633.2812338015	-0.191857662908507	0.0568109874391288	-3.37712248205643	0.000732484253269057	0.00732484253269057	NO	b1093
yhfG	161.874786282361	-0.503121351990374	0.149140301027887	-3.3734768437694	0.000742252893100672	0.0073869292718652	NO	b3362
phoB	266.982480583259	-0.416262906266897	0.123634272102964	-3.36688928714061	0.000760212015873649	0.00754755948774077	NO	b0399
valS	16613.6805651244	0.218901702748114	0.0651156454369705	3.36173743313352	0.000774537352997983	0.00767143201656714	NO	b4258
ybiV	1008.84249999029	0.362848856713366	0.108019168101678	3.35911545228545	0.000781923926917933	0.00772615308740338	NO	b0822
yheS	1470.68810867062	0.263093863655927	0.0784429701424741	3.35395081519831	0.000796665223310023	0.00783450397330947	NO	b3352
hslU	3505.1045808457	0.401928637543782	0.119922020404024	3.35158327211017	0.000803508698281609	0.00788312316281011	NO	b3931
hinT	1211.73392280247	0.327607284832556	0.0978109579166752	3.34939245878405	0.000809889886746451	0.00792698827829664	NO	b1103
yaaJ	403.025946175179	-0.481155887220843	0.144515166529131	-3.32944907290303	0.000870179762040322	0.0084572506146776	NO	b0007
pyrE	158.166235317396	0.538793102444064	0.162090549318739	3.32402539635155	0.000887281154101825	0.00857045518917258	NO	b3642
ybjH	221.977355181277	0.422830447610478	0.127208210902661	3.32392417604259	0.000887603253168645	0.00857045518917258	NO	b0843
ycbZ	3352.26849883863	-0.299810077073946	0.090234599703796	-3.32256227719857	0.000891947584554971	0.00857045518917258	NO	b0955
priB	14581.5169598193	-0.350875285758784	0.105612984470819	-3.32227412677398	0.0008928692803769	0.00857045518917258	NO	b4201
yibN	1149.39469278295	0.486041958431175	0.146316525409207	3.32185279189654	0.000894218577569091	0.00857045518917258	NO	b3611
rhsD	374.274956514338	-0.362712542606745	0.109396498335125	-3.31557726368545	0.000914540562447807	0.00874503072386727	NO	b0497
recR	2855.30418561925	0.379332526630836	0.114514974709493	3.31251460861903	0.00092461297043492	0.00882102029265499	NO	b0472
aroD	866.629807652967	0.359630470231609	0.108686081392322	3.30889167798274	0.000936660685113179	0.00891546294316444	NO	b1693
glnS	2945.26772332361	0.499655038731371	0.15119493477272	3.30470752530476	0.000950755592977523	0.00902891467015268	NO	b0680
hsdR	3985.02535096431	-0.34249501675462	0.104086201966318	-3.29049393948923	0.0010001165615497	0.00941152773340424	NO	b4350
arcA	10080.4858923513	-0.381027568991493	0.115903816758899	-3.28744626058433	0.0010110048292571	0.00947103846820983	NO	b4401
xdhA	230.273989310507	-0.541847886466756	0.165100060513036	-3.28193632869065	0.00103096881867238	0.00962240416410134	NO	b2866
pyrF	1256.81998622243	0.537164345572604	0.163684327771588	3.28170908532053	0.00103179996458436	0.00962240416410134	NO	b1281
dinQ	739.820639220351	0.424938453220672	0.130114981785738	3.2658687523042	0.00109128816540303	0.0101543629740417	NO	b4613
ruvA	582.64476196065	0.373059902291634	0.114339615068621	3.26273533514822	0.00110342515902051	0.0102443275390047	NO	b1861
atpB	9738.78930245742	0.219968751677105	0.067443674833789	3.26151788465272	0.00110817441716922	0.0102654549804738	NO	b3738
rluD	2600.63319238768	-0.241481694373758	0.0740640853197086	-3.26044253880091	0.00111238504073592	0.0102815098419912	NO	b2594
helD	1694.2307698078	-0.208810354788973	0.0642703044535343	-3.24893987300055	0.00115835960100036	0.0106459079424687	NO	b0962
ilvE	4837.51383676801	-0.372975148800109	0.114814881521304	-3.24849134413731	0.00116018738665472	0.0106459079424687	NO	b3770
dapD	10824.2591977675	-0.271536858950294	0.0837739849242465	-3.24130288413323	0.00118984689517181	0.0108763537774515	NO	b0166
yfgJ	778.516546609671	0.333953011246135	0.103056371271828	3.24048874538071	0.00119324982535099	0.0108834874180365	NO	b2510
ydbC	398.433112421064	-0.513182762653572	0.158734109006386	-3.23297094660939	0.0012251002136243	0.0111104441105893	NO	b1406
rtn	1231.80440209086	-0.377520294609334	0.116807309351863	-3.23199204488235	0.00122930478338046	0.0111146293050739	NO	b2176
aroG	27008.7251957871	0.233195796444331	0.0722347976136933	3.22830275916943	0.00124527101586921	0.0112345102518635	NO	b0754
nusA	8749.92914128696	-0.548644745342167	0.169989481955775	-3.22752172093156	0.00124867560505085	0.0112407890693298	NO	b3169
thiB	1127.87723472675	0.31257641955328	0.0970273742456617	3.22152817164643	0.00127508926237911	0.0114289858291	NO	b0068
sdaC	808.416438978149	-0.57488176003031	0.178772931539016	-3.21570919647221	0.00130122616407393	0.0116381219416095	NO	b2796
dtpD	507.550302363868	-0.495752708029067	0.154403938609084	-3.2107516977543	0.00132388273336788	0.0118152975128531	NO	b0709
lolD	932.687937190714	-0.312584477240104	0.0974026833486271	-3.20919780126889	0.00133105887279461	0.0118538504766044	NO	b1117
ung	685.341459202417	-0.286674227522174	0.0894872423708749	-3.20352063519924	0.00135758310792482	0.0120383972177094	NO	b2580
glgC	2844.88308218574	0.458364272283843	0.143337574430839	3.19779565200474	0.00138482374554362	0.0122341064179735	NO	b3430
araE	310.407041991072	-0.54812123957394	0.171531600975564	-3.19545341182949	0.0013961132066579	0.0122341064179735	NO	b2841
rbsC	525.661155802608	-0.553216499462063	0.173550378297644	-3.18764214108067	0.00143437938116357	0.0124794013245887	NO	b3750
rplA	62711.7393141629	-0.471906658144871	0.14816290761712	-3.18505262710127	0.00144727686012512	0.0125652698107097	NO	b3984
yafV	620.380439690023	-0.275110361279494	0.0864974324520405	-3.18056101182	0.00146990183466302	0.0126844099737995	NO	b0219
tam	572.830814940944	0.371986748926465	0.116980402120018	3.17990656712584	0.00147322544755936	0.0126844099737995	NO	b1519
can	10096.5499642239	0.462784987730799	0.145686470992648	3.17658176890121	0.00149021772734251	0.012777693323288	NO	b0126
trmN	606.266053869035	-0.323032879401713	0.101757942658952	-3.17452250862005	0.00150083249991599	0.0128157507708876	NO	b2575
hupB	7220.95659093883	-0.277444218315395	0.0874190207615612	-3.17372827902219	0.00150494505892031	0.0128244804815591	NO	b0440
leuA	15840.5056391488	-0.327200034321416	0.103153964131675	-3.17195792789649	0.00151414941016674	0.0128764755167868	NO	b0074
ompA	193913.876665281	0.220283694985805	0.0695119003751641	3.16900694409025	0.00152960740571547	0.012981330743802	NO	b0957
rhlB	8749.50389269031	-0.217525270783415	0.0687618420592543	-3.16345903874951	0.00155906289432195	0.0132043081866042	NO	b3780
trkH	1416.28002972569	-0.277794816892026	0.0878689602539583	-3.16146698548777	0.00156976611998371	0.0132678806475202	NO	b3849
clpX	14206.2213483525	0.20714494889645	0.0655824640202073	3.15854172287007	0.00158560610802491	0.0133745230656573	NO	b0438
asd	23478.2974208432	-0.334648355851275	0.106048211927062	-3.15562468965946	0.00160154794637344	0.0134815902179508	NO	b3433
dut	1031.62317265086	0.367991812346488	0.116637889710034	3.1549937439826	0.00160501546913454	0.0134834295483975	NO	b3640
mdh	21732.812469823	0.473872840037088	0.150772547085346	3.14296501052575	0.00167245830489635	0.0139711508178537	NO	b3236
yghB	1005.43061435675	-0.42800776395683	0.13658370946462	-3.1336662742177	0.00172637077360107	0.0143575926061011	NO	b3009
htpX	3208.97309506314	0.361184736205885	0.115397587812161	3.12991582453011	0.00174856400276151	0.0145130812229205	NO	b1829
ybeY	1327.03201363545	0.299837378757422	0.0958835138323947	3.12710044483289	0.001765396012081	0.0145736564701261	NO	b0659
nupC	2295.38099661312	-0.471678550201555	0.150843794971121	-3.12693372831052	0.00176639739866829	0.0145736564701261	NO	b2393
skp	9212.00612149539	0.207704416492684	0.0664618749446134	3.12516637043081	0.00177704523085052	0.0146324160873604	NO	b0178
fis	6894.29860699478	0.453430332225974	0.145177328760405	3.12328609499557	0.00178843811216799	0.0146849232649409	NO	b3261
epmC	1165.55358242964	0.456161816406764	0.146067735796811	3.12294713078399	0.00179049907760484	0.0146849232649409	NO	b2326
yadE	987.505551615074	-0.347363277098147	0.111389669431662	-3.1184514584744	0.0018180408670327	0.0148189223283287	NO	b0130
hspQ	1435.22550955646	0.323813591591452	0.103854557054311	3.11795265201616	0.00182112057528859	0.0148189223283287	NO	b0966
pepD	7887.02958076354	0.28791532874554	0.0924987144323529	3.1126414081798	0.00185421161086625	0.0149999574758186	NO	b0237
ybhR	336.985960551194	0.412403735618568	0.132537723362356	3.11159513802016	0.00186079504069901	0.0150239288305465	NO	b0792
yaeR	270.466404468281	0.391744222583236	0.12637787648966	3.09978481570141	0.00193661283179452	0.0155153344632186	NO	b0187
yjgL	232.114990498701	-0.483569059728975	0.156141805463715	-3.09698647516503	0.00195498793210813	0.0156323697846797	NO	b4253
pfkB	1810.83052957057	0.298619145702146	0.0964705866270433	3.09544241558945	0.00196519528027575	0.0156837700252776	NO	b1723
nrdE	402.853545788732	-0.514894008950997	0.166371884286956	-3.09483787574897	0.00196920503507336	0.0156856063254404	NO	b2675
yneF	317.266117826965	-0.475732330226296	0.153820800380242	-3.09276982729445	0.00198297871755645	0.0157650606855541	NO	b1522
	228.513737806938	0.513118348733817	0.165979566837351	3.09145492129546	0.00199178222534924	0.0158047729162512	NO	b4430
gnd	18633.461810967	0.37236876455885	0.12049696966404	3.09027493054025	0.00199971297870069	0.0158374214916181	NO	b2029
dgkA	668.911480713844	0.361854509107633	0.117361676979747	3.08324248954007	0.00204758234207349	0.0161856508944857	NO	b4042
nuoG	8777.33170021345	0.445896063044218	0.144878086406037	3.07773296918449	0.00208581728782803	0.0164253164031998	NO	b2283
holA	1518.89054466052	0.304315324767968	0.0991273076812648	3.06994441679449	0.00214098611884707	0.0167643252702176	NO	b0640
grxC	647.782566165168	0.544865684669857	0.177564435959116	3.06855188499184	0.0021509897288874	0.0168019299320241	NO	b3610
aroL	2331.2879057538	-0.280310065681511	0.0914067183842408	-3.0666243207987	0.00216490760372512	0.0168562224305052	NO	b0388
slt	1771.23110114498	-0.32360103547151	0.105698643480437	-3.06154388378129	0.00220198711424062	0.0171128212061771	NO	b4392
yddE	957.558055929685	0.247494832159168	0.0809013873817825	3.05921616635834	0.00221916960707051	0.0172141193819488	NO	b1464
lepB	2615.25179899602	0.323408330964734	0.105792019036479	3.05702012221941	0.00223549268508442	0.0172990317486398	NO	b2568
bamB	4774.87365442206	0.332891739046978	0.109119870103078	3.05069772107059	0.00228310301256276	0.0176112964723707	NO	b2512
nudK	635.104146448577	0.284567143145468	0.093411995416113	3.0463661746849	0.00231625562441721	0.017801840170131	NO	b2467
rplL	42637.0550563894	-0.267371051069515	0.0877701033547	-3.04626565140301	0.00231703021373009	0.017801840170131	NO	b3986
aceF	27404.2359936532	0.458282137510441	0.150463968494908	3.04579323604608	0.00232067362217853	0.017801840170131	NO	b0115
rlmE	3865.78195844157	-0.235988008445388	0.077501362214152	-3.04495303957761	0.00232716643517291	0.0178187097896081	NO	b3179
shiA	1998.18103064107	-0.305096589928117	0.100291173510862	-3.04210808636188	0.00234927520140965	0.0179548657197975	NO	b1981
yjjY	799.653199245322	-0.551344337119209	0.181369263587858	-3.03989951887371	0.00236657089679348	0.0180206774709962	NO	b4402
mlaA	2593.30354054574	0.25421322851787	0.0836748479629667	3.03810804210103	0.00238068583002125	0.0180949564003447	NO	b2346
yeaD	1716.89395919677	0.48753203353688	0.160524770236353	3.03711404052502	0.00238855071065162	0.0181067055066639	NO	b1780
trkA	1604.45954433629	0.296100012550831	0.0975208988709821	3.0362723885735	0.00239522873788727	0.0181067055066639	NO	b3290
murJ	735.974901587666	-0.388067039858118	0.127814502578824	-3.03617376767393	0.00239601235603239	0.0181067055066639	NO	b1069
gor	1902.32047236204	0.244855587004229	0.0806583693658021	3.03571208951372	0.00239968386232895	0.0181067055066639	NO	b3500
mazE	225.913164089519	-0.545997793044023	0.18011292819296	-3.03141922416075	0.00243407037286826	0.0183328349317664	NO	b2783
pnuC	2796.51118719499	-0.441350666107321	0.146245692512347	-3.01787121743813	0.00254557056551095	0.0189661002636812	NO	b0751
essD	113.115239380604	-0.558496591435648	0.185592230751437	-3.00926708609715	0.00261878787159934	0.0194418062023923	NO	b0554
typA	26865.2728886643	0.283842527910513	0.0943808513814215	3.00741648073739	0.00263478513610459	0.0194908347858004	NO	b3871
ybhB	872.938923545611	0.329874923520983	0.109738779153103	3.00600139774433	0.0026470778098719	0.0195130024591753	NO	b0773
yaiZ	151.870872892874	-0.494147313628941	0.164644531220895	-3.00129806902586	0.0026883127498985	0.0197532039265801	NO	b0380
btuD	965.335859049133	0.275410666579307	0.0918775466732609	2.99758402952067	0.00272128826495554	0.0199177183413853	NO	b1709
ybjE	607.814537182772	0.484185829700119	0.16182122848376	2.99210328729342	0.00277062506066948	0.0202075465760604	NO	b0874
yfeW	230.844060859373	-0.480169302070357	0.160698212662079	-2.98801893385132	0.0028079215858195	0.0204436396160542	NO	b2430
atoS	248.02635741158	-0.483768308636714	0.162056473861194	-2.98518348024204	0.00283408272630247	0.0205979742804821	NO	b2219
yehW	370.927675345512	0.400156357320063	0.134108442942777	2.98382673409164	0.00284667921955646	0.0206533544775513	NO	b2128
yfiR	918.313985746642	-0.303069753604985	0.101629479463125	-2.98210475155441	0.00286274029797644	0.0207222311676574	NO	b2603
ldhA	433.096236495594	0.577710959879103	0.193784290961101	2.98120635586024	0.00287115251118145	0.0207222311676574	NO	b1380
ybhP	453.399350209157	0.520101736467376	0.174789862589248	2.97558295866164	0.0029243224350034	0.0210693369883058	NO	b0790
thiH	5694.55605018521	-0.453751088181132	0.152655779312941	-2.97238067384893	0.00295500050035055	0.0211800553997492	NO	b3990
nanR	1300.77160320337	0.381766167781805	0.128717349080633	2.96592627573966	0.00301772819747223	0.0215074807978826	NO	b3226
mltB	616.040739958531	-0.386355313052588	0.130281122102062	-2.96555100860981	0.0030214123626905	0.0215074807978826	NO	b2701
yciX	899.956306421492	0.576790530892635	0.194659958539699	2.96306716193513	0.00304590102355586	0.0216446733694466	NO	b4523
hrpB	873.606448703502	-0.254555135046237	0.086007152546505	-2.95969727527715	0.00307941472627514	0.0218454207077638	NO	b0148
yqjG	867.724728897513	0.363455988116824	0.123095107498084	2.95264365500863	0.00315065434157658	0.0223126544667966	NO	b3102
mnaT	1327.58405389215	-0.223225566964238	0.0759675218263332	-2.93843423607455	0.0032987463432189	0.0232424402790466	NO	b1448
galP	1374.05933070028	-0.283186738875548	0.0963927257704943	-2.93784345874605	0.00330503858864637	0.0232473053269194	NO	b2943
moeB	872.013724986151	-0.238954355359615	0.081432795041149	-2.93437496820376	0.00334220177238347	0.0234689295353492	NO	b0826
yfbK	143.15140374255	-0.55708957176251	0.190042901027159	-2.9313884851868	0.00337450494944903	0.0236557357098201	NO	b2270
uvrB	2977.15893480245	0.281572919730786	0.0963365860645332	2.92280359138083	0.003468952596534	0.024235948275448	NO	b0779
hpf	3180.64459272632	0.266051959198138	0.0911949039973403	2.91739941089139	0.00352963474231313	0.0245771546654354	NO	b3203
ucpA	695.422131398445	-0.507328308917601	0.174794619424035	-2.90242520387238	0.00370285571240674	0.0257401192738492	NO	b2426
tauD	160.092301623251	-0.51921281041523	0.17911750719435	-2.89872731341589	0.00374680600775731	0.0260020818264094	NO	b0368
fldA	3702.41889128056	0.218891586874258	0.0755404582794841	2.89767353627118	0.00375941691895806	0.0260226370128075	NO	b0684
yjdC	1792.90864884829	0.380986746035198	0.131491162848717	2.89743232762745	0.00376230896570711	0.0260226370128075	NO	b4135
rsmI	506.051223730441	0.293247325010328	0.101360814209309	2.89310348676535	0.00381455590809331	0.0263401115117924	NO	b3146
ybeQ	376.46898575698	0.319522529170063	0.110686984575316	2.88672178030694	0.00389278287380666	0.0268356294456772	NO	b0644
fpr	1688.358065192	0.267264639467849	0.0926835854780198	2.88362430185906	0.00393127460686193	0.0270560358515373	NO	b3924
yadN	9.89533873245199	-1.6545176200377	0.575207114527885	-2.8763858760608	0.00402257626475641		NO	b0141
thiS	857.93503926348	-0.564409104479271	0.196260197105215	-2.87582053215146	0.00402978762907262	0.0276472394041599	NO	b4407
lsrK	236.496113362856	-0.410185609320646	0.142635319706294	-2.87576464346471	0.00403050116614862	0.0276472394041599	NO	b1511
ybiB	1478.20986293786	0.318355488254087	0.111004116162607	2.8679611104487	0.0041312631061926	0.0281985886360186	NO	b0800
ynjH	106.051630045073	-0.497731143356834	0.173764424134207	-2.86440188109167	0.00417797569051852	0.0284706061012346	NO	b1760
leuD	9019.80897386431	0.333888796263303	0.116798027271782	2.85868523692068	0.0042540065949085	0.028867736638985	NO	b0071
yeaH	1902.83923560311	-0.436891720583234	0.152986696846134	-2.85574974550001	0.00429353404921849	0.0290671554718707	NO	b1784
sixA	1382.6961426963	0.319772933217196	0.112059336208698	2.85360367137686	0.00432264213295347	0.0291893156964116	NO	b2340
mtgA	577.687636068097	0.474287617922692	0.166282371193054	2.85230246910566	0.00434037788479785	0.0292411821784271	NO	b3208
ydhP	634.358162500129	-0.443523708353994	0.155756138179036	-2.84755203576104	0.00440568910162453	0.0296330790465831	NO	b1657
	180.990820558167	0.524005695720437	0.184372738387368	2.84209965260428	0.00448174803356394	0.0299987973214361	NO	b4438
rbsB	1360.10424128403	-0.3125528674485	0.110173155070637	-2.83692399703093	0.00455504535895939	0.0304403192265402	NO	b3751
lipB	539.91137069394	0.518358755856711	0.182780677593945	2.83596035795571	0.00456881165966786	0.0304801009669313	NO	b0630
thiF	3328.03606244051	-0.452041151902165	0.159423147332824	-2.83548003828107	0.00457568744636101	0.0304801009669313	NO	b3992
yfcZ	2355.11696473507	-0.544455137524926	0.192106113614827	-2.83413748412275	0.00459495587599758	0.0305594020599198	NO	b2343
yehY	411.172036804896	0.521323529991413	0.183980473139491	2.83358076591179	0.00460296746545021	0.0305637039705894	NO	b2130
lysS	14856.5668419597	0.203886042914907	0.0719802840956717	2.83252623237655	0.00461817767236206	0.0306157146011223	NO	b2890
pdxY	1368.66347301046	0.281082652245156	0.0993694821960638	2.82866173832482	0.00467430753059192	0.0309383991259274	NO	b1636
gspE	116.973897515213	-0.532884169040327	0.18848143624558	-2.82725015075761	0.00469496366002779	0.0310256356514575	NO	b3326
ycaD	848.690153933624	-0.445613234467134	0.157659924414972	-2.82642044971587	0.0047071434179345	0.0310566696095838	NO	b0898
ycdT	532.496269998229	-0.31518525477243	0.111568300398129	-2.82504307807593	0.00472742598094808	0.03114098066815	NO	b1025
rffG	1399.28296162281	0.339074074105429	0.120177621555101	2.82144104466209	0.00478084240949809	0.0314429413619922	NO	b3788
hupA	11297.2998035202	0.30711156796168	0.10890025249362	2.82011805234036	0.00480059850120223	0.0315229173734007	NO	b4000
bcsB	358.820708687226	0.419873745940485	0.149096617947041	2.81611851242409	0.00486077323500541	0.0318676286339217	NO	b3532
yahB	374.148047363909	-0.389924305773073	0.138556260120572	-2.81419479303036	0.00488995873471982	0.0319786488373158	NO	b0316
sucD	7065.3762356216	0.368917205996186	0.131101240851309	2.81398714154506	0.00489311855703508	0.0319786488373158	NO	b0729
gadB	4535.57268807153	-0.372439529164478	0.132584083296861	-2.80908175327933	0.00496830283365899	0.0323173303443336	NO	b1493
yhhQ	241.305798005794	0.571392277219305	0.203808224666896	2.80357810953502	0.00505389888335442	0.0327713755717513	NO	b3471
torI	170.925567808443	-0.573313995472395	0.204698128629771	-2.80077790310103	0.00509795915542671	0.0330055077925442	NO	b4501
tdk	523.701965000863	0.302358462654755	0.108031021623364	2.7988114720315	0.00512910747015198	0.0331554454846273	NO	b1238
folP	772.982689208118	0.360935477519029	0.129270820402274	2.79208777662155	0.00523691477046972	0.0337471992196419	NO	b3177
yeaK	685.769476159791	0.29368530443576	0.105237080885291	2.79070173711753	0.00525939132012594	0.0338394945403452	NO	b1787
dacC	1965.29795244333	0.373343906846968	0.133842785540027	2.78942122536232	0.00528023399709611	0.0339210078760818	NO	b0839
asnB	4009.99744443727	-0.447706881463265	0.16056188726606	-2.78837580378829	0.00529730543889033	0.0339780797084929	NO	b0674
yedK	144.464634266873	-0.434841508062824	0.155996676479318	-2.78750495123834	0.00531156426029858	0.0340169624695048	NO	b1931
yfeD	662.422154167663	-0.280006280563968	0.100537905024118	-2.78508171118941	0.00535142356317172	0.034219426482531	NO	b2399
ghrB	3733.64866831369	0.374996246195421	0.13478635863021	2.78215280838793	0.00539996082055097	0.0344237133721759	NO	b3553
purR	3394.25615912546	-0.376030882305676	0.135192708622757	-2.78144351227518	0.0054117747745367	0.0344461124452873	NO	b1658
cutC	1246.85311070525	-0.422479065963233	0.151953839585697	-2.78031188362943	0.00543067137005686	0.0344606822411865	NO	b1874
metL	2757.35135001418	-0.550373535998986	0.198233414394664	-2.77639134491849	0.00549660037325826	0.0348257886244607	NO	b3940
menD	827.337263686216	-0.309245534977297	0.111606853189229	-2.77084718492127	0.0055910659693672	0.0353703106293809	NO	b2264
ruvB	1150.37054489396	0.293464931731514	0.106014007740622	2.76817128213392	0.0056371820649076	0.0355914254917249	NO	b1860
yfiH	1437.76302106507	-0.257906361065049	0.0933231332366073	-2.76358446314875	0.00571702938441541	0.0359479877959454	NO	b2593
wecA	3171.48227378426	-0.330874416928604	0.119941973051463	-2.7586207606126	0.00580458540737134	0.0362786944527652	NO	b3784
trmA	1649.88170078812	0.233766100165716	0.0847456420741949	2.75844390866794	0.00580772712996765	0.0362786944527652	NO	b3965
bolA	1867.56236107442	0.408857761124018	0.148223290102814	2.75839080916648	0.0058086707261518	0.0362786944527652	NO	b0435
asnS	13895.6072030359	0.205104285965652	0.0743684492174903	2.75794759906618	0.00581655211349248	0.0362786944527652	NO	b0930
eco	233.678962302872	0.454393715314144	0.164776458004599	2.75763735194175	0.00582207482061245	0.0362786944527652	NO	b2209
creD	195.214789424376	-0.384179326759952	0.13945542561361	-2.75485392604516	0.00587183442761546	0.0365032802976445	NO	b4400
gadX	4293.73710630009	0.374024013168835	0.135790830667438	2.75441288141794	0.00587975411847436	0.0365032802976445	NO	b3516
btuF	727.728756731879	-0.308466437555829	0.112000652324271	-2.75414857998093	0.00588450470340342	0.0365032802976445	NO	b0158
blc	627.939701559953	0.55063504674575	0.200047272439699	2.7525246409532	0.00591376958160214	0.0366300653188789	NO	b4149
mreB	7720.94563591869	0.208069923330512	0.0757339626528136	2.74737932682019	0.00600736108761502	0.0371543196924029	NO	b3251
waaQ	1350.14916053538	-0.300055411416794	0.109247325339518	-2.74656986323725	0.00602220583213454	0.0371907056597594	NO	b3632
yshB	275.164076220274	-0.465383907917328	0.169552305813006	-2.74478076653576	0.00605513336547576	0.0372931171973441	NO	b4686
cobB	1334.05999841171	0.303707310841332	0.110652580781784	2.74469252045975	0.00605676168458071	0.0372931171973441	NO	b1120
luxS	5636.54738015192	0.338551654422223	0.123490614853029	2.74151727906728	0.00611561440625493	0.0375440825236064	NO	b2687
fbaA	36358.905248388	0.334949691732164	0.122281743982008	2.73916351554037	0.00615957300399045	0.0377580915311084	NO	b2925
greA	1171.70405290922	-0.270069561831818	0.0986829570009035	-2.73673965636585	0.00620513787483039	0.0379342516623621	NO	b3181
hisJ	3520.11566052807	-0.381700698829011	0.139476712817759	-2.73666256622884	0.00620659201897442	0.0379342516623621	NO	b2309
chrR	945.097134454406	0.288499706414839	0.105476564901633	2.7352019539496	0.00623420145375195	0.0380469647545156	NO	b3713
gsiC	729.496971354597	-0.518486789802083	0.189717737975748	-2.73293786513711	0.00627721729985848	0.0382532331782859	NO	b0831
pykF	19030.0557023539	0.460957411453801	0.168728446471572	2.73194841233522	0.00629609985000409	0.0383120445418138	NO	b1676
glpE	401.331569398197	0.41329703864749	0.15137521500328	2.73028209167884	0.00632801521036024	0.0384498728008711	NO	b3425
yceQ	1152.60548234622	-0.355214922818337	0.130341486588566	-2.72526370624883	0.00642501477062903	0.0389821802603954	NO	b1085
nudF	725.342457396626	-0.317905252395585	0.116855658006486	-2.72049516316907	0.00651842254878241	0.0393762060807089	NO	b3034
ycjY	171.587682317289	-0.484871087882917	0.17834116212556	-2.71878394255133	0.00655223915484465	0.0395229542043682	NO	b1327
ymfL	90.2335249683423	-0.491281488993051	0.180732002773839	-2.71828719569838	0.006562085215472	0.0395248964357167	NO	b1147
ldrD	111.893583931695	0.547010509325298	0.201686425232326	2.7121830767499	0.00668416644975771	0.040201870676079	NO	b4453
glmS	11197.9836352754	0.207107872347621	0.0763889934596872	2.71122661744349	0.0067034793937512	0.0402596808741931	NO	b3729
hrpA	2963.68835164901	-0.265193576641148	0.0979382961144361	-2.70776179658345	0.00677386217163268	0.0406235953934619	NO	b1413
yeeD	1245.58851168936	-0.538922508623074	0.199095515241451	-2.70685408443028	0.00679241046974166	0.0406760511535756	NO	b2012
ycaO	2727.25776790668	-0.414616568671345	0.153244065768593	-2.70559624342934	0.00681818878859771	0.0407715900182716	NO	b0905
fklB	3009.81565635502	0.23399949523212	0.0867583715080684	2.69714024323703	0.00699378090174804	0.0417014234802505	NO	b4207
clsB	630.08299974851	0.397925249419756	0.147616708825296	2.69566536597629	0.00702481992494359	0.0418019063686918	NO	b0789
ftsX	1375.91079752395	-0.350545214731329	0.130112236033673	-2.69417562419425	0.00705629730115661	0.041893610586266	NO	b3462
tpx	15029.6503007993	0.426457110157874	0.158627901065638	2.68841173143565	0.00717928136821196	0.0425628823972566	NO	b1324
rrrD	191.415087884346	-0.486830631645485	0.181893191785568	-2.67646428580682	0.00744034950645307	0.0439224046255764	NO	b0555
hdeD	1165.20959956715	-0.445412336061784	0.16654021335246	-2.67450321514317	0.00748400586071386	0.0440913504838268	NO	b3511
hha	1996.36916335826	-0.381617072035551	0.142850867783443	-2.67143684849062	0.00755272826736064	0.0443963488803777	NO	b0460
folC	1392.96058624761	0.242629437624699	0.0909122562786736	2.66883088767445	0.00761157637435785	0.0446789843756508	NO	b2315
tktA	9426.11970335955	0.465498076824676	0.174582794706873	2.66634565912554	0.00766808066234259	0.0449470829784205	NO	b2935
nfi	1163.45244750835	0.24384832964033	0.0915182317503155	2.66447815890509	0.00771078733802192	0.045070095003931	NO	b3998
yqaE	212.474299797517	-0.502051939339377	0.188626724171406	-2.66161617101063	0.00777665004350406	0.0453911359782586	NO	b2666
yhiN	608.897997215732	-0.521725953068711	0.196080799371203	-2.66077022707881	0.00779621396813731	0.04544141568507	NO	b3492
yaiW	749.729165555821	-0.247993531084471	0.0932651092903952	-2.65901721416854	0.00783689587205088	0.0456144710645318	NO	b0378
emrA	858.708616474929	0.390699826591205	0.146967938995794	2.65840175252363	0.00785122383835589	0.0456338640464663	NO	b2685
ynbD	104.649904598481	-0.517924582543437	0.195243834741636	-2.65270646434906	0.00798492771665398	0.0462813547822822	NO	b1411
pgpC	754.073079170624	-0.336878783145868	0.12715434695033	-2.64936898521812	0.00806422326464488	0.0466757692444578	NO	b2560
csiR	684.445956948328	0.38705104117594	0.146205330275259	2.64731142460569	0.00811345966423685	0.0468953448559651	NO	b2664
atpD	24785.9025395518	0.255508517486916	0.0965339840440324	2.6468245355995	0.00812514997600505	0.0468975972189443	NO	b3732
lpoA	3081.90142003344	-0.269610951014724	0.101903428656087	-2.64574955495004	0.00815101390547056	0.0469815384829206	NO	b3147
trxB	4680.35803448787	0.310138573268098	0.117310565140443	2.64373948669332	0.00819957374418551	0.0471958821614006	NO	b0888
caiC	222.696545062855	0.334299104493549	0.126601573812819	2.64056041663283	0.00827690335776826	0.0475091963136076	NO	b0037
yjbQ	804.861495307704	-0.291298809217456	0.110356102231972	-2.63962575087273	0.00829976252225977	0.0475746056179255	NO	b4056
bisC	1920.61470175104	-0.249949271439576	0.0947483024759212	-2.6380342962144	0.00833881479543555	0.0477325260704242	NO	b3551
mdtB	443.520228826945	0.374487014611336	0.142122523172872	2.63495895126929	0.00841474587797881	0.048100820101394	NO	b2075
mltC	880.706038773936	0.27745459921045	0.105345306600768	2.63376327017522	0.00844443411850566	0.0482041287369993	NO	b2963
fieF	1042.30194827608	-0.357666920284557	0.136036018502222	-2.62920750123773	0.00855841214851349	0.0487207275944184	NO	b3915
narX	1085.52827380935	-0.245547453269694	0.0934960696700469	-2.62628636836014	0.00863221597369404	0.0490735565627812	NO	b1222
yqaA	778.982211626351	-0.236169357876729	0.089980750759862	-2.62466534100178	0.00867341699149179	0.0492013143634521	NO	b2689
fadD	726.741734504561	-0.429250603793786	0.163572643587237	-2.62422000635367	0.00868476662030892	0.0492013143634521	NO	b1805
rpsK	17030.0238130613	0.548573955230142	0.209087434914971	2.62365816220964	0.0086991045012748	0.0492013143634521	NO	b3297
rlmH	1481.82274115667	0.42796105889745	0.163123486224433	2.62354041593153	0.00870211198621056	0.0492013143634521	NO	b0636
	709.903119265736	0.521913445396693	0.199192700141132	2.6201434341063	0.00878927904990853	0.0495185246839678	NO	b4449
rihC	248.934955022419	-0.450233091374558	0.171867308579457	-2.61965521596801	0.00880187071103613	0.0495185246839678	NO	b0030
yjdM	412.999249914933	0.465353491492717	0.17764991664345	2.61949738162105	0.00880594487151042	0.0495185246839678	NO	b4108
ftsP	2532.20295807595	-0.140011167232484	0.0534707108113404	-2.61846467174304	0.0088326436996493	0.0495663227069557	NO	b3017
ompX	24964.9735237672	0.212698125719822	0.0812369070715195	2.61824499956117	0.00883833224172222	0.0495663227069557	NO	b0814
rplM	34311.7838339074	-0.302620907670148	0.115768255195615	-2.61402322388643	0.00894829538370196	0.050115284537602	NO	b3231
betI	465.383451366086	1.02983351864926	0.394388690355168	2.61121463123559	0.00902212504257935	0.0504298401579477	NO	b0313
smrA	408.416287715422	0.344037428719117	0.13176648565385	2.61096307617175	0.00902876415357954	0.0504298401579477	NO	b1340
puuP	460.350311111977	1.26996537192396	0.486742919127501	2.60910908411448	0.009077829929908	0.0506357449047287	NO	b1296
yihI	790.785014385439	0.347128491156937	0.13312147888082	2.60760693221948	0.00911775871119289	0.0507901995321483	NO	b3866
	18.7618457270167	-1.61622290964744	0.62048562316712	-2.60477092345478	0.00919357045429413	0.0511438570848802	NO	b4436
yqiK	140.510531812875	-0.462422160948404	0.177737276548295	-2.6017173770678	0.00927582591530692	0.0515323661961495	NO	b3051
allD	17.0814101434404	-1.22782786469908	0.47220495844848	-2.60020112608165	0.00931691369704803	0.0516914329448521	NO	b0517
apaG	1297.19578768985	0.271382683500095	0.104452136417731	2.59815349697364	0.00937265861089028	0.0519312860282973	NO	b0050
yhdN	373.733619767066	-0.303068678254825	0.116854588585484	-2.59355393676405	0.00949896383830679	0.0525609332386309	NO	b3293
yhbJ	4472.83128052529	0.159140401562674	0.061421819625934	2.5909424782896	0.00957134883389466	0.0528828815987179	NO	b3205
lplT	943.478093257503	-0.294770734884908	0.113789724400843	-2.59048641199384	0.00958404050821432	0.0528828815987179	NO	b2835
	2163.94009962352	0.762869129840499	0.294535020394757	2.59007953899012	0.00959537586598424	0.0528828815987179	NO	b0668
yigZ	749.367057476925	-0.248871121408296	0.0963564964609664	-2.58281621425612	0.00979975112321784	0.0539031248061924	NO	b3848
pspG	46.5874313306966	0.70441111278263	0.272754844495269	2.58257965715014	0.00980647210329525	0.0539031248061924	NO	b4050
tsaC	1542.94411845458	-0.296057586485717	0.114805019318643	-2.57878608655607	0.00991481627796265	0.0544265708380225	NO	b3282
gatZ	47650.6249320395	-0.678028089319991	0.263001118246674	-2.57804261000919	0.00993617447757915	0.0544717623275475	NO	b2095
rnc	2846.45234453301	-0.24591442406855	0.0957314313013987	-2.56879502087793	0.0102052802864296	0.0558732363966794	NO	b2567
purB	7391.94872061823	0.409701096713382	0.159583736544619	2.56731109061876	0.0102490617420287	0.0560390068898804	NO	b1131
pta	12545.810078073	0.868889107180125	0.338691114744441	2.56543224594405	0.0103047344492784	0.0562692736375069	NO	b2297
lpxH	1990.84465767739	0.259683593511259	0.10136491753822	2.56186854207567	0.01041107169639	0.0567752267280138	NO	b0524
yjgN	28.6233629899758	-1.06488887478701	0.416194402594903	-2.5586333409282	0.0105084511277792	0.0572310658533908	NO	b4257
yffQ	13.5863893323544	-1.28875509938794	0.503790399821634	-2.55811762162244	0.0105240489108545		NO	b2448
pgsA	958.59032150808	-0.214330569328007	0.0839594670387625	-2.55278620609936	0.0106865069931729	0.0581245137898655	NO	b1912
yeaE	693.015157445326	-0.244938078162953	0.0959907303231927	-2.55168470266105	0.0107203484744426	0.0582322593834252	NO	b1781
trxA	7131.21055057326	0.237935629852208	0.0932785820683048	2.5508066758345	0.0107473922991697	0.058302847113143	NO	b3781
yobD	518.47050300137	-0.659694835378407	0.259136144920803	-2.54574611959294	0.0109044463305785	0.0590776139319853	NO	b1820
yedP	678.461098490428	0.434383326444888	0.170958772999697	2.54086595746483	0.0110578303936595	0.059830503433751	NO	b1955
yieE	735.069239836386	-0.480756545207704	0.189388962774096	-2.53846126070796	0.0111341128836346	0.0601289307181937	NO	b3712
xseA	4603.88531671925	0.343695122184147	0.135423949934388	2.53791978708837	0.0111513540082153	0.0601289307181937	NO	b2509
aceB	29737.5800064895	0.511745220839859	0.201652346150169	2.5377598158901	0.0111564522055444	0.0601289307181937	NO	b4014
mngB	359.823373911829	-0.317996933858499	0.125547405642971	-2.53288335374139	0.0113128591959189	0.0608928218716776	NO	b0732
cobC	261.102596476997	0.459724664246892	0.181695623080683	2.53019118706425	0.0114000388875436	0.0612825924654223	NO	b0638
ibpA	489.60787745387	0.455031336776802	0.179894651543893	2.52943226978473	0.0114247222114871	0.0613358307602479	NO	b3687
mraZ	1758.90317861353	-0.201407831048295	0.0797197565963669	-2.52644814343894	0.0115222397364299	0.0617794507831838	NO	b0081
folM	498.091182417528	0.288920834325345	0.114399483519163	2.52554317062932	0.0115519587402342	0.0618588758348027	NO	b1606
evgS	5718.63824048883	0.279248120888336	0.110619436962798	2.52440374454491	0.0115894738371837	0.0619797892065882	NO	b2370
slmA	1167.27886763333	0.208537324361653	0.0826271739137449	2.52383464765897	0.0116082515476972	0.0620003139291423	NO	b3641
purC	6318.26984252376	0.34009718186423	0.134842829911558	2.5221747577331	0.0116631749466339	0.062213593867006	NO	b2476
yqiI	180.691441024086	0.356877165995222	0.141754203833336	2.51757730172723	0.0118165036712534	0.0629343623149683	NO	b3048
uvrC	4382.25262445171	0.182456906592754	0.0724836100754346	2.5172160492954	0.0118286271338977	0.0629343623149683	NO	b1913
yagU	2749.74826744251	0.405197282550559	0.161058536774089	2.51583859301364	0.0118749552016813	0.0630999540166164	NO	b0287
lysP	2899.03771025761	-0.463126576835311	0.184132693658308	-2.51517841635841	0.0118972159438049	0.063130622771862	NO	b2156
yjjZ	92.8491202137332	-0.610750673798775	0.242865835795252	-2.51476570098425	0.0119111512362332	0.063130622771862	NO	b4567
fhlA	686.978420806566	-0.437009232351605	0.173872192898005	-2.51339345911372	0.0119575889571902	0.0632959109341061	NO	b2731
gadA	3691.41697323139	-0.346119557491838	0.138058393039279	-2.50705190660421	0.0121742832267853	0.0643608603709034	NO	b3517
orn	658.024517654752	0.312372447818707	0.124878805608463	2.50140483244289	0.012370168398776	0.0652944005496114	NO	b4162
yhbQ	297.114749280001	-0.338744435957089	0.13544052712872	-2.50105668619522	0.0123823357186854	0.0652944005496114	NO	b3155
yfaA	158.053830046306	0.382581723228201	0.15306563462333	2.49946190841382	0.012438207006336	0.0655057856298154	NO	b2230
cysU	1947.98371489982	-0.789197495827254	0.315985538832403	-2.49757472681635	0.0125046106752979	0.0657720333364847	NO	b2424
ftsI	4973.38799521959	-0.467532454929395	0.187526661278126	-2.49315191633463	0.0126614660942639	0.0664905915049055	NO	b0084
cdaR	190.720547782451	-0.425391880995667	0.170648481850439	-2.4927961642723	0.0126741582345417	0.0664905915049055	NO	b0162
uraA	3092.29287659073	1.05965938511074	0.425160923943931	2.49237247694589	0.0126892887884061	0.0664905915049055	NO	b2497
hisQ	1084.93535682255	-0.632340082943821	0.253761974266795	-2.49186303334402	0.012707503004703	0.066502064904814	NO	b2308
menB	1739.63648617518	0.315757260442039	0.126756589311319	2.49105204043103	0.0127365463034426	0.0665701097724017	NO	b2262
ampH	685.982114148135	-0.408416622027596	0.163984848661308	-2.49057535108707	0.012753644915113	0.0665756306889548	NO	b0376
bcsG	1321.90020060177	0.335323627770224	0.134687536095307	2.48964111670246	0.0127872143736701	0.0666670096114708	NO	b3538
ybjP	1325.45422626193	0.353057290388272	0.141895718064758	2.48814619076204	0.012841093614837	0.0668639127999668	NO	b0865
atpA	38118.4953182915	0.283059589124417	0.113798496389053	2.48737547600537	0.0128689496635964	0.0669249888520365	NO	b3734
aspS	7690.97830300923	-0.252497572646828	0.101600997676538	-2.48518792552305	0.0129483060579851	0.067253404431337	NO	b1866
hemD	1168.88454491704	-0.186440312467453	0.0750798855937381	-2.48322584661747	0.0130198511141001	0.0675404776543943	NO	b3804
ygdR	914.033722907083	0.313032510918355	0.126193812361458	2.48056941192754	0.0131172721736059	0.067880891740616	NO	b2833
yaiA	2004.57258076769	-0.191656279407362	0.0772637923364391	-2.4805445553696	0.0131181867893913	0.067880891740616	NO	b0389
relB	341.522009117663	-0.256163665981875	0.103311494513534	-2.47952725094222	0.013155667691227	0.0679900634104511	NO	b1564
	285.802203012985	0.475726274264948	0.191991141836874	2.47785533078995	0.0132174725526671	0.0682245162855331	NO	b4452
	978.802192885132	0.799635414387885	0.322824287638713	2.47699892792079	0.0132492299955918	0.0683034838282063	NO	b0665
msyB	1301.6477918434	-0.51453817423826	0.207915114308671	-2.47475117886031	0.0133329029386411	0.0686495622771221	NO	b1051
paoC	220.290330858687	0.34952567379212	0.141300542224745	2.47363292658979	0.0133747038453151	0.0687337084736375	NO	b0284
alaS	16184.6474904584	0.157373225259742	0.0636255489654445	2.47342817183726	0.0133823702281203	0.0687337084736375	NO	b2697
mngR	268.228852862801	-0.332489470650916	0.134554279387467	-2.47104344926457	0.0134719449342084	0.0691082465722678	NO	b0730
ykfA	251.956714160692	-0.299738906855965	0.121434019330701	-2.46832731476743	0.013574613118836	0.069548943756999	NO	b0253
yncD	635.767956482991	0.776770296618384	0.314891444793737	2.46678755317468	0.0136331216267802	0.0697625829237211	NO	b1451
yjiG	79.268219718441	-0.553224850799803	0.224488346833767	-2.46438115208477	0.0137250072299535	0.0701462807934815	NO	b4329
kduD	129.81064111469	-0.646749286654303	0.262533863962475	-2.46348900249586	0.0137592116406014	0.0702345981654314	NO	b2842
fdnG	292.300101318355	-0.747333276306788	0.303533262664004	-2.46211327795744	0.013812103536315	0.070417972574579	NO	b1474
ydiS	72.8400406669909	-0.641392974313756	0.261199594176145	-2.45556650398629	0.0140662723170918	0.0716258038232281	NO	b1699
bglB	26.202871419694	0.827864865196356	0.337306939585905	2.45433689034884	0.0141144680423457	0.0717831401663416	NO	b3721
ytfE	178.747195078497	0.549010180810808	0.223778498403292	2.45336430768869	0.0141526923841842	0.071827582697944	NO	b4209
iscS	11115.990618878	-0.531124288025301	0.216499647893982	-2.45323395761543	0.0141578223245586	0.071827582697944	NO	b2530
yhjB	141.09703585433	0.483824181877081	0.197290773845046	2.45234063634968	0.0141930232484189	0.0719182496714754	NO	b3520
yrdD	3142.99189413698	-0.158184734394437	0.0645466780296003	-2.45070295208524	0.0142577560558186	0.0721581556483502	NO	b3283
menF	1826.25136302551	0.255170420756314	0.104194045988194	2.44899234247251	0.0143256493720599	0.0724134529769168	NO	b2265
sdhD	1100.45065376664	1.09945166761228	0.449067765092659	2.44829790306909	0.0143532926389277	0.07246492025736	NO	b0722
tas	4053.85608242247	0.213002354438823	0.0870339479812942	2.44734795306083	0.0143911831097807	0.0725679342716769	NO	b2834
speA	11573.129232134	0.163813174286914	0.0669775583605782	2.44579196818455	0.0144534369889435	0.07279340231082	NO	b2938
yqiA	1172.62389977745	-0.326027015596265	0.133333756187316	-2.44519486226909	0.0144773897645744	0.0728256576036169	NO	b3031
yihR	26.046107771417	-0.802083888750266	0.328232174247129	-2.44364797750257	0.0145396055942552	0.0730500765328804	NO	b3879
feoB	3953.25378201781	-0.815169747961315	0.333679071304576	-2.44297535585396	0.0145667319495669	0.073097868912579	NO	b3409
malS	227.210457540174	0.375722835550208	0.153859647940853	2.44198424069347	0.0146067842376294	0.0732103316257995	NO	b3571
recD	1403.76178004628	-0.314903931220007	0.129005548344037	-2.44101075699636	0.0146462184945216	0.0733194291342155	NO	b2819
kup	917.495041606915	-0.371642039279979	0.152297782999447	-2.44023275953616	0.014677801360212	0.0733890068010599	NO	b3747
creC	369.659803234691	-0.25851871582804	0.10626491881814	-2.4327757335463	0.0149835782036998	0.0748277371183565	NO	b4399
exbD	1346.64018403325	-0.802969529945883	0.330141483543591	-2.43219822400738	0.0150074915619308	0.0748494832386384	NO	b3005
mobA	294.772060846578	-0.407037900821591	0.167406022524506	-2.4314412031503	0.0150388889909237	0.0748494832386384	NO	b3857
ydiH	2002.93319697123	-0.313207163794914	0.128819460095087	-2.43136528878262	0.0150420407279577	0.0748494832386384	NO	b1685
narW	89.5436043623183	0.622339363052231	0.256285402948848	2.42830592726517	0.0151695413875205	0.0753935290517488	NO	b1466
thiG	3118.86557450359	-0.392445518324498	0.162166783797957	-2.4200117257887	0.0155200066347806	0.0770430951367697	NO	b3991
dacA	4227.02867806681	0.187012478057619	0.0774968299663568	2.41316294019775	0.0158147478005463	0.0784124293575472	NO	b0632
ykgE	41.1605040102138	-0.855677087154185	0.35469785023039	-2.41241125819734	0.0158473947470927	0.0784805348453874	NO	b0306
yeeN	2222.55837795667	0.282830247794091	0.117369787100283	2.40973639623658	0.0159640501875677	0.0789640146345719	NO	b1983
ydcA	238.039345210477	0.380450233261138	0.157972293635803	2.40833518653751	0.0160254602393463	0.0791734047539133	NO	b1419
yciF	100.503323433029	-0.797004400871472	0.33114662021025	-2.40680216021967	0.0160928851608471	0.0794119779042989	NO	b1258
yciC	1026.67137960453	-0.257230844000166	0.106901703293808	-2.40623709514893	0.0161178004402485	0.0794404653527685	NO	b1255
flgE	130.089831962781	0.399850021826255	0.16626377160833	2.4049136980255	0.0161762854097887	0.0796341452557807	NO	b1076
ylcG	0.919899863414789	4.58913985585929	1.9085404395829	2.40452848715232	0.0161933440667959		NO	b4509
manY	11630.1100628722	-0.555344148371558	0.231015184333432	-2.40392920480071	0.0162199140839575	0.0797543168820186	NO	b1818
etp	57.737001325838	-0.666475103059223	0.277509948690746	-2.40162598207222	0.0163223875839139	0.0801545225366464	NO	b0982
flgH	35.4752060010084	0.735545549225191	0.306319955762561	2.40123287885082	0.0163399339918079	0.0801545225366464	NO	b1079
	247.473303005018	0.633211651934302	0.263799659604066	2.40035052692896	0.0163793786796338	0.0802531540973793	NO	b1231
fliD	97.0600925574467	-0.423066385017084	0.176444283445008	-2.39773358907908	0.0164968587564154	0.0807334479234952	NO	b1924
fadJ	376.06297247197	-0.548317629874417	0.228751518961843	-2.39700104446467	0.0165298765948428	0.0807997501396909	NO	b2341
prlC	3288.91330417769	0.270583731969724	0.112993552445662	2.39468293644317	0.0166347429688344	0.0812166862596034	NO	b3498
yfeH	788.695222390835	0.293491096779775	0.122638564979307	2.39313870664825	0.0167049244978565	0.0814634978450114	NO	b2410
pinE	9.94406526916047	-1.50098762671978	0.627648273881852	-2.39144707183936	0.0167821034870612		NO	b1158
yeeA	624.310258591515	-0.290652509808828	0.121542896318296	-2.3913574434467	0.01678620140253	0.0817637744372059	NO	b2008
sfmC	15.8748902843189	-1.15675780398353	0.484118100067099	-2.38941242606547	0.0168753465145982	0.0820537699313663	NO	b0531
yidI	121.945996803295	-0.509269751670101	0.21315526505824	-2.38919621117947	0.0168852818123824	0.0820537699313663	NO	b3677
dkgB	189.327743174506	-0.329551318187486	0.138059706849994	-2.38702026613423	0.0169855549108315	0.0824445062923401	NO	b0207
mrcA	1267.32105247423	0.35973791578632	0.150871345542733	2.38440185240097	0.0171069105409176	0.0829042623897197	NO	b3396
ackA	12405.8124629549	0.546517446825657	0.229232792623573	2.38411546869344	0.0171202296067445	0.0829042623897197	NO	b2296
ybeX	5190.45158974312	0.214442715281884	0.0900550281787122	2.3812408881415	0.0172544246991163	0.0833210714509011	NO	b0658
	448.892608806399	0.867577626029412	0.364376237540695	2.38099397448363	0.017265994371914	0.0833210714509011	NO	b2692
phoE	286.738358964458	0.477791790223505	0.200674964929724	2.38092375095632	0.0172692860895199	0.0833210714509011	NO	b0241
betB	883.196828565272	1.10025730072487	0.462185339012652	2.3805543098258	0.0172866126552351	0.0833210714509011	NO	b0312
yebT	2008.92263243485	0.345334168337311	0.145238201162686	2.37770893313731	0.0174205707901019	0.0838122778816555	NO	b1834
smg	2989.61774134816	-0.16659486148716	0.0700704923328451	-2.37753233837448	0.0174289146534623	0.0838122778816555	NO	b3284
yebB	122.74045305325	-0.400107128549418	0.168532238640789	-2.37406879405554	0.0175932722493812	0.0844930495445494	NO	b1862
infB	19144.8493136607	-0.454303472961078	0.191391024393879	-2.3736926765496	0.0176112018930205	0.0844930495445494	NO	b3168
citA	237.262422817187	0.32984996607292	0.139038137915519	2.37237042309456	0.0176743613340613	0.0846981518895545	NO	b0619
treA	978.517691753884	-0.394887030643253	0.166533126420214	-2.37122210536558	0.0177293734498463	0.0847312523884988	NO	b1197
	45.0330205231157	-0.616128315438401	0.259854252225889	-2.37105342768378	0.0177374668682165	0.0847312523884988	NO	b4454
	664.996436486195	-0.677287598534891	0.285723801884446	-2.37042764399728	0.0177675212402175	0.0847312523884988	NO	b2814
zraS	106.981322636259	-0.552288669964607	0.232995196330734	-2.37038650865848	0.0177694984000179	0.0847312523884988	NO	b4003
fadH	112.997510485044	-0.554963097059631	0.234151928208719	-2.37009834300808	0.0177833544169596	0.0847312523884988	NO	b3081
rrrQ	21.719172740091	-0.843997941286808	0.35625162365347	-2.36910623067861	0.0178311310978962	0.0848614610737033	NO	b1554
pyrI	13889.0804186579	0.509766945986927	0.215381573198675	2.36680853620055	0.0179422121433675	0.0852923028579327	NO	b4244
yedR	193.735343168095	0.731755486483928	0.309313196612049	2.36574286030777	0.0179939372374674	0.0854403198346562	NO	b1963
kdpD	590.080135870064	-0.250249042990961	0.105892608960747	-2.36323427524319	0.0181162132529647	0.0858339847740873	NO	b0695
yfcC	497.926448141784	-0.713362710400352	0.301863867337709	-2.36319343779652	0.0181182097980965	0.0858339847740873	NO	b2298
argD	2113.70352946295	-0.511727299609135	0.21683265518939	-2.36001029993463	0.0182744276663848	0.0864753418648765	NO	b3359
nagE	1758.14792620982	-0.281607827115471	0.119409724004459	-2.35833245125795	0.0183572445621232	0.0866478687868776	NO	b0679
bfd	481.860824946685	-1.47083603570378	0.623725697410947	-2.35814564288299	0.0183664855270644	0.0866478687868776	NO	b3337
prmA	953.999089458871	0.209341620370653	0.0887791845986249	2.35800341394323	0.0183735239837234	0.0866478687868776	NO	b3259
yfbO	36.1595428066134	-0.79209841420079	0.33612194718587	-2.35658046382426	0.0184440713208627	0.0868818342583204	NO	b2274
nemR	147.489930025049	0.511925228129253	0.217340319936599	2.35540845931665	0.0185023551553009	0.0870575667738079	NO	b1649
nuoM	2227.25923324191	0.44492998195473	0.189282550548708	2.35061277790758	0.0187425269778623	0.0880877541994661	NO	b2277
viaA	1542.73661104883	-0.591522304072457	0.25180776818964	-2.34910268386547	0.0188187162453926	0.0883457832787097	NO	b3745
dinJ	953.707011928095	-0.283684336525913	0.120807628882002	-2.34823197136829	0.018862769600742	0.0884525354159088	NO	b0226
iscA	3323.80730832795	-0.422892561041913	0.180225877960302	-2.34645859866507	0.0189527716814704	0.0887742691626435	NO	b2528
intA	1409.36101259134	-0.190700114053413	0.0812886772086781	-2.34596158532463	0.01897806334062	0.0887925173208266	NO	b2622
prpC	24.2100442177489	-0.841760877785658	0.358882180753887	-2.34550758696743	0.0190011918699458	0.0888006151579674	NO	b0333
puuR	829.592790909885	1.26668947615507	0.540227020870171	2.34473550418628	0.0190405815163871	0.0888846043790851	NO	b1299
rof	606.203764890823	0.286540534093379	0.122431993429582	2.34040569026743	0.0192628027640157	0.0898209342367023	NO	b0189
ycgB	2485.03789249788	0.56713036539922	0.242627810979396	2.33744995311927	0.0194158003209972	0.0904327399911768	NO	b1188
npr	917.883581280065	0.226221000425573	0.0968022828390529	2.33693869391176	0.0194423720215382	0.090454981938771	NO	b3206
mepA	1960.76429191717	0.192719934680312	0.0826234965653364	2.3325076121405	0.0196740029347254	0.0913618094652522	NO	b2328
fdoG	5433.46430783178	0.832149382589803	0.356782983357609	2.33236847441159	0.0196813150992616	0.0913618094652522	NO	b3894
ykgR	2.74040604274315	-2.93375276367672	1.25817440533202	-2.33175365135688	0.0197136545809555		NO	b4671
gtrS	1115.77028545827	0.593212042582977	0.254440750484585	2.33143488789904	0.0197304396889318	0.0914875136414158	NO	b2352
panM	199.358119424526	-0.410067096441183	0.176069940314877	-2.32900116685354	0.0198590038866361	0.0919808773767183	NO	b3459
cysD	6035.82702209965	-0.93106173321126	0.400563784631476	-2.32437821124506	0.0201052323073428	0.0930175184787878	NO	b2752
rpmD	7705.65431985954	-0.415996106032134	0.179078578358025	-2.32298083805674	0.020180181855636	0.0932603059029948	NO	b3302
etk	585.129391515236	-0.262816645088803	0.113160614095691	-2.32250988728781	0.0202054966565758	0.0932734272800775	NO	b0981
lpoB	2645.7563692201	0.243497200675924	0.104871900839941	2.3218536016388	0.0202408198870211	0.0933326694790415	NO	b1105
treB	210.562699727978	-0.782948752500604	0.337793568710284	-2.31783202827084	0.0204584517094599	0.09423149233547	NO	b4240
rpmH	3549.35999925766	0.450338186957607	0.194389939767487	2.31667434794344	0.0205214779582267	0.0944169994752117	NO	b3703
yeaM	218.421510719556	-0.304337666575149	0.131470185212115	-2.3148797279332	0.020619515077314	0.0947629984173343	NO	b1790
ycaL	209.0287820321	-0.348527530500502	0.150682928885727	-2.31298616955352	0.0207233995592027	0.0951350754100564	NO	b0909
gntP	171.448658319017	0.37947198820845	0.164096960656158	2.31248639030908	0.0207508944619308	0.0951560353779149	NO	b4321
ynbE	84.8729579735471	0.653907387842454	0.283107975692734	2.3097455528846	0.0209022452543577	0.0955767535179202	NO	b1382
rbsK	1074.01107361512	-0.239817670312251	0.103833913734064	-2.30962757434399	0.0209087816467248	0.0955767535179202	NO	b3752
glpF	173.629374777404	-0.441839170233936	0.191307622218934	-2.30957431339715	0.0209117330588606	0.0955767535179202	NO	b3927
yoaB	1254.18308171708	0.195377750912662	0.0846587816286114	2.30782615995778	0.0210088073078929	0.0959147968402151	NO	b1809
ybhA	490.615806204439	0.280922487193906	0.121767999269295	2.30703049142357	0.0210531203353404	0.0959995903068043	NO	b0766
malM	528.308664384959	0.512255837914455	0.222076636050323	2.30666245231838	0.0210736450046985	0.0959995903068043	NO	b4037
hslV	735.421502614601	0.454254623231503	0.197031842565474	2.30548837851198	0.0211392368809364	0.0961853628319997	NO	b3932
panE	853.073930908041	-0.206370764785159	0.089527766737774	-2.30510345901532	0.0211607798230399	0.0961853628319997	NO	b0425
pphA	453.822142850246	0.545879911125422	0.237133791484359	2.30199124177301	0.0213356660932851	0.0968741950625088	NO	b1838
ygfI	190.393886834872	0.342428781372999	0.148849536379706	2.30050284133558	0.0214197485009118	0.0971496789932064	NO	b2921
yciU	1218.5078988597	-0.312395837267578	0.135985658994201	-2.29727045909231	0.0216033458938639	0.0978754208073526	NO	b1248
ydjO	615.757884060612	-0.551664334453995	0.240380630661002	-2.29496167364659	0.0217353208245186	0.0983659557489121	NO	b1730
hscC	109.281117121818	-0.485572570489931	0.211867071281998	-2.29187370907501	0.0219129317639287	0.0990617285624227	NO	b0650
insA	176.799536851426	-0.320746143963823	0.139983219908979	-2.29131851783651	0.0219449983628583	0.0990987412468573	NO	b4516
yqaB	763.076722086055	-0.212684328908128	0.0929628406371735	-2.28784240509837	0.0221467003622407	0.0999008766340207	NO	b2690
fdoI	250.891863688896	-0.360291391420716	0.157554933810194	-2.28676679750795	0.0222094384462092	0.100075102662072	NO	b3892
accB	4408.39159531108	0.224125695309382	0.0980879707988947	2.28494578370774	0.0223160069917864	0.100384777152776	NO	b3255
higA	113.093541833848	-0.484307055130124	0.211972262353222	-2.2847661753173	0.0223265420028944	0.100384777152776	NO	b3082
elfG	159.559990979798	0.432141816195735	0.189384299233315	2.28182493451239	0.0224996780499028	0.101008886343556	NO	b0941
ymgA	36.2882477581398	0.9001291139663	0.394519725216634	2.28158202602426	0.0225140288838046	0.101008886343556	NO	b1165
glgA	3506.90325377227	0.362864002423089	0.159089867535722	2.28087437650051	0.0225558815971619	0.101087374328533	NO	b3429
yjeJ	636.971143376589	-0.282345507830888	0.123851450168961	-2.27971095571111	0.0226248371036775	0.101287026947423	NO	b4145
thiC	10076.2234285684	-0.299570567152919	0.131441920232197	-2.27910978950791	0.02266053973269	0.101337542985629	NO	b3994
waaR	1069.73100568622	-0.303141651489487	0.133261972035291	-2.27477987050355	0.0229191383583661	0.102383664356533	NO	b3627
acrZ	638.116174127929	0.479187082547613	0.210734635621428	2.27388858568291	0.0229726861595648	0.102512524260424	NO	b0762
yohO	40.812148873788	0.622869936031715	0.274155825870031	2.27195586325785	0.0230891762778054	0.102921677285599	NO	b4542
yihS	119.767004098151	-0.51030996335052	0.22477617349366	-2.27030274347522	0.0231892207214281	0.103080678690725	NO	b3880
yjjV	448.363580978967	-0.790770746590901	0.348326375020505	-2.27020060293841	0.0231954144483695	0.103080678690725	NO	b4378
ydeM	25.8908806838381	-1.05479566598869	0.464711087717318	-2.26978803361438	0.0232204469694869	0.103080678690725	NO	b1497
serC	29722.8700712586	0.158886441798396	0.0700024708850447	2.2697261937984	0.0232242011026091	0.103080678690725	NO	b0907
hcaB	136.312146514789	-0.467920427268814	0.206338204630209	-2.26773528492894	0.0233453458730306	0.103430351605903	NO	b2541
prfA	1673.50007203283	-0.195546048500383	0.0862391825122065	-2.26748495062213	0.0233606172163556	0.103430351605903	NO	b1211
dedD	872.621289476524	0.24654694206965	0.108762536945835	2.26683699178912	0.0234001854434505	0.103430351605903	NO	b2314
ybcI	201.023431969923	-0.407145287644369	0.179612651963285	-2.26679625958417	0.0234026747368538	0.103430351605903	NO	b0527
yaiI	390.38037876735	-0.272485789876982	0.120319266155304	-2.2646895928144	0.0235317345746031	0.103890104770854	NO	b0387
ydjA	312.024287343502	0.837459836932422	0.370169487850585	2.26236862955721	0.0236746374390522	0.104409931319943	NO	b1765
rraA	2023.25456143746	-0.260340872385685	0.115166053217056	-2.2605695438309	0.0237859254876221	0.104779178135298	NO	b3929
mnmH	199.788484684663	-0.526759360015226	0.233058768360785	-2.26019970722483	0.0238088590317074	0.104779178135298	NO	b0503
yjbJ	455.459981410492	0.273662681525844	0.121248763750623	2.25703481883491	0.0240058991706094	0.105534408430115	NO	b4045
ypfG	419.133121607018	0.363091674043745	0.160987122259896	2.25540819008848	0.0241077191410345	0.105744518256653	NO	b2466
frvX	60.2874765981126	0.596473980595377	0.26449810876134	2.25511624029638	0.0241260335234376	0.105744518256653	NO	b3898
pnp	17247.0196149847	0.314399375480176	0.13942007996237	2.25505089055346	0.024130134647964	0.105744518256653	NO	b3164
mepM	1980.50263477316	-0.306066133974888	0.135757308973249	-2.25450943518039	0.0241641377771516	0.105781826767067	NO	b1856
yihQ	58.6682699212265	-0.5411236616465	0.240232617840903	-2.252498709417	0.0242907741843078	0.106224144220102	NO	b3878
prlF	345.923696508766	-0.277749977283207	0.123354125033848	-2.25164725709005	0.024344572164351	0.10634734156006	NO	b3129
groS	2267.63424332776	0.309252542162519	0.137454479100625	2.24985423673335	0.0244581997782229	0.106731366014327	NO	b4142
xylA	204.444484692771	-0.357850775459349	0.159181679650395	-2.24806508038667	0.0245720403400149	0.107029091666967	NO	b3565
gshA	6105.16784479342	-0.113736544463969	0.050595189189398	-2.24797152231625	0.0245780058695468	0.107029091666967	NO	b2688
galM	3080.24658655265	0.200740877772051	0.0893184898942893	2.24747281340776	0.0246098261486189	0.107055323392839	NO	b0756
astB	196.092428657584	-0.622646871011216	0.277307981162825	-2.24532618354616	0.0247472003303077	0.107540189917044	NO	b1745
trxC	610.690410615866	-0.246918083700807	0.110065934782378	-2.24336516279094	0.0248732764632322	0.107974997199177	NO	b2582
	395.567798416792	0.815465590263172	0.363604222093212	2.24272860630899	0.0249143207728146	0.108040158001234	NO	b2691
ybfP	147.491513768461	-0.379854022441203	0.169564115959904	-2.24017929908605	0.0250792850172416	0.108548654535363	NO	b0689
abgT	108.322560973245	-0.469238993107348	0.209471567320307	-2.24010828347804	0.0250838939034731	0.108548654535363	NO	b1336
ycgG	162.294836420886	-0.378644036768027	0.169087498602189	-2.23933785701602	0.025133941437747	0.108651934340261	NO	b1168
rclA	227.149585416602	0.5179408649773	0.231376313151332	2.23852155790268	0.0251870631899068	0.108750384101125	NO	b0304
mhpR	330.195837310896	1.00493542995552	0.449005555486332	2.23813584860223	0.0252121975278916	0.108750384101125	NO	b0346
nusB	3740.16340184638	0.183033170503615	0.0817922567241786	2.23778115232647	0.0252353300938274	0.108750384101125	NO	b0416
mak	352.35060217157	-0.506054783158152	0.226257007519707	-2.23663694974873	0.0253100779051233	0.108959360276205	NO	b0394
ypeA	152.417951486768	0.759733386628969	0.339776472268282	2.23597997105902	0.0253530831695394	0.109031393941542	NO	b2434
nudG	124.359643454276	-0.406636268263953	0.181910495481737	-2.23536452466415	0.025393427116107	0.10909184527106	NO	b1759
yajO	1801.46282571732	0.253205200368531	0.113389805755386	2.23305083452356	0.0255455922825598	0.109632066155763	NO	b0419
dbpA	840.044570170621	0.302610045315256	0.135565572504467	2.23220423684845	0.0256014675305787	0.109758357698245	NO	b1343
iaaA	2503.78727221055	0.296869428437699	0.133128879264562	2.22994011575612	0.0257514187283443	0.110287293831402	NO	b0828
ymfJ	313.263549849452	0.440215776594996	0.197640037774019	2.22736132593912	0.0259231349488472	0.110908257770841	NO	b1144
dksA	5336.98587338982	-0.194643074542105	0.0874442288747387	-2.22591104120691	0.0260201406576491	0.111208634118686	NO	b0145
yjhI	15.8772295403014	-1.23233218795768	0.553741043248144	-2.22546658403547	0.0260499319763615	0.111221417388786	NO	b4299
mcbR	488.342384417881	0.693144485388078	0.311546593769604	2.22485014842009	0.0260912995659455	0.111283549022275	NO	b1450
ybaL	2002.18698454033	0.259543622941826	0.116706490519001	2.22390050277084	0.0261551392443348	0.111312560585611	NO	b0478
glpT	61.3654558107054	-0.4891313152782	0.219954576280591	-2.22378330812371	0.0261630269747691	0.111312560585611	NO	b2240
nlpC	1077.29194147533	0.207747217064184	0.0934303186078298	2.22355248445844	0.0261785684654352	0.111312560585611	NO	b1708
zitB	1321.00947909046	-0.267644277294199	0.120461122648824	-2.22183117182507	0.0262947172610635	0.111691992459993	NO	b0752
ubiX	425.174268037295	0.389506157091536	0.175347008054454	2.22134475753686	0.0263276195704486	0.111717404107732	NO	b2311
rbfA	1184.08993528015	-0.336588297224597	0.15165298179604	-2.21946376021329	0.0264551900632799	0.112104702963298	NO	b3167
nanM	392.988839112639	0.590983292672328	0.266320378191369	2.21906899008557	0.0264820313349666	0.112104702963298	NO	b4310
ytjA	1086.77926182746	0.469224795502786	0.211476267905756	2.21880592157932	0.0264999309896375	0.112104702963298	NO	b4568
fliY	8379.64797483418	-0.66193104183567	0.298614217288918	-2.21667624483945	0.0266452232225523	0.112604558425246	NO	b1920
yfgD	1391.01564423464	0.155741039967868	0.0702771229872654	2.21609868685276	0.0266847441701224	0.112656854838258	NO	b2495
rsgA	2646.76974830611	-0.130249675921355	0.0587880176626135	-2.21558203695288	0.0267201402085478	0.11269164823727	NO	b4161
bcp	7763.55328156955	0.379204515972143	0.171207907300951	2.21487734971011	0.0267684841790162	0.112780923190779	NO	b2480
yegD	458.380300942973	-0.367263949026976	0.165995257120152	-2.21249664236575	0.0269323679456107	0.113356315389741	NO	b2069
patD	501.542665079531	0.396257106292438	0.179282582149552	2.21023761227342	0.0270886758840822	0.113898687861136	NO	b1444
pepB	887.25197314324	0.540752223477069	0.244754631194677	2.20936462300056	0.0271492896209878	0.113926583577889	NO	b2523
metN	1799.28489870398	-0.418489129290024	0.189442858660669	-2.20905201836942	0.0271710229546162	0.113926583577889	NO	b0199
flgL	244.602373923083	-0.284198086914926	0.12867823077927	-2.20859492078679	0.0272028289567421	0.113926583577889	NO	b1083
xanP	3780.66223957792	-0.577500423004477	0.261482546683873	-2.20856202575793	0.0272051191146236	0.113926583577889	NO	b3654
yfiE	220.780294811988	-0.358476301503235	0.162361196627916	-2.20789393616478	0.0272516676526876	0.113984363103502	NO	b2577
ybhN	281.302677461077	0.338510315866005	0.153340282332976	2.20757592666312	0.0272738488100668	0.113984363103502	NO	b0788
rspR	1875.45603412361	0.201661666223981	0.09143836263352	2.20543829106203	0.0274233535669748	0.114339639340039	NO	b1540
mglB	333.056633153509	0.70568485650908	0.319975264974016	2.20543565005372	0.0274235387136948	0.114339639340039	NO	b2150
endA	74.0504498562332	-0.559175693220375	0.253573796484286	-2.20517932441425	0.0274415134416092	0.114339639340039	NO	b2945
cyoC	5668.9738012533	0.744365836064377	0.337759639160037	2.20383299175566	0.0275360914390749	0.114618635378296	NO	b0430
yciG	120.402790271143	-0.441049582176986	0.200253115883048	-2.20246052218517	0.0276327947978408	0.114905910231502	NO	b1259
ynfN	37.204772078378	-1.38992346667483	0.631688711758838	-2.20032975229968	0.0277835078544755	0.115416974570644	NO	b1551
ydcJ	315.507027833615	0.438004893295079	0.199185711572746	2.19897747602801	0.0278795239181442	0.115432625969003	NO	b1423
yeeE	1596.7623912846	-0.823178659415348	0.374380918243877	-2.19877301246192	0.0278940663728596	0.115432625969003	NO	b2013
nupG	491.899828759178	-0.333046681522164	0.151472811473146	-2.1987225184713	0.0278976587606758	0.115432625969003	NO	b2964
hsrA	810.302620387845	-0.278981291307372	0.126884067061621	-2.19871019086963	0.0278985358667254	0.115432625969003	NO	b3754
tonB	1338.55709903208	-0.823999707220981	0.374838515137125	-2.19827918942519	0.0279292164708422	0.115444470472107	NO	b1252
cysJ	11071.2967649594	-0.997790368120011	0.454305699566659	-2.19629727091638	0.0280706729481726	0.115897780979823	NO	b2764
dnaE	4634.1272779922	0.209206932909578	0.0952799445012344	2.19570796356696	0.0281128528065899	0.115897780979823	NO	b0184
yhbT	1607.76028610063	-0.274228624695567	0.124920712860129	-2.19522142018685	0.0281477184579828	0.115897780979823	NO	b3157
frdA	10886.6179246593	-0.722970053147529	0.329344116538012	-2.19518132203854	0.0281505935488341	0.115897780979823	NO	b4154
yhjG	834.652749602046	0.546999810118953	0.249394871966236	2.19330816951604	0.0282851834430385	0.11633648294213	NO	b3524
ridA	8163.33165727977	0.457780613632289	0.20891515647172	2.19122739280171	0.0284353412586589	0.116838283389539	NO	b4243
leuO	157.775930473179	-0.380249585429337	0.173973708553045	-2.18567270073109	0.0288395595200414	0.118381970334492	NO	b0076
yhfU	36.3469794575035	0.789139516634724	0.361634421933185	2.18214713194676	0.029098675665102	0.119308362608342	NO	b3378
yghJ	1567.21195091531	0.218523813043812	0.100156614544345	2.18182108129324	0.0291227400776507	0.119308362608342	NO	b4466
waaF	2781.25834447536	-0.156223039352307	0.0717144334863974	-2.1784044265223	0.0293759406313541	0.120226975956726	NO	b3620
	31.6875830104363	1.5960386039389	0.733665602011596	2.17543060430095	0.0295978631793869	0.121015893787641	NO	b0971
ysaB	100.382189944362	0.599877538065873	0.276130835145395	2.17243951676028	0.0298225270863989	0.121814456110783	NO	b4553
purN	2788.49807885331	0.447149913447941	0.2058945466907	2.17174238286	0.0298750997708193	0.121909207521042	NO	b2500
	17.748794298576	-0.830947512920859	0.382998737002788	-2.16958290626115	0.0300384574857364	0.122455401341656	NO	b4424
ydjY	579.285484459679	-0.663388403583007	0.305911866607645	-2.16856054307253	0.0301160634911414	0.122651288997288	NO	b1751
rzoD	200.83859576174	0.514077844712053	0.237164089183319	2.16760406890561	0.0301888239111564	0.122827077677744	NO	b4510
ycbK	3518.31860075286	0.197059099615509	0.0909700573088951	2.1661973779612	0.0302961074211718	0.123038746647692	NO	b0926
rhaT	64.5529481806083	-0.484605000271501	0.223717759194285	-2.16614452968238	0.0303001443551666	0.123038746647692	NO	b3907
gsiD	551.817789052173	-0.518280396060297	0.239400154914138	-2.16491253418855	0.0303943841418036	0.12330077633283	NO	b0832
cybB	1428.06703523473	0.33303908013613	0.154006977826203	2.16249344566688	0.0305801617558544	0.123933272741012	NO	b1418
yfhH	244.474090191406	-0.312782704738304	0.144770130645627	-2.16054722989747	0.0307303314992019	0.124420366557744	NO	b2561
abgR	192.551506525819	0.429918106059916	0.199128493114837	2.15899844032859	0.0308502879354383	0.124784303052699	NO	b1339
yagF	88.6969586901709	-0.568481090096725	0.263667020964128	-2.15605686300096	0.0310792252896427	0.125587911345684	NO	b0269
ybiT	3449.26490910355	-0.238243103541805	0.110560851171865	-2.15485952773157	0.0311728283058015	0.125753858435049	NO	b0820
	442.479551657228	0.823348039297272	0.382107236613117	2.15475646730792	0.0311808964649796	0.125753858435049	NO	b2693
mngA	21.4629348432382	-0.820944747360148	0.381186356186452	-2.15365721788477	0.0312670635407941	0.125858182463312	NO	b0731
mutT	217.314504379377	-0.33348645691236	0.154846906085492	-2.15365269699505	0.0312674183420904	0.125858182463312	NO	b0099
afuC	83.3397586845404	-0.648047224835967	0.300961436985889	-2.15325668074329	0.0312985112693128	0.12586126140276	NO	b0262
gltX	10491.5094503271	0.149191908066896	0.0693677649572404	2.15073828829371	0.0314968624462036	0.126536281850673	NO	b2400
araC	306.591461195946	-0.444668842510595	0.206956313968014	-2.14861211037669	0.0316651608875153	0.126933318069312	NO	b0064
glcD	133.464362193815	1.20287065821248	0.559852420075729	2.14854953748306	0.0316701255287926	0.126933318069312	NO	b2979
ftsB	699.576414872276	-0.264119224815822	0.122941573711922	-2.14833125070213	0.0316874500047728	0.126933318069312	NO	b2748
	28.2961866634338	0.941664085339763	0.438537451726535	2.14728316049724	0.0317707456151354	0.127144256801169	NO	b4425
acrF	258.631733045601	-0.304444465601798	0.141857358300714	-2.14613093919616	0.0318625334886831	0.12722806668417	NO	b3266
malX	345.844477241008	-0.313685047184371	0.146176654917252	-2.1459312183737	0.0318784666803798	0.12722806668417	NO	b1621
ogt	338.871015494494	-0.248821168933969	0.115953723540828	-2.14586613810946	0.0318836600847078	0.12722806668417	NO	b1335
tus	380.40269668107	0.268966665181183	0.125384727670402	2.14513099145706	0.031942375170333	0.127339920227552	NO	b1610
eno	77404.5125216739	0.431055092982363	0.201218712752697	2.142221700385	0.032175646082177	0.128146767025945	NO	b2779
rpoZ	1893.4344793942	0.264082311383529	0.123362884328563	2.14069501390852	0.0322986408740666	0.128513288233343	NO	b3649
zapB	3034.74036445916	0.210783272401428	0.0985465162830082	2.13892160120704	0.0324420182818495	0.128873770231101	NO	b3928
pepQ	4376.62479016401	-0.20376842144096	0.0952720249807356	-2.13880644903016	0.0324513469618072	0.128873770231101	NO	b3847
ybdJ	193.697641328203	0.385405142527561	0.180264508358638	2.13799791227231	0.0325169126782286	0.129010695616299	NO	b0580
yhhX	1951.2973533607	0.309864531397552	0.144968666793547	2.13745865400581	0.0325607051619933	0.129061056754797	NO	b3440
fepD	252.065737595229	-1.10833713930554	0.52008130405128	-2.13108437213937	0.0330821919479494	0.131002954755716	NO	b0590
yjeI	1827.12693971372	-0.215793282046414	0.101315129679714	-2.12992158948617	0.0331780874062004	0.131257447793834	NO	b4144
yciM	2787.12054465748	-0.175207289533046	0.0823317413529783	-2.12806490733489	0.0333317023971226	0.131739585664818	NO	b1280
tauC	44.1693322919183	-0.934009040468812	0.439082563898982	-2.12718317068882	0.033404866884645	0.131860751750405	NO	b0367
sra	5545.78579990928	0.336420358486067	0.158197660132663	2.12658239195161	0.0334547967948766	0.131860751750405	NO	b1480
gpsA	4595.67301822674	0.180788847572911	0.0850210623578474	2.12640071247269	0.033469908498547	0.131860751750405	NO	b3608
yfjH	152.61374629646	0.462058442846096	0.217320039099791	2.12616583707646	0.0334894535770907	0.131860751750405	NO	b2623
ypfJ	1368.48691275283	-0.375783262110533	0.176898178176355	-2.12429130692292	0.0336457921888027	0.132299417278836	NO	b2475
yhcO	130.365280970641	0.488467414279991	0.229968093285442	2.12406602716705	0.0336646228063738	0.132299417278836	NO	b3239
ydeI	151.807854175477	0.519001491514371	0.244402663340571	2.12355088287705	0.0337077164085866	0.132343446637308	NO	b1536
evgA	3852.48655963814	0.190697736160527	0.0899566869429097	2.11988394238609	0.034015833894922	0.133426947697473	NO	b2369
ampC	428.159670466399	-0.709180609917339	0.33480808038802	-2.11817053248968	0.0341606278327434	0.133868371582517	NO	b4150
damX	7844.8949380845	-0.132794246479086	0.0627300761230541	-2.11691511769555	0.0342670523928461	0.134158742858784	NO	b3388
rplR	17636.1151114509	-0.412524487989861	0.194946396368304	-2.1160918882055	0.03433699326588	0.134208159312671	NO	b3304
ygdD	203.881176618361	-0.432643211826173	0.204479729252623	-2.11582445559514	0.0343597403456589	0.134208159312671	NO	b2807
udp	2087.17791288782	0.339158120217293	0.160319050329362	2.11551976836515	0.0343856718909661	0.134208159312671	NO	b3831
purK	3112.99943191661	0.487552171931088	0.230494370361089	2.11524546637428	0.034409031688839	0.134208159312671	NO	b0522
yfdC	345.038240634394	0.346985784859568	0.164081218033729	2.1147197041665	0.0344538439618665	0.134239491570598	NO	b2347
ypfH	453.691506928034	0.318871985340792	0.150810214680081	2.1143924900394	0.0344817585576525	0.134239491570598	NO	b2473
ydgH	3220.97984608272	-0.458400581399585	0.216891655474753	-2.11350031146286	0.0345579683818025	0.134410092581518	NO	b1604
yiiS	389.867360020519	-0.24460665416253	0.11577383166179	-2.11279743143596	0.0346181096257011	0.134517935343314	NO	b3922
btuE	970.159521590408	0.255044898866234	0.120862796855508	2.11020186113301	0.0348409723022197	0.135257282557728	NO	b1710
entC	251.854257902633	-1.01206136834403	0.479884562471694	-2.10896838008563	0.0349473110514989	0.135477843089509	NO	b0593
ulaR	307.029824193965	0.30371297575044	0.144022678591423	2.10878577402411	0.0349630770961118	0.135477843089509	NO	b4191
yccS	1514.46972659598	0.155352811826069	0.0737415410384168	2.10672044058769	0.035141819313462	0.136043423648197	NO	b0960
pepT	3147.29276189355	-0.491297516868925	0.233259302487385	-2.1062290405138	0.0351844617267936	0.136081562130656	NO	b1127
	691.170196943591	0.720364937216751	0.342462977464621	2.10348266708967	0.0354235988699936	0.136845768519086	NO	b3174
dppA	24742.9678225283	0.206110507900398	0.097998375156379	2.10320331915199	0.0354480002790403	0.136845768519086	NO	b3544
fucO	186.526925851334	-0.519804325567803	0.247215050348609	-2.10264029166025	0.0354972250558526	0.136908442362257	NO	b2799
rng	2123.42205926201	0.25816870487943	0.122962050110817	2.09958035545732	0.0357657723470854	0.137816114429345	NO	b3247
malE	1517.86320275959	0.51389498143586	0.245053448993228	2.09707304078818	0.0359871100669337	0.138540358791999	NO	b4034
	401.633749069612	1.06055321242549	0.506137199929379	2.09538680929493	0.0361366211512293	0.138987004427805	NO	b1911
yfeY	598.872081665649	-0.199599968164942	0.0953177406101688	-2.09404846240814	0.0362556633900257	0.139315743582043	NO	b2432
uxuR	349.529368823402	0.243009017851162	0.116083820239349	2.09339266531813	0.0363141166368602	0.139411271085078	NO	b4324
arnA	10726.231000104	0.740795589925603	0.353978299873916	2.09277119583169	0.0363695842626155	0.139495170693026	NO	b2255
yaiL	430.80972815688	-0.295710886941448	0.141419360086512	-2.0910212488626	0.0365261592329066	0.139911869452417	NO	b0354
yahG	115.283290858555	0.341365692184009	0.163270073831277	2.09080380852143	0.0365456545750409	0.139911869452417	NO	b0321
hemG	692.364498150746	-0.225727763218512	0.108028301084286	-2.08952432791102	0.0366605503557269	0.14013523705525	NO	b3850
kgtP	19988.4237477203	0.772574499613411	0.369758634103126	2.08940218931558	0.0366715343233739	0.14013523705525	NO	b2587
lptF	1786.06058034987	-0.37775471349871	0.181047650548799	-2.08649332014883	0.0369339596576462	0.141008217644187	NO	b4261
ycjG	716.409712736512	-0.265174572724686	0.127170048243604	-2.08519676124306	0.0370514437750673	0.141326738664089	NO	b1325
chbG	273.55594872963	-0.235147468680185	0.113495639593162	-2.071863461214	0.0382781763572717	0.145871838276104	NO	b1733
nhoA	157.256706989668	0.300145260876422	0.14491450670038	2.07118850769711	0.0383411831525621	0.145977899158837	NO	b1463
yifK	955.499011458951	0.650495170731438	0.314176790950345	2.07047493471358	0.0384078909220016	0.146097843562151	NO	b3795
aslB	69.5314853705373	-0.539517013032907	0.260894435853838	-2.06795139676786	0.0386445936633749	0.146863611449639	NO	b3800
dppB	2259.85748523167	0.27220856390777	0.13169157841459	2.06701572860495	0.0387326719035728	0.147063667337445	NO	b3543
yhfY	53.9606727854307	-0.855165438769202	0.414149161725245	-2.06487304044463	0.0389350145726944	0.147583563535727	NO	b3382
yeiP	966.836249976508	-0.243402955351056	0.117881371238631	-2.06481272480558	0.0389407233907521	0.147583563535727	NO	b2171
wzzB	6873.95329336773	0.19920919717095	0.0965026972578941	2.0642863135585	0.038990577906163	0.147637680940307	NO	b2027
rpmG	9245.32100147455	0.226870689795344	0.109973848313722	2.06295126772458	0.0391172584526488	0.147982335987687	NO	b3636
yheV	316.950602274435	0.560980946051712	0.272012708577051	2.06233359090576	0.0391759870729645	0.148069532197452	NO	b4551
ycfP	2752.77751962133	-0.194278387540827	0.0942630128294774	-2.06102459182244	0.0393006940257414	0.14840571447391	NO	b1108
yedY	424.754188536486	0.30699281746548	0.148988553818457	2.06051276824629	0.0393495464935018	0.148455107225484	NO	b1971
hyfD	28.3438425278515	-0.707406753255995	0.34352449629612	-2.05926145262784	0.0394691990495267	0.148771277071331	NO	b2484
rem	30.8612641005466	-0.676157003602027	0.328488727646096	-2.05838723431173	0.0395529761784693	0.148951770545052	NO	b1561
yedJ	813.373012383391	0.370417473895177	0.180102692382874	2.05670147955211	0.0397149497706804	0.149426148275905	NO	b1962
secB	4397.00082592177	0.225904577283062	0.109864681822086	2.0562074502604	0.0397625244659296	0.14943393881132	NO	b3609
accD	6396.37384588203	0.270764495963026	0.131718280933304	2.05563338698695	0.0398178671198888	0.14943393881132	NO	b2316
tolR	750.024746081229	0.254974175118777	0.124041283813845	2.05555898229359	0.0398250448976674	0.14943393881132	NO	b0738
	784.597204090087	0.733117797164937	0.356909599197783	2.0540713917831	0.0399687824668922	0.149837802382658	NO	b0664
iclR	2303.40317416971	-0.158067282326947	0.0769797197837054	-2.0533626618943	0.0400374177257757	0.149959642203943	NO	b4018
lspA	1474.8978467988	0.273481608812885	0.133355793148751	2.05076661729897	0.0402896799610573	0.15076841464237	NO	b0027
codA	7125.42382755702	0.620347689356732	0.30257007397178	2.05026122118935	0.0403389466174967	0.150816782398749	NO	b0337
yhjY	882.980985366973	0.282063879003937	0.137624398154332	2.04951943686345	0.040411349207716	0.150951484439263	NO	b3548
yadI	238.160141536683	-0.327117705120789	0.159995690843479	-2.04454072104231	0.040900158852801	0.152579426718416	NO	b0129
dxr	1419.32771306636	-0.422732124493362	0.206782458647269	-2.04433261534269	0.0409206992620716	0.152579426718416	NO	b0173
thiE	3507.71604563544	-0.36190773842001	0.177157407965309	-2.04285975154298	0.0410663235888884	0.152984957714441	NO	b3993
ygaC	126.466952410581	-0.423869949108288	0.207555670718668	-2.04219883581415	0.0411318119273886	0.153091497308218	NO	b2671
metG	8474.82697274378	0.19842237675556	0.0972243561103708	2.04087108101089	0.0412636429622528	0.153444550442069	NO	b2114
mdtJ	210.215051162458	-0.514227780760579	0.252153580118473	-2.03934356402543	0.0414157506621414	0.153872305503927	NO	b1600
ydcH	185.461233475236	-0.518344348411443	0.254340251802453	-2.03799573499692	0.0415503594045745	0.154163686217713	NO	b1426
yabI	328.504403222549	-0.391868052644259	0.192298182814681	-2.03781464238747	0.041568473464487	0.154163686217713	NO	b0065
yiiM	343.997018987566	-0.241712997982291	0.118768715417039	-2.03515712983467	0.0418350650979959	0.155013857282753	NO	b3910
yfeX	2294.5877422884	-0.378354648092512	0.186127329924344	-2.03277320018669	0.0420754419146891	0.155630351461317	NO	b2431
flgG	69.5852756665709	0.481105251295852	0.236675495464075	2.03276325820084	0.0420764468288188	0.155630351461317	NO	b1078
dnaK	15170.3980716643	0.270132396388178	0.133149169373703	2.02879520509821	0.0424791538907304	0.156979954271176	NO	b0014
rsmA	3079.82553547592	0.150143107199853	0.0740225448935465	2.02834295167475	0.0425252581397374	0.157010517152945	NO	b0051
yiaW	4.39555366737436	1.90120707879323	0.937449996338284	2.02806238862811	0.0425538809535869		NO	b3587
rpsH	21997.6986461464	-0.397333969447283	0.196069397598707	-2.02649660943266	0.0427139198277074	0.157566904253321	NO	b3306
uspB	520.61110327441	0.610049665976432	0.30117884535856	2.02553956022427	0.0428119905559747	0.157788419899907	NO	b3494
	1127.22314556095	0.505629291128717	0.250114682570636	2.0215898000547	0.0432187466756125	0.159146227776213	NO	b0744
wcaD	18.5528233068769	0.766950998979077	0.379515988906654	2.02086610682354	0.0432936272934768	0.159216714122915	NO	b2056
	22.6497931220015	-0.755422644545679	0.373848825302429	-2.02066341638113	0.0433146193360894	0.159216714122915	NO	b4426
kefB	681.152108650263	0.739311624509198	0.366100527988671	2.01942244817543	0.0434433302980997	0.159548513926649	NO	b3350
cbpA	2218.84427031146	0.232713925236313	0.115264271103626	2.01895976097481	0.0434914019934451	0.159583835784967	NO	b1000
tufA	110623.354707324	-0.103356322451022	0.0512055270324082	-2.01846028038354	0.0435433468313786	0.159633294478994	NO	b3339
yedE	2077.06297621084	-0.486056295288262	0.241146535917692	-2.01560554638928	0.0438412393507795	0.16050686711906	NO	b1929
yhdT	76.8173843919187	-0.469986362299445	0.233193393769889	-2.01543600657581	0.0438589848947023	0.16050686711906	NO	b3257
ydiN	9.49914148194403	1.48683169490769	0.737917189833813	2.01490318343518	0.0439147943879961		NO	b1691
mprA	1712.46605630033	0.342572611453745	0.170228752484655	2.01242508362167	0.0441751465409212	0.161521460920549	NO	b2684
flgD	79.7842033107712	0.408570668578382	0.203087919803287	2.01179207987421	0.0442418591894577	0.161622989116417	NO	b1075
proV	1427.37177918757	0.349028316194572	0.173832069915114	2.00784766795339	0.0446594816448251	0.163005144086213	NO	b2677
qseC	290.547170219367	0.270640960884159	0.134898314484365	2.00625902494524	0.0448286192938834	0.16347870832128	NO	b3026
nhaB	1907.19611803217	0.135570369544565	0.0676389299344407	2.0043245757431	0.0450353029578621	0.164088241681412	NO	b1186
anmK	286.382542244406	0.340446399497723	0.169940726836112	2.00332436983186	0.0451424833886332	0.16433447900248	NO	b1640
sucC	7662.68203862176	0.302880260691591	0.151368136300481	2.00095124439097	0.0453976443509434	0.165118513634018	NO	b0728
yqeL	8.10239427343396	1.77645075502487	0.888033493715383	2.00043215441401	0.0454536191894394		NO	b4683
ygdB	49.3756625412273	0.477169819639895	0.238647656983879	1.99947414389293	0.0455570767228111	0.165553299824576	NO	b2824
tolB	10488.4548602292	0.163730699266224	0.0819388881165129	1.99820504072995	0.045694435285071	0.165907179731448	NO	b0740
grpE	3551.88468588824	0.138765715609795	0.0695923990125358	1.9939780432745	0.0461544540793275	0.167430930445113	NO	b2614
yqeJ	54.1921493852475	0.959452614127318	0.481509808381331	1.99259204574184	0.0463061369024309	0.16783446999571	NO	b2848
ydcZ	979.742710190805	-0.172671654910805	0.0867224084920239	-1.99108463329505	0.0464715835532695	0.168258663903106	NO	b1447
tqsA	332.748426567848	-0.408319294648687	0.205104416883964	-1.99078742843305	0.0465042620474368	0.168258663903106	NO	b1601
tdcC	203.704978697712	0.294286800963299	0.14785687568957	1.99034911018384	0.046552491645321	0.168286446278817	NO	b3116
yhdJ	183.499556436694	-0.511785826497105	0.257272100523452	-1.98927837669073	0.0466704850372294	0.168566155704527	NO	b3262
yjbM	12.2496375625569	-0.994748968394069	0.500089086452337	-1.98914352530842	0.0466853633085212		NO	b4048
elaD	43.8989700868658	-0.572480196168091	0.287885398197438	-1.98856975641214	0.0467487123651015	0.168701875056671	NO	b2269
yjjL	319.819040507713	-0.197370655952415	0.0992994680532813	-1.98763054648501	0.0468525653890756	0.16892975357486	NO	b4356
fimF	398.225954505147	0.501577080972132	0.252478869161831	1.98661013746317	0.0469656169466345	0.169190373549074	NO	b4318
aspA	5707.91643502515	-0.417628714008951	0.210311579187867	-1.98576186637775	0.0470597718731002	0.169382526689823	NO	b4139
pdxJ	1994.49657434685	0.272268809872456	0.137243510594183	1.98383740472458	0.0472739688086091	0.169919650404296	NO	b2564
nanC	31.7964585201872	-0.698976620201241	0.352362587675372	-1.98368568244595	0.0472908906546895	0.169919650404296	NO	b4311
frwC	11.6962807547323	-0.884179766420032	0.445931776744204	-1.98276914212197	0.0473932223374803		NO	b3949
ytfK	889.580134457952	-0.285680456819222	0.144102944282567	-1.98247480814159	0.047426124185272	0.170117150425142	NO	b4217
lldR	209.523558584114	0.769319701051105	0.388149056134576	1.98202131086562	0.0474768555448059	0.170117150425142	NO	b3604
yiaF	4107.12127593752	0.180149818616433	0.0909033003245426	1.98177423672477	0.0475045141727002	0.170117150425142	NO	b3554
rep	981.681962177152	0.19487524661661	0.0983360806796494	1.98172680128932	0.0475098258657205	0.170117150425142	NO	b3778
deoA	1056.63096007736	-0.32465479991482	0.164274865362654	-1.97629015977648	0.0481219234592434	0.172160329617121	NO	b4382
yahE	33.3500422031693	0.579391684694847	0.293506207743776	1.97403553794897	0.0483777021690862	0.172926325582866	NO	b0319
atpG	15406.8091651436	0.244233581638904	0.123759446246343	1.97345405984411	0.048443853680657	0.173013763145203	NO	b3733
trmJ	2275.41875256998	-0.187676512255529	0.095126667257194	-1.97291167310748	0.0485056264507359	0.1730854254261	NO	b2532
dcuS	670.300495337548	-0.184897392942459	0.0937438416368936	-1.97236842136936	0.048567564031964	0.173157552175817	NO	b4125
ompN	51.9360298757727	-0.596537620396947	0.302569987563992	-1.97156904159499	0.0486588242103541	0.173334008989673	NO	b1377
ldtC	340.111612579882	0.331879812689543	0.168369358092104	1.97114140274856	0.0487077041453976	0.173359324359691	NO	b1113
ftnB	1024.74278681164	0.358635300271187	0.181979158094479	1.97074931012151	0.0487525573022168	0.173361312814888	NO	b1902
nuoF	4126.7429459707	0.356474636612227	0.180914268795697	1.97040641948914	0.0487918104500696	0.173361312814888	NO	b2284
cedA	106.214161410039	-0.38500771859845	0.195446706791132	-1.969885934225	0.0488514448315052	0.173424718606285	NO	b1731
queD	298.540273203683	0.329522985502073	0.167526624036523	1.96698875415906	0.0491845072833895	0.174457867714587	NO	b2765
proS	10905.3912527684	0.131841358904702	0.0670759848364031	1.96555233928001	0.0493503441515404	0.174804131728159	NO	b0194
groL	20435.2041655117	0.279371775443404	0.142159502601958	1.96519944379403	0.0493911583247657	0.174804131728159	NO	b4143
rlmN	2621.50927219472	-0.225843445163	0.114930147939095	-1.96504963417155	0.049408493136658	0.174804131728159	NO	b2517
yciB	871.139621695261	-0.179308440807473	0.0912707636596459	-1.96457697534037	0.0494632190237785	0.174848687349813	NO	b1254
nudB	1588.25236865535	-0.196485511730716	0.100067921539095	-1.96352146330882	0.0495856130273157	0.175132165160306	NO	b1865
purD	3976.32671036224	0.591348397802497	0.301395866804504	1.9620322072501	0.049758734662884	0.175594174193001	NO	b4005
fucU	313.376185764435	0.254438157484039	0.129745031024344	1.96106282818877	0.0498716942535778	0.175843272007092	NO	b2804
nrdG	210.675112654767	-0.40213120446814	0.205197002461253	-1.95973235303023	0.0500270815861913	0.176122482175534	NO	b4237
	13.6155914257664	-0.800965038461377	0.408712035357865	-1.95972951410657	0.0500274135799751		NO	b4422
	1513.11372775576	0.600069513505122	0.30621132349339	1.9596581428122	0.0500357605987843	0.176122482175534	NO	b4164
rcsA	211.493940831463	0.345013872485495	0.1760932442983	1.95926807902435	0.0500813999864444	0.176133737240461	NO	b1951
ptsN	2834.36577656816	0.139480919334362	0.0712047026004922	1.95887229691761	0.05012774410952	0.176147449665121	NO	b3204
narU	186.198437756351	0.333538445755164	0.17032379013919	1.95826105961237	0.0501993875963064	0.176178205141779	NO	b1469
chbA	77.4035701753916	-0.450282898932976	0.229962217505879	-1.95807339056237	0.0502214016102951	0.176178205141779	NO	b1736
dgoD	80.6038170602388	-0.366994359882018	0.187468992602793	-1.95762699093178	0.0502737978364973	0.176213058295155	NO	b4478
fadL	1580.42930559438	-0.277773378862814	0.142204263904508	-1.95334071733139	0.0507792357793463	0.177775785283414	NO	b2344
	141.897862039491	1.55221283059844	0.794734808648955	1.95312047956877	0.0508053208062961	0.177775785283414	NO	b1984
frsA	1459.79711172191	-0.177282914431101	0.0908714459145736	-1.95091992481071	0.0510665720463369	0.178302924568922	NO	b0239
ribC	2182.88717475139	0.169088892814768	0.0866845846743025	1.95062240247307	0.0511019802628444	0.178302924568922	NO	b1662
insA	151.306828132177	-0.275557102690345	0.141287140496283	-1.95033392085385	0.0511363321686772	0.178302924568922	NO	b0265
insA	151.306828132177	-0.275557102690345	0.141287140496283	-1.95033392085385	0.0511363321686772	0.178302924568922	NO	b0275
sugE	599.986776390662	0.275348770207145	0.141201260540562	1.95004470323441	0.0511707911232738	0.178302924568922	NO	b4148
lptE	3431.40451408476	0.212512075928864	0.109030176829361	1.94911245775066	0.0512819962631442	0.178540507124202	NO	b0641
cohE	785.91945317255	0.198381368206592	0.101808373806887	1.9485761415155	0.0513460636601096	0.178613716839443	NO	b1145
queA	1055.24032254104	-0.322124760963754	0.165472417889804	-1.94669761324376	0.0515709979399803	0.179245930863416	NO	b0405
yegW	241.395125650347	-0.260437758007887	0.133931791541927	-1.94455517252122	0.0518285389919193	0.179899635075311	NO	b2101
rnk	953.507690731885	-0.296118466089445	0.152292029117501	-1.94441211273753	0.051845774349415	0.179899635075311	NO	b0610
astD	157.982961601185	-0.707354197625438	0.364295174151343	-1.94170619820391	0.0521726779334828	0.180882717981582	NO	b1746
nanA	120.721344935497	0.633674917409625	0.326450862011366	1.9411035201603	0.0522457221822801	0.180942606205786	NO	b3225
exbB	3321.58178865985	-1.02768037039141	0.529506113526462	-1.94082814936195	0.0522791254261562	0.180942606205786	NO	b3006
cspE	60478.1609046328	0.24837751607567	0.12799763621273	1.94048517945183	0.0523207536016731	0.180942606205786	NO	b0623
	7.61483192482422	-1.24570297891462	0.642003682239324	-1.94033619023738	0.0523388458893832		NO	b4614
yqhC	272.858003053205	-0.30389823588151	0.156678044264131	-1.93963511166372	0.0524240505819776	0.181148884192512	NO	b3010
bglX	1545.21552640189	0.232898353911607	0.120129229145163	1.93873177717785	0.052534007147258	0.181377811698104	NO	b2132
ycfJ	231.552534655073	0.408227150915798	0.21064708243035	1.93796726831371	0.0526272160181426	0.181378477340013	NO	b1110
fbaB	4871.03932402401	0.247015103164072	0.127470257530858	1.93782540295154	0.052644527431228	0.181378477340013	NO	b2097
ygcE	80.7945921773269	-0.378416374475741	0.195296044729563	-1.93765508666474	0.0526653169143892	0.181378477340013	NO	b2776
sucB	8961.47100104112	0.236629855923962	0.122379886545013	1.9335681916728	0.0531662412886124	0.182951825329802	NO	b0727
ybdD	128.353368304059	0.462906402006776	0.239631054292195	1.93174629796658	0.053390827298132	0.183572438514704	NO	b4512
ppk	2070.47767393435	-0.355876210294837	0.18429791380042	-1.930983389645	0.0534851065839084	0.183714916487302	NO	b2501
hemL	3000.1697896596	0.167129208512396	0.0865642806018317	1.93069482412887	0.0535208033814816	0.183714916487302	NO	b0154
ydhW	107.968676010681	1.33222720906493	0.690319055197392	1.92987170067903	0.0536227366304314	0.183912691749	NO	b1672
yraJ	737.587311995612	0.173274843983584	0.0898541060518793	1.92840206861042	0.0538051347352626	0.184385886995326	NO	b3144
ykgF	150.605285190335	-0.304306221167264	0.157925033145376	-1.92690300648624	0.0539917187632601	0.184685037085804	NO	b0307
surA	6957.49369872274	0.162049005914536	0.0841083582709444	1.92666946836028	0.0540208351576109	0.184685037085804	NO	b0053
malK	191.166586002582	0.657356333615361	0.341195155927444	1.92662856490011	0.0540259361499197	0.184685037085804	NO	b4035
yebW	160.720936691581	0.483622668502976	0.251141944774025	1.92569452680688	0.0541425277018591	0.184931267459025	NO	b1837
aceK	5882.42645025774	0.514951107572196	0.267514036850229	1.92494985921243	0.0542356313969823	0.185096932810425	NO	b4016
narK	428.811191020287	-0.618008270185297	0.321253031094862	-1.92374300120707	0.0543868051399781	0.185458079568794	NO	b1223
sdaA	780.161722351959	0.173422991367967	0.0901929996375944	1.92279879885136	0.0545053230126215	0.185458079568794	NO	b1814
metK	10258.3807946709	-0.420612392911474	0.218750497903399	-1.92279513392111	0.05450578346026	0.185458079568794	NO	b2942
gfcB	39.3668892427763	-0.654455372008093	0.340386987951373	-1.92268034670464	0.0545202065238382	0.185458079568794	NO	b0986
ftsZ	9531.94208198266	-0.273674037748536	0.14244380721714	-1.92127719060016	0.0546967711588678	0.185710355484989	NO	b0095
yjfZ	157.69107622834	-0.396044706312872	0.206151428787514	-1.92113490865536	0.054714701654375	0.185710355484989	NO	b4204
pmbA	2168.82476818839	-0.238488437208066	0.124146483507533	-1.92102450645406	0.0547286180140099	0.185710355484989	NO	b4235
	141.388577306077	1.46848796823724	0.764873352016377	1.9199099620427	0.0548692733663177	0.185988780135686	NO	b1989
yafK	5140.47863789902	-0.29904749966408	0.155781134561113	-1.91966440934325	0.0549003025701725	0.185988780135686	NO	b0224
yigB	1081.23021775386	0.161400265182846	0.0841208810621669	1.91867064568152	0.0550260287255778	0.186262658410398	NO	b3812
lysU	1411.62937033383	0.173940703311572	0.0907028760009685	1.91769777299802	0.0551493442915293	0.186516005347884	NO	b4129
fliI	39.1684513215285	0.798114074918323	0.416254283905645	1.91737143803002	0.055190760136675	0.186516005347884	NO	b1941
dhaL	1759.00147626961	-0.556340167109558	0.29027295130033	-1.91661043379113	0.0552874414863258	0.186690709656837	NO	b1199
iscU	4198.12230137654	-0.392378301912248	0.204855200793307	-1.91539341150605	0.0554423507473439	0.187059582423933	NO	b2529
rpsD	27858.2563522619	0.303332269269398	0.158394372160603	1.9150444875771	0.0554868303527377	0.187059582423933	NO	b3296
yafW	53.0494954206381	-0.50158596636172	0.261995569245261	-1.91448262963628	0.0555585165328728	0.18714922371057	NO	b0246
wecB	1767.32496961794	-0.149065827639564	0.0779148061257472	-1.91318999625034	0.0557237337238661	0.187553523888114	NO	b3786
ybfD	41.299516240451	0.588789590057364	0.307944313213413	1.91200020521021	0.0558761677319661	0.187834752459094	NO	b0706
ydfU	50.5796473401697	-0.556473522666009	0.291068290702874	-1.91183148573908	0.0558978118763808	0.187834752459094	NO	b1560
	1435.76333973456	-0.465888360394223	0.243859034060648	-1.91048226771191	0.056071147374034	0.188264774759095	NO	b0743
ycaR	262.223664489664	-0.492219087102866	0.258014388693272	-1.90771952523941	0.0564274767394205	0.189253845069383	NO	b0917
ybiA	109.780516484601	-0.447764879242575	0.234740131578945	-1.90749181331181	0.0564569301676859	0.189253845069383	NO	b0798
uhpT	570.291378477559	-0.342735210479571	0.179739671117403	-1.90684231449218	0.0565410099895273	0.189382721111008	NO	b3666
glcB	1548.33214959048	0.207893758927643	0.109135909484857	1.90490700914981	0.056792159981331	0.19007053542139	NO	b2976
fumC	1150.47762812694	0.580464031400144	0.304983220785695	1.90326546458772	0.0570059147948991	0.190532687320139	NO	b1611
gspH	25.7525968736161	-0.72081818417599	0.378751736709114	-1.90314159464723	0.05702207172328	0.190532687320139	NO	b3329
ycgZ	60.1301481978359	0.757823132651332	0.398512273340194	1.90163059797259	0.0572194648343948	0.190978595104533	NO	b1164
purM	4582.64979685473	0.310535189842189	0.163320065215933	1.90139031252294	0.0572509074839723	0.190978595104533	NO	b2499
feaB	357.536820515725	0.268227589035754	0.141093373668797	1.90106439488358	0.05729357853136	0.190978595104533	NO	b1385
purF	6131.45320876682	0.439403347230569	0.23137937095058	1.89906016869767	0.0575565653916223	0.191701241071615	NO	b2312
fetB	280.153577739515	0.312618055630185	0.164933699816709	1.89541649752354	0.0580372447608226	0.193147205900091	NO	b0491
aroC	4471.03274528914	0.117996238345967	0.0622711896775795	1.8948768918165	0.0581087132671952	0.19323009620101	NO	b2329
mltD	10148.86764259	0.443531200608278	0.234165998742604	1.89408882156204	0.0582132212342744	0.193422632603874	NO	b0211
yfjW	524.496214051812	0.332030057742579	0.175414353286703	1.89283289264191	0.0583800958225269	0.193821918130789	NO	b2642
gapA	130603.342650283	0.441501824518638	0.233347385627098	1.89203673026867	0.0584860871324878	0.194018594404336	NO	b1779
yfiM	2797.03727583992	0.610999976642485	0.323167629186039	1.89065958797113	0.058669800315545	0.194462681815171	NO	b2586
rraB	4819.5972979923	-0.196864318604168	0.104142762812632	-1.89033124614098	0.0587136723649178	0.194462681815171	NO	b4255
acrB	10784.163320021	0.251202344328726	0.133170460800894	1.88632180753886	0.059251602311569	0.196087838590918	NO	b0462
ribA	2019.53942051641	0.211542768925417	0.112331691496715	1.88319757413787	0.0596735976888537	0.197327036182265	NO	b1277
yidF	133.185733603517	-0.439973964462627	0.233797071528681	-1.88186259813204	0.0598546738406912	0.197768229648781	NO	b3674
yegL	18.8805776329683	-0.747989362624501	0.397693664186109	-1.88081790077114	0.0599966942409953	0.198079778122618	NO	b2073
nrdF	116.865008354493	-0.777317837347065	0.41362492521408	-1.8792819048435	0.0602060111344832	0.198612834823613	NO	b2676
torD	248.943269109233	0.295312652446819	0.157199361293267	1.87858684677409	0.0603009285211438	0.198767953425534	NO	b0998
sufS	598.266244027258	0.210097849344242	0.111990989372551	1.87602458484699	0.0606519041105503	0.199766192110146	NO	b1680
ynfC	725.242807471449	0.198737894479211	0.105995583378163	1.87496391967738	0.0607976873604697	0.200028893423484	NO	b1585
mog	338.838560020042	0.268805415984623	0.143382527766203	1.87474317946837	0.0608280634940812	0.200028893423484	NO	b0009
dsbC	1343.55076186079	-0.182412882482884	0.0974079848592864	-1.87266868056447	0.0611141508066373	0.200810550948175	NO	b2893
yfcA	1517.16571160382	0.250829397284821	0.134073026075138	1.87084161988147	0.0613670368826202	0.201481964448476	NO	b2327
mdlB	424.468574699604	0.202695513519192	0.108367312033666	1.87044884398555	0.0614215145628851	0.201501411411837	NO	b0449
allC	125.429129168016	0.343895132046678	0.184002814943304	1.86896669027939	0.0616274487884441	0.202017308429734	NO	b0516
yidH	154.778180316116	-0.274301612987627	0.146797166805681	-1.86857566093715	0.0616818745941568	0.202036132253947	NO	b3676
ytfJ	81.5388235080364	-0.44979067825738	0.240774638386678	-1.86809824021011	0.061748378808553	0.202094457457015	NO	b4216
yagE	34.2589805889841	-0.835002508613451	0.447713277412579	-1.86503852072266	0.0621760049774847	0.203333664819986	NO	b0268
entH	45.1511065570149	-0.566800120407529	0.304139483157061	-1.86361900310992	0.0623752270953614	0.203824560980905	NO	b0597
yecT	84.989808386419	-0.50498172854302	0.271167711627917	-1.86224873717978	0.0625680375580856	0.204293749697919	NO	b1877
yjbF	12.879080123584	-0.996440007666006	0.535255696032382	-1.86161495347398	0.0626573839919218		NO	b4027
mdtM	284.652294714213	-0.224006033843406	0.120500265939562	-1.85896713253527	0.0630317972955894	0.205646194006837	NO	b4337
uhpC	171.202217447878	-0.386463275894484	0.207951301030104	-1.85843163269528	0.0631077436759946	0.205732235864397	NO	b3667
casE	152.783169040799	0.367094343897811	0.197734255737334	1.85650353060448	0.0633818202525639	0.206463543208901	NO	b2756
sgcX	225.520245286797	-0.280150238854036	0.151079471087074	-1.85432366712862	0.0636928681301655	0.207314041364853	NO	b4305
ymiB	23.4080475571481	-0.856104088795122	0.461887300355216	-1.85349129135339	0.0638119732232679	0.207538941125832	NO	b4672
yfgG	1586.4043691526	-0.353550526068636	0.190787850600782	-1.85310817725197	0.0638668550116177	0.207554775488029	NO	b2504
wbbJ	2143.01554973546	-0.310310197712369	0.167544287894205	-1.85210848792597	0.0640102459146372	0.20785799729714	NO	b2033
cca	1668.01902418797	0.136409568395525	0.0736659483289109	1.85173165471881	0.0640643661068373	0.207871086273163	NO	b3056
paoA	97.4129458880739	0.393124241950085	0.212475700521257	1.85020800489492	0.0642835756657051	0.208419405478653	NO	b0286
eutB	2676.35824710798	0.20123365610685	0.108951305969186	1.84700545180949	0.0647463501554417	0.209755935320127	NO	b2441
insK	60.498354778263	-0.470180121182852	0.254764940168829	-1.84554484173243	0.0649583217740244	0.210278498722466	NO	b3558
	60.0024909340049	0.885258236157438	0.480004176815179	1.84427194369665	0.0651435181619994	0.210713640196646	NO	b1954
mdlA	464.800314982052	0.229269312691051	0.124420318829834	1.8426999291379	0.0653728343832096	0.211290703029844	NO	b0448
yliI	563.986128871222	-0.383485014125497	0.208291504147981	-1.84109772356845	0.0656072392217934	0.211741759501593	NO	b0837
	163.832151403686	1.21057742122223	0.657547774410202	1.84104861781044	0.0656144343901321	0.211741759501593	NO	b1977
emrB	809.946335499892	0.274705426270463	0.149481043397665	1.8377275139809	0.0661025674340247	0.213151246970631	NO	b2686
tktB	5429.49499026533	0.261306487517921	0.142244990312639	1.8370171557086	0.0662073628049681	0.213323412764455	NO	b2465
livJ	7165.35450079391	0.796749505757688	0.434703314836607	1.83285813234979	0.066823671416454	0.214997991837249	NO	b3460
symE	47.007473740145	-0.471020158920832	0.256993797971215	-1.83280749434112	0.0668312042633228	0.214997991837249	NO	b4347
flc	556.769578269273	-0.205552049791916	0.112172567067933	-1.83246274169183	0.0668825078221417	0.214997991837249	NO	b0624
fixX	3.00431535281738	-1.99358454621118	1.08865921221626	-1.83122920730419	0.0670663389905237		NO	b0044
livG	2050.4844842395	0.439128327654105	0.240157884101805	1.82849848672032	0.0674747725807221	0.216733983134672	NO	b3455
nth	696.464630773744	-0.289528416812436	0.158383208741796	-1.82802469474172	0.0675458455303309	0.216794477146847	NO	b1633
ybhS	340.947857232394	0.339630287431798	0.185965326689294	1.8263097399831	0.0678036189274559	0.217186818476312	NO	b0793
ydfR	19.4095405828926	-0.801955075621243	0.439136644458189	-1.82620850649051	0.0678188605058231	0.217186818476312	NO	b1555
yfaY	1716.9364542061	0.142726406747053	0.0781562667991666	1.82616714682404	0.0678250883723616	0.217186818476312	NO	b2249
murC	2744.29781199314	0.207013318254869	0.11344960177176	1.8247161296462	0.0680438779326884	0.217617126248125	NO	b0091
aroP	15353.5026274302	0.134158238509357	0.0735282613300689	1.82458059095291	0.068064344547004	0.217617126248125	NO	b0112
glcA	289.249596110323	0.217462495885564	0.119249678174623	1.82358979256215	0.0682141108984398	0.217695820659011	NO	b2975
xylE	335.832090204417	0.387710240080035	0.212662774645392	1.82312226823208	0.0682848746192917	0.217695820659011	NO	b4031
hycG	47.2406760465464	-0.528353882249848	0.289825661753592	-1.82300586860749	0.0683025020571974	0.217695820659011	NO	b2719
katG	6759.41215907709	0.196812708421745	0.107994064752238	1.82244004680513	0.0683882428218901	0.217695820659011	NO	b3942
msrA	1772.81871669576	0.227237725384394	0.124706848287152	1.82217519330738	0.0684284072992625	0.217695820659011	NO	b4219
ssuB	212.484509620549	-0.309424607308256	0.169814135292617	-1.82213693091608	0.0684342113132998	0.217695820659011	NO	b0933
ascG	277.024403386506	-0.718001198041193	0.394074773163586	-1.82199228912108	0.0684561556530143	0.217695820659011	NO	b2714
hisP	624.575275925693	-0.597117575227033	0.327957183319416	-1.82071808637735	0.0686497214338095	0.217905628655861	NO	b2306
xerD	1069.70317783634	-0.173628181317402	0.0953733249056722	-1.8205109393966	0.0686812318650807	0.217905628655861	NO	b2894
degQ	928.122842106346	0.257104110210224	0.141235223952374	1.82039652018339	0.0686986419872319	0.217905628655861	NO	b3234
emtA	557.533516095424	0.219535063905348	0.120611977969316	1.82017630090768	0.0687321609422944	0.217905628655861	NO	b1193
rpsO	20014.0037083394	-0.181155264014681	0.0995811404661273	-1.81917241725406	0.0688851295571273	0.21822388371151	NO	b3165
ybdN	55.5588021696479	0.494312683514528	0.27193826137247	1.81773863309906	0.0691040899998645	0.218750551868373	NO	b0602
ypfM	94.219294670974	-0.815864692172821	0.44931456213185	-1.81579846489241	0.0694012928731481	0.219523906572839	NO	b4606
yciO	998.061597486262	0.235152532472235	0.129590591417583	1.81458028626861	0.0695884343039669	0.21994821200416	NO	b1267
rnt	752.723771127901	0.2593543562179	0.143022768231956	1.81337810352878	0.0697735243901457	0.2203118759184	NO	b1652
yhcN	295.112483046202	0.48781619967337	0.269044428381743	1.81314366035195	0.0698096667066739	0.2203118759184	NO	b3238
yihA	1645.96187875134	-0.154169850611664	0.0852052634337458	-1.8093935092583	0.0703898908311709	0.221974199809543	NO	b3865
lysR	300.067474183511	-0.266022917718147	0.147105750083462	-1.80837878578652	0.0705475673539551	0.222302509125979	NO	b2839
yjbT	47.2676558894056	0.461044561462463	0.255071821920658	1.80750879493805	0.0706829846424519	0.222433680456156	NO	b4620
fxsA	380.557477963135	-0.230564281342884	0.127565221249904	-1.80742273704211	0.0706963914510047	0.222433680456156	NO	b4140
	889.529958972224	0.486273817327443	0.269532160894848	1.80414023956552	0.0712093249001734	0.223877801769485	NO	b0746
talA	2995.21075403958	0.327866525122152	0.181965285604024	1.80180809781282	0.0715756032497964	0.224859010966431	NO	b2464
yihF	163.684174016783	-0.314524948058741	0.17468066396485	-1.80057105875228	0.0717705142004062	0.225169569452726	NO	b3861
yieK	95.5710934609883	-0.390736359291273	0.217016428109442	-1.80049207654558	0.0717829735869775	0.225169569452726	NO	b3718
ybiW	195.395391836485	0.30341670886616	0.168567505088439	1.79997152302262	0.0718651348648403	0.225257031487226	NO	b0823
ydeJ	256.283885321515	-0.391347975227096	0.217480353685819	-1.79946357725927	0.0719453804476871	0.22533836140219	NO	b1537
yhhN	758.616635266313	-0.212740247081356	0.118421599841081	-1.79646489632675	0.0724206107660479	0.226655757676545	NO	b3468
ldtE	1957.43849116872	0.210644329410222	0.117322537702595	1.79542936536364	0.0725853172954124	0.227000050320996	NO	b1678
tsaE	388.856023006631	-0.228430705536319	0.127285020497757	-1.79463934281523	0.0727111805487098	0.227157855018827	NO	b4168
ydiE	190.576157220176	-0.49123216267955	0.273802004578905	-1.79411455893116	0.0727948857301404	0.227157855018827	NO	b1705
ebgR	713.813209601962	-0.213559928584478	0.119058312490928	-1.79374227734625	0.0728543139735769	0.227157855018827	NO	b3075
plsB	3931.28578403122	-0.150576013914657	0.0839483315036142	-1.79367488570245	0.0728650761138056	0.227157855018827	NO	b4041
ptsG	30589.1765305396	-0.33908220521106	0.189072580192991	-1.79339703760826	0.0729094609361632	0.227157855018827	NO	b1101
bluR	1917.68353727137	0.23343895699346	0.130235684240329	1.79243467990452	0.0730633637477327	0.227466586311396	NO	b1162
mqsR	287.765321249367	-0.297475577600699	0.166234372778307	-1.78949499209419	0.0735351332803911	0.228676356930467	NO	b3022
rlpA	3751.98575337923	0.151619457227973	0.0847354616666126	1.78932709217438	0.0735621533740178	0.228676356930467	NO	b0633
hokB	210.57776172248	0.358850936947732	0.200845194362989	1.78670412347122	0.0739853222859572	0.229746139071914	NO	b4428
	148.607701582835	1.4022695175725	0.784921955510482	1.78650820980096	0.0740170091419637	0.229746139071914	NO	b1986
dinF	825.128754845058	-0.166580868024088	0.0932707483402083	-1.78599261814088	0.0741004533713098	0.229827912616012	NO	b4044
yohD	263.694279968276	0.299212563930974	0.167564007428108	1.78566130354306	0.0741541144561059	0.229827912616012	NO	b2136
yjgA	1030.15905434717	-0.222300530208757	0.124569769661472	-1.78454636957968	0.0743349270972653	0.230216378696754	NO	b4234
alr	1288.75255564716	0.258875490791917	0.145111682910161	1.78397414736199	0.0744278661331958	0.230332322485282	NO	b4053
soxR	94.1917602934302	0.436724757318403	0.244928857311261	1.783067794104	0.0745752682491753	0.230616515077554	NO	b4063
rpsE	28817.9898239022	-0.329906041896735	0.185113305703028	-1.7821843796901	0.0747191692042227	0.230889465523101	NO	b3303
hemN	2227.28055145018	0.132123670505162	0.0741572744089572	1.78166837384739	0.0748033272016488	0.230966249473335	NO	b3867
yiaV	100.628736505994	-0.400604375408213	0.224888104237112	-1.78134978178229	0.0748553266365386	0.230966249473335	NO	b3586
chbC	123.581348974337	-0.335986522275029	0.188831230349307	-1.77929530858592	0.0751913597101216	0.231830715302381	NO	b1737
fepB	272.735556606858	-0.664061575543973	0.373488564047549	-1.77799707800272	0.0754043347947553	0.232314765700248	NO	b0592
ftsY	2611.25584601761	-0.380445633543547	0.214110802670917	-1.77686332869567	0.0755907292377113	0.232716265828266	NO	b3464
hemA	2508.75696817557	-0.161319380509006	0.0908088662383604	-1.77647169479647	0.0756552032614708	0.232742100470796	NO	b1210
yihD	931.454411071987	0.30515986036181	0.171845800037348	1.77577723921963	0.0757696406473752	0.232921487916005	NO	b3858
casA	63.908478892584	-0.609011384429131	0.343128855586109	-1.77487662292015	0.0759182610125976	0.233205613029075	NO	b2760
yjdK	40.243995403604	-0.627814461710134	0.35387069008999	-1.77413524005189	0.07604078296648	0.233376925391278	NO	b4128
selB	2978.9279701726	-0.366116346535055	0.206400386815959	-1.77381618408259	0.0760935602194385	0.233376925391278	NO	b3590
yegJ	35.1898600443017	0.606135433433229	0.341769901147376	1.77351905887071	0.0761427366216361	0.233376925391278	NO	b2071
yeiG	1697.38360414464	0.213067380168106	0.120195938385264	1.77266705539718	0.0762838932087813	0.233637016100695	NO	b2154
yfiF	1945.90551931568	-0.188219996226843	0.106217621609565	-1.77202231959874	0.0763908523021972	0.233792062724276	NO	b2581
murE	2300.77452618439	0.280144794614514	0.158225532276808	1.77054101562075	0.0766370580389896	0.234372727237883	NO	b0085
yeaJ	355.070742377466	0.314308451648652	0.177579541800789	1.76995868139612	0.0767340240937624	0.234496465382264	NO	b1786
eutE	18.5139681662322	-0.845467432532712	0.478019241809166	-1.76868912082463	0.076945768807756	0.234970522849292	NO	b2455
cyaA	13245.0575850361	0.112265317611876	0.0635563871636271	1.76638922729901	0.0773305711698375	0.235971963496195	NO	b3806
fdhD	534.045806698133	0.195509468278054	0.110776169971534	1.76490546954543	0.0775796543091786	0.236558093595218	NO	b3895
yhjK	1029.55229617198	-0.202490677716024	0.114765127143844	-1.76439204796267	0.0776659960675969	0.23664749168908	NO	b3529
yebO	1173.819774867	0.272778800959929	0.154722669895828	1.76301766989664	0.0778975095221661	0.237178770738804	NO	b1825
yfcF	698.417888418827	0.15591468693019	0.0884687919479174	1.76236934513561	0.0780069144823414	0.237337753007124	NO	b2301
ydhU	112.13111407077	0.452753219056084	0.257119342403263	1.76086798769884	0.0782607492711604	0.237909328595315	NO	b1670
ygiF	993.166317352464	-0.47061626297288	0.267307438543684	-1.76058049688719	0.078309432014747	0.237909328595315	NO	b3054
metF	2203.42484007657	-0.502462548033589	0.285478589117861	-1.76007086761293	0.0783957915275734	0.237997465134915	NO	b3941
	22.5625765823178	1.93876581643264	1.10505850352473	1.75444631234337	0.07935406163193	0.240730523225519	NO	b4270
speD	5431.97821152706	0.1524052134187	0.0868991859280341	1.75381635387143	0.0794619799055001	0.240866216392561	NO	b0120
mukF	1537.92908377916	-0.338099744180356	0.192813361019041	-1.7535078606247	0.0795148714356166	0.240866216392561	NO	b0922
ibsE	374.424761940383	-0.717219815716803	0.409298805475737	-1.75231348374732	0.0797199187480915	0.241135403772738	NO	b4666
ppdB	45.1971028370998	-0.468657417189248	0.267450694881435	-1.75231332787156	0.0797199455364329	0.241135403772738	NO	b2825
recN	8954.1755260958	-0.174318684119456	0.0995098739304762	-1.75177273605277	0.0798128940553443	0.241171785722063	NO	b2616
hldD	4205.44798538365	0.128657287204922	0.0734526562083621	1.75156752452847	0.0798482008631601	0.241171785722063	NO	b3619
yceA	1348.78751057632	0.325749076362802	0.186070380562192	1.75067668147174	0.0800016183189348	0.241403215552597	NO	b1055
yhdV	63.1740362234856	0.586019960017942	0.334782980617812	1.75044728658695	0.080041162554307	0.241403215552597	NO	b3267
ftsH	16423.2629140888	0.149714382746464	0.0855711411840556	1.74958964757105	0.0801891473707031	0.24167390093567	NO	b3178
manZ	13804.2310682042	-0.421892561374646	0.241235909652935	-1.74887960080911	0.0803118334184737	0.241834642056206	NO	b1819
yjdJ	222.465254650575	0.53229734111596	0.304466666399801	1.74829431218257	0.080413077637545	0.241834642056206	NO	b4127
miaA	5643.59698051414	-0.13041637635751	0.0745973927245148	-1.74826990051962	0.080417302659654	0.241834642056206	NO	b4171
cmoB	1033.92420079153	-0.179946494123964	0.102973805060189	-1.74749776429824	0.0805510323785191	0.242061393461879	NO	b1871
yijE	317.763173769767	-0.202970790151871	0.11618701792092	-1.74693174662611	0.0806491781928793	0.242155453623827	NO	b3943
yfjL	1972.93432328452	-0.224428162733498	0.128491041571407	-1.74664443519803	0.0806990343040368	0.242155453623827	NO	b2628
ddpX	37.1321554378252	-0.776640999993776	0.445096400584854	-1.74488267928762	0.0810052929460653	0.242898819166309	NO	b1488
hlyE	97.6669724692046	0.567350810928533	0.325295589408307	1.7441085259118	0.0811401676540596	0.24290903013169	NO	b1182
rob	4139.20611518587	-0.105506660428686	0.0604969965159167	-1.7439983223122	0.0811593823814328	0.24290903013169	NO	b4396
ybcW	71.7453668098516	-0.617039692759356	0.353894921708397	-1.74356752501746	0.0812345301848427	0.24290903013169	NO	b0559
tnaB	50.9414036422123	0.454441662535597	0.260646088299595	1.74351997952583	0.0812428274271774	0.24290903013169	NO	b3709
ykgM	22.6099412892483	-0.657616270045713	0.377544743040263	-1.74182340548596	0.081539349839055	0.243597402733981	NO	b0296
yghA	371.339381561581	0.306810098572265	0.176172579851843	1.74153150751545	0.0815904553735501	0.243597402733981	NO	b3003
zapC	1403.95238578968	-0.446710973124689	0.256756895498371	-1.73982074466827	0.0818904986942031	0.244259430788651	NO	b0946
	1181.24115658804	0.414507221427333	0.238277809334716	1.73959640885007	0.0819299102789885	0.244259430788651	NO	b3797
rnlA	3822.66359521097	0.170989189750205	0.0983885855010937	1.73789661554088	0.0822290321584393	0.244975221433972	NO	b2630
srlB	14.6523851816412	-1.05108790276614	0.605532968161732	-1.73580623687099	0.0825981009621138	0.24589822022437	NO	b2704
nrdH	44.6514864080342	-0.618165646162286	0.356425573964349	-1.73434705957468	0.0828565223136601	0.246490729463577	NO	b2673
ygiD	392.519365474239	-0.19307672265733	0.111361439577865	-1.73378436368299	0.082956351047195	0.246610928972678	NO	b3039
mraY	1534.46703705973	0.255990237026972	0.147717477610263	1.73297189451322	0.0831006643719071	0.246715215156938	NO	b0087
frlD	97.8731453847658	0.363799345468315	0.209934599813086	1.73291751713258	0.0831103303106987	0.246715215156938	NO	b3374
ibsD	341.082603426923	-1.39514445008302	0.80611325776801	-1.7307052534354	0.0835043477953402	0.247707679307121	NO	b4664
lpxC	18911.4889749278	0.16319842160781	0.0943265828098252	1.73014241316088	0.0836048340788726	0.247806352008168	NO	b0096
thiL	934.751699968018	-0.307894456462188	0.17802581706648	-1.72949329224093	0.0837208459817953	0.247806352008168	NO	b0417
thiK	1002.95098436893	0.160986076042829	0.0930967662694595	1.72923381223436	0.0837672571051836	0.247806352008168	NO	b1106
ybjQ	435.761493888028	-0.218159030454298	0.126174491620753	-1.72902642722768	0.0838043653867249	0.247806352008168	NO	b0866
ycjS	72.783451671408	-0.352871150788638	0.204107592394673	-1.72884872458006	0.0838361730649321	0.247806352008168	NO	b1315
glcE	84.5345500342147	0.933051465281122	0.540260423337952	1.72704019205468	0.0841604454730773	0.248587792678484	NO	b4468
yccU	847.372415522923	0.223480330308895	0.129495606050159	1.72577539211895	0.0843878285326003	0.248911936231353	NO	b0965
ugpE	120.008957391477	0.788534523230508	0.456919482833417	1.72576253115911	0.084390143199401	0.248911936231353	NO	b3451
ynjF	277.510920634376	-0.380622316839802	0.220726992916098	-1.72440312719017	0.084635093427741	0.24945712906614	NO	b1758
ygfT	94.5766639404586	-0.385177555630052	0.223544056489064	-1.72304986175687	0.0848795085435733	0.24989704322684	NO	b2887
intZ	1033.97670723768	-0.264994514386105	0.153872266535586	-1.72217203497695	0.0850383590828513	0.24989704322684	NO	b2442
glgP	8234.02468196932	0.193041837648407	0.112092614783604	1.7221637484421	0.0850398597494585	0.24989704322684	NO	b3428
dhaR	615.45657217669	-0.187553671176485	0.108918978210152	-1.72195584514769	0.0850775174220161	0.24989704322684	NO	b1201
ydiF	31.6105583643603	0.676012670478402	0.392661276406966	1.72161787040534	0.0851387638072332	0.24989704322684	NO	b1694
yaiV	66.1298055992643	-0.378742411576225	0.22001582822116	-1.72143256527669	0.0851723591659098	0.24989704322684	NO	b0375
yffR	205.212872513737	0.225261605934313	0.130881913753043	1.72110568584252	0.0852316477250101	0.24989704322684	NO	b2449
yjgH	178.320243259358	0.264484855450855	0.153702581587671	1.72075740510575	0.085294854711109	0.24989704322684	NO	b4248
panD	3412.61991982255	0.228874954306164	0.133021648278011	1.72058426029892	0.0853262916270923	0.24989704322684	NO	b0131
norR	298.150498312582	-0.325630334664054	0.18941828063462	-1.71910722435593	0.0855948495863996	0.250506788281776	NO	b2709
sgcQ	681.660314626002	-0.200212107944869	0.116542489034953	-1.71793231466698	0.0858089617964772	0.250660222748317	NO	b4303
umpH	1844.42469858441	-0.13616234442879	0.0792630002830885	-1.71785503882625	0.0858230594825161	0.250660222748317	NO	b0675
rplN	26049.2460341466	-0.210603713564982	0.122599025335007	-1.71782534966733	0.0858284762711706	0.250660222748317	NO	b3310
smtA	911.148785595982	-0.184667315755709	0.10760984172964	-1.71608203104386	0.0861470295486279	0.251413623506896	NO	b0921
murR	77.6986168346102	-0.398892243629873	0.232569785936833	-1.7151507536676	0.0863175910734977	0.251594588437442	NO	b2427
xylH	91.6019818059607	-0.509791955759868	0.297270892837734	-1.71490706975519	0.0863622662723754	0.251594588437442	NO	b3568
safA	1.95459363826953	2.36191031451642	1.37734114251873	1.71483319680498	0.0863758132787271		NO	b1500
plsY	724.37721418905	-0.245537650235529	0.143197668825468	-1.71467630897536	0.0864045894542807	0.251594588437442	NO	b3059
ivy	1729.98584311111	0.198200604784483	0.11560793414503	1.71442043532965	0.0864515380992271	0.251594588437442	NO	b0220
hofQ	72.9390551266815	-0.3850967734905	0.224778504054867	-1.71322776219073	0.0866706460739358	0.252055487881453	NO	b3391
frdB	4674.25575286899	-0.939127420482783	0.548312757523429	-1.71275865388314	0.0867569495153399	0.252099858170214	NO	b4153
gstA	1050.65911607794	0.228232829336301	0.133275841988253	1.71248461785308	0.0868073969458399	0.252099858170214	NO	b1635
aroH	1801.2349093358	-0.1820490106395	0.106419142195635	-1.71067917748136	0.0871403536378405	0.252802119890444	NO	b1704
yddW	546.558486091319	0.215212641342668	0.125840777194444	1.71019796715122	0.0872292715014147	0.252802119890444	NO	b1491
cydA	24262.384988794	-0.518061557239086	0.302942421165784	-1.71009908498612	0.0872475519763581	0.252802119890444	NO	b0733
nrdI	91.7557585987827	-0.712323698493027	0.416599138411022	-1.7098539886807	0.0872928765790377	0.252802119890444	NO	b2674
ubiJ	1427.58844110361	0.225189931954331	0.131738337271254	1.70937281142889	0.0873819138793157	0.252883502509875	NO	b3834
ybjN	809.190114282145	0.225620018168844	0.132124465586062	1.70763239925374	0.0877045727250041	0.253640401957329	NO	b0853
yehE	395.746809983615	0.309964865670096	0.181626774266213	1.70660337344194	0.0878957977379189	0.253845921377805	NO	b2112
yicS	138.762474423902	0.391867535640333	0.229619973514179	1.70659167686096	0.0878979732578085	0.253845921377805	NO	b4555
infC	40682.4143639593	-0.127787363185877	0.0749118867419715	-1.70583559890878	0.0880386930587766	0.254075505002728	NO	b1718
talB	18426.4426115644	0.137894246127855	0.0808623778399932	1.70529546386472	0.0881393331771865	0.254189181852206	NO	b0008
mdtF	1372.55106960083	0.207285059676593	0.121643002822116	1.70404425135505	0.0883728204286029	0.25451113266083	NO	b3514
	1221.90543331941	0.47674924879508	0.279775864282261	1.70403994646978	0.0883736246178932	0.25451113266083	NO	b3978
yrbN	876.830095819149	0.404587559088272	0.237949299575206	1.70030993917844	0.0890726418865403	0.256346368813552	NO	b4685
ldrA	213.224180914385	0.228291984390395	0.134406409638454	1.69852007061633	0.089409647870614	0.256850234545113	NO	b4419
ldrC	213.224180914385	0.228291984390395	0.134406409638454	1.69852007061633	0.089409647870614	0.256850234545113	NO	b4423
hypE	617.001817708282	-0.715604587591681	0.421358452596595	-1.69832735805301	0.0894459939689832	0.256850234545113	NO	b2730
yejK	1353.88305485501	0.198854628722795	0.117106529884097	1.69806610203211	0.0894952865427068	0.256850234545113	NO	b2186
yjeV	22.473078045674	0.664877645875818	0.391643355438396	1.69766098835399	0.0895717647681528	0.256892068961876	NO	b4670
insJ	81.0601959818857	-0.414300962964461	0.244196454640031	-1.6965887714266	0.0897744341493454	0.257295512237419	NO	b3557
hybE	547.341638009466	0.352243023993459	0.207714936053543	1.69580017058889	0.0899237301830074	0.257479321265947	NO	b2992
ydiB	42.0319362826269	-0.443281910415337	0.261441360446195	-1.6955309200457	0.0899747497979598	0.257479321265947	NO	b1692
ybhC	2451.9791206697	-0.184291611737202	0.108710158007398	-1.69525658977206	0.090026755918789	0.257479321265947	NO	b0772
chbF	130.745239804684	-0.288963164448476	0.170485744738702	-1.69494033000448	0.0900867408381096	0.257479321265947	NO	b1734
fdx	1564.8786721546	-0.234879297599987	0.138658641678159	-1.69393912097571	0.0902768520660936	0.257783162104186	NO	b2525
yheT	665.920823209012	0.198693017022125	0.117311163431793	1.69372642133627	0.0903172813733702	0.257783162104186	NO	b3353
suhB	4406.76777667484	0.383928211547532	0.226799071168638	1.69281209825617	0.090491239097971	0.258057866960647	NO	b2533
yggD	594.326133805248	-0.166370810532888	0.0982949555263609	-1.69256712760067	0.090537892601133	0.258057866960647	NO	b2929
ybiR	399.557984940522	0.36889534780042	0.21817573225573	1.69081750745783	0.0908716623626022	0.258831433634042	NO	b0818
gltJ	813.362621341512	-0.480037588824381	0.284125486940455	-1.68952667356091	0.0911185446487479	0.259232620766268	NO	b0654
ygiC	4447.28935068477	-0.194064768733671	0.114870105111717	-1.68942797209887	0.0911374442645748	0.259232620766268	NO	b3038
yjbR	650.338584228182	-0.160449643705721	0.0950620933600869	-1.68784042129129	0.0914418659464504	0.259871952206525	NO	b4057
cyaY	438.611218522074	0.258186540099701	0.152990087516738	1.68760306167845	0.0914874511262008	0.259871952206525	NO	b3807
rffH	970.78193748794	0.209528106477711	0.124228676345466	1.68663236735322	0.091674064180215	0.260223916790624	NO	b3789
narI	132.196771990225	0.916433082323143	0.543475914064573	1.68624415288118	0.0917487828212433	0.260257996382884	NO	b1227
ygcN	284.496467898976	-0.380718777297983	0.225857400197431	-1.68565996493886	0.0918613121909003	0.260399211470107	NO	b2766
syd	835.683439424608	0.159356228698924	0.0945704915513633	1.68505234650677	0.0919784724924752	0.26055335211179	NO	b2793
cydD	1106.51515115543	-0.305304244528408	0.181373056092174	-1.68329437186774	0.0923181194045284	0.261337104726325	NO	b0887
sodB	13613.0363934768	-0.264465349328173	0.157174499986	-1.68262249507223	0.0924481941331863	0.261526929551959	NO	b1656
yfjQ	29.7700370210884	0.643272998932315	0.382397695330507	1.68220940342314	0.0925282413304258	0.261575069156176	NO	b2633
ybaY	3269.02287166258	0.460278271301008	0.273725978759954	1.68152936519282	0.0926601375485876	0.26160714286743	NO	b0453
pheM	131.325798702724	0.309269245836009	0.183924520447539	1.68150089549491	0.0926656626542464	0.26160714286743	NO	b1715
ltaE	1709.13829349048	0.120921388016255	0.0719415517261798	1.6808281878114	0.0927962918131365	0.261767914623365	NO	b0870
adiA	316.499285530823	-0.278480905353783	0.165707387043917	-1.68055818344404	0.0928487639338779	0.261767914623365	NO	b4117
gfcA	165.883657134787	-0.430641451139962	0.256375510512252	-1.67972927788429	0.0930100006303303	0.262044468849878	NO	b0987
rpoD	8508.36133750482	0.158935254474123	0.0946879423915008	1.67851629742869	0.0932463516064603	0.262532129692544	NO	b3067
livK	5603.29962052159	0.31513278342417	0.187955073870455	1.67663887403949	0.0936131202366675	0.263386067106556	NO	b3458
yaiC	149.420456820287	-0.276267218853669	0.164836717621549	-1.67600533934408	0.0937371467724568	0.263556340857517	NO	b0385
fimA	23455.0734252131	0.197541281794085	0.117944037102049	1.67487298762858	0.093959154560353	0.263879929621848	NO	b4314
	42.0086390393392	0.619373991552448	0.369826343502205	1.67476980056926	0.0939794062605039	0.263879929621848	NO	b2189
	6.49552806764967	-1.12285238959856	0.670598504149319	-1.6744033615508	0.0940513526079801		NO	b1574
gyrB	7744.68821248395	0.125282751299074	0.0749452353256846	1.67165732090427	0.0945919146082347	0.265420179597143	NO	b3699
yggM	120.267636527599	-0.331901915278319	0.198713830099912	-1.67025070731836	0.0948697713098482	0.266019966848561	NO	b2956
udk	881.981111121052	0.249417109171171	0.149377769838726	1.66970700821448	0.0949773464899212	0.266141787935971	NO	b2066
yhgA	210.727980516687	-0.246070267586641	0.147410106686316	-1.66929034323454	0.0950598530857548	0.266193245820434	NO	b3411
aaeB	228.129672846744	-0.230515394854957	0.138367701629924	-1.66596244744666	0.0957208942143469	0.267378341121903	NO	b3240
yrbG	625.849401572361	-0.173346820772144	0.104054445608642	-1.66592421648293	0.0957285096013846	0.267378341121903	NO	b3196
yqiH	41.776061526638	0.469804633075411	0.282049454220874	1.66568176624623	0.0957768155797429	0.267378341121903	NO	b3047
cobS	241.24719894492	-0.864039145692893	0.518749060295306	-1.66562064748807	0.0957889960089802	0.267378341121903	NO	b1992
yjiN	543.285776697969	-0.253914957963836	0.152474828129705	-1.66529099313258	0.0958547145970301	0.267378341121903	NO	b4336
pncC	284.923056827661	-0.242933723690571	0.145887197638385	-1.66521619184665	0.0958696317082871	0.267378341121903	NO	b2700
sfsA	1017.31156563853	-0.574674114310236	0.345295023843052	-1.66429885931818	0.0960527202614669	0.267534961006805	NO	b0146
waaJ	859.663038339011	-0.229054343449615	0.137628960508708	-1.66428884300933	0.0960547209397925	0.267534961006805	NO	b3626
dcp	2582.02128797241	-0.260119728878863	0.15635901439581	-1.66360558029863	0.0961912760059161	0.267705468753029	NO	b1538
dmlR	377.595995680803	-0.336990377456588	0.202598953021628	-1.66333721093126	0.0962449540673542	0.267705468753029	NO	b1799
pyrB	22595.3881986324	0.364686921610338	0.219318061844556	1.66282210659336	0.0963480501267585	0.267751244911939	NO	b4245
yfgO	570.287208147347	-0.169994705230663	0.102245664610305	-1.66261039896972	0.0963904481682979	0.267751244911939	NO	b2493
ygdG	278.506522791587	-0.34191242111501	0.20579416046502	-1.66142916952751	0.096627283463699	0.268229582859098	NO	b2798
rpiA	2830.8012703207	0.161764557716596	0.0975339012857035	1.65854698298947	0.0972071126466494	0.26964534229301	NO	b2914
	556.426156493403	-0.44425533764751	0.267906313573253	-1.65824885469165	0.0972672475693099	0.26964534229301	NO	b4611
	6634.17667375388	-0.222083194185475	0.134001693675993	-1.65731632260154	0.0974555389610602	0.269986973757276	NO	b4456
ydjE	98.4506538274622	-0.339824940208793	0.205427237518321	-1.65423506792027	0.0980797602385475	0.271535026677766	NO	b1769
csgD	1060.49922237814	0.20270008140843	0.122638624156505	1.65282416369703	0.0983666548001054	0.272147744946958	NO	b1040
lptB	2257.82788829831	0.15613715904575	0.0945336952859059	1.6516561483557	0.0986046668440259	0.272594401859154	NO	b3201
ybjX	2913.65210610907	0.23424635593307	0.141852230737052	1.65134065721734	0.0986690347890606	0.272594401859154	NO	b0877
yccJ	2823.58130311849	-0.298035560359937	0.180511020391343	-1.65106573390258	0.0987251532516407	0.272594401859154	NO	b1003
mscK	2605.78835848238	0.141830567131214	0.085958985213021	1.64997954291495	0.09894712022243	0.27277732039925	NO	b0465
yfiB	832.995939708311	0.214132977786504	0.129779594687678	1.64997416043583	0.0989482211421211	0.27277732039925	NO	b2605
cof	616.263315343513	-0.205044015927093	0.124285910664786	-1.649776831745	0.0989885890412698	0.27277732039925	NO	b0446
shoB	167.174081321644	0.334583664563878	0.203038845430631	1.64788005888356	0.0993772861933506	0.273666713803852	NO	b4687
ftsA	3074.59946711696	-0.253640965876596	0.153953757828511	-1.64751396428482	0.0994524483375374	0.273692082626512	NO	b0094
insL1	946.311734877111	-0.128716658874735	0.0781968446294746	-1.64605949875142	0.0997515098590602	0.273928196472622	NO	b0016
insL1	946.311734877111	-0.128716658874735	0.0781968446294746	-1.64605949875142	0.0997515098590602	0.273928196472622	NO	b0582
insL1	946.311734877111	-0.128716658874735	0.0781968446294746	-1.64605949875142	0.0997515098590602	0.273928196472622	NO	b2394
ybhK	605.824773502675	-0.218003419269716	0.132459413339348	-1.64581296091967	0.0998022730280975	0.273928196472622	NO	b0780
glpG	1066.83602622257	0.150491593168961	0.0915458817628917	1.64389255170147	0.100198398968202	0.274833678597514	NO	b3424
gadW	2137.5694775296	0.238170772457605	0.144916568463921	1.64350270629615	0.100278965874572	0.274872991003615	NO	b3515
mdfA	423.246505910384	-0.244345059431262	0.148762376935897	-1.64251919379153	0.100482451746494	0.27524896022967	NO	b0842
tmk	512.136850887882	0.229008360805795	0.139498314654579	1.64165682842017	0.100661143312982	0.275556559860735	NO	b1098
stfQ	51.0043827334635	-0.410444067797806	0.250351868049693	-1.63946876448446	0.101115670725063	0.276618347731715	NO	b1547
	15.6857270086033	-0.730634928442646	0.445797729486219	-1.63893820025665	0.101226130967568	0.276738105082614	NO	b2348
yiaO	11.1977334239392	1.15059564575925	0.702684249460562	1.63742911078844	0.101540839749451		NO	b3579
srlQ	765.452784926454	-0.393836141537448	0.240723625027977	-1.63605105851857	0.101828901857661	0.278202727260892	NO	b2708
ydhS	1337.84918456139	0.286683022935016	0.175282721721378	1.63554639110816	0.10193455796505	0.278308168128261	NO	b1668
betA	636.187046915169	0.91640857356937	0.561877722619744	1.63097509774303	0.102895574125914	0.280741099259518	NO	b0311
lpxL	564.067207131659	-0.236244155808802	0.144875928330398	-1.63066534607484	0.102960952547707	0.280741099259518	NO	b1054
menC	1222.1059496811	0.189735218468986	0.116473179605932	1.62900351060153	0.103312275777872	0.281416700507714	NO	b2261
yjjK	6801.58049922268	0.12635773808526	0.0775747193270204	1.62885201753154	0.103344349776809	0.281416700507714	NO	b4391
hisL	31.3235047908523	0.735601002824289	0.452248678844286	1.62654096570079	0.103834626080797	0.282566359498564	NO	b2018
gnsB	787.581842833109	0.433981512007966	0.266925686622278	1.6258514401504	0.103981262383189	0.282655183261849	NO	b1550
yahI	35.8133179799024	-0.462422726515158	0.284437076738536	-1.62574700815194	0.104003485503818	0.282655183261849	NO	b0323
yiaJ	478.923647424646	0.249896581129034	0.153872072420029	1.62405417174654	0.104364247563678	0.283450017924912	NO	b3574
wcaE	10.6705097103002	0.929353310096032	0.572271688639148	1.62397219458125	0.104381742998416		NO	b2055
glyA	35882.8159156465	0.138535669037245	0.0854239431227446	1.62174285069216	0.104858419619276	0.284605913289729	NO	b2551
secA	11239.7879320843	-0.113266465090327	0.069860859894851	-1.62131507199893	0.104950084246796	0.284668529166145	NO	b0098
ycjR	33.5682615849976	-0.545873189441962	0.33675691086645	-1.62097100854581	0.105023856476828	0.284682563278142	NO	b1314
mukE	1171.61747417181	-0.23364224736536	0.144240713436892	-1.6198079016545	0.105273548388397	0.285173123898073	NO	b0923
cvpA	2410.12006618725	0.288798462567707	0.178358908640411	1.61919841722038	0.105404578458625	0.285317563845573	NO	b2313
yqiB	651.00519226886	-0.123246302634852	0.0761286940647749	-1.61892048916519	0.105464371792556	0.285317563845573	NO	b3033
hflK	9521.13664118489	0.140816869921629	0.087010732459787	1.61838506516089	0.105579638567576	0.285443322511687	NO	b4174
zapA	2584.07978948544	0.138325908711257	0.0855383221992792	1.61712207060829	0.105851933628434	0.285993180050783	NO	b2910
narJ	197.540328943445	1.07269619356398	0.664072982559942	1.6153287691796	0.106239516672486	0.286853607150825	NO	b1226
ygfK	210.922627260104	0.370585606937367	0.229532345939676	1.61452454738018	0.106413696757603	0.286996743856481	NO	b2878
ispD	1042.49833500621	-0.171469481065079	0.106209523131489	-1.61444544716388	0.106430840673524	0.286996743856481	NO	b2747
	767.523231244466	0.534415796206127	0.331109997779283	1.61401286518194	0.106524635775563	0.287063141862717	NO	b2694
tatE	794.730142533681	0.254880257265722	0.158092873491166	1.61221851205054	0.10691439828885	0.287926510641615	NO	b0627
osmY	3757.61389072462	0.387607349979361	0.24075861626926	1.60994175820427	0.107410571631533	0.288579458684112	NO	b4376
nagB	1043.37274642324	0.193882256765817	0.120444642047713	1.6097208930972	0.107458801684968	0.288579458684112	NO	b0678
yagG	57.7074342827841	-0.431990086745735	0.268418113996695	-1.60939245237024	0.107530554615635	0.288579458684112	NO	b0270
gnsA	304.513338914053	-0.404705147712898	0.251465953902909	-1.60938346297628	0.107532519020402	0.288579458684112	NO	b4517
proB	2433.37283696924	-0.22539397767485	0.140057536448982	-1.6092956037175	0.107551719936343	0.288579458684112	NO	b0242
ansB	575.108938077805	-0.624170303819767	0.387877763371077	-1.60919331491203	0.107574077731162	0.288579458684112	NO	b2957
katE	4058.4721686083	0.361812867712025	0.225035497888295	1.60780352925308	0.107878215261099	0.288980875754441	NO	b1732
ycdZ	703.468881943669	-0.174893623782956	0.108792513450589	-1.60758877827002	0.107925271540883	0.288980875754441	NO	b1036
yceO	28.9216280382242	0.558103110777809	0.347230509418398	1.60729859744358	0.107988881835113	0.288980875754441	NO	b1058
aroE	1372.5998838592	-0.429130467231434	0.267024553350187	-1.60708242686827	0.108036287691607	0.288980875754441	NO	b3281
	577.048401865686	-0.228652383477036	0.142292311505651	-1.6069201565255	0.108071884137565	0.288980875754441	NO	b4440
ydjZ	399.593798871158	-0.534717663525469	0.333015924567215	-1.60568196316853	0.10834380629158	0.289521439864815	NO	b1752
yjjP	235.812405423023	-0.284018820593908	0.176957781584572	-1.60500893518587	0.108491838308262	0.289532005196967	NO	b4364
yeeX	4871.13685305612	0.223593853131926	0.13934166666726	1.60464460114328	0.108572040057404	0.289532005196967	NO	b2007
ylcI	43.1533583355758	-0.670166247013513	0.417659445073254	-1.60457582108785	0.108587186042608	0.289532005196967	NO	b4589
fabB	3127.96775233071	0.350429234056778	0.218418188909523	1.60439584178559	0.108626827010043	0.289532005196967	NO	b2323
yibB	703.605935044288	-0.208924790035432	0.130332154838857	-1.60301799884877	0.108930680393724	0.290155535066724	NO	b3618
yniD	27.7860162514242	-0.637285845162499	0.397876955246073	-1.6017158992492	0.109218447690321	0.290735444461086	NO	b4535
hicB	237.880875570587	0.226699091891432	0.141583940906332	1.60116387805174	0.109340627065769	0.290874104053169	NO	b1438
yieH	613.146426406627	-0.160787373778036	0.100627578865428	-1.5978459940198	0.110077255688322	0.292646131394321	NO	b3715
ybfE	432.851724093155	0.233968034890418	0.146618771401712	1.59575770996869	0.110542898495146	0.29369592109786	NO	b0685
yggR	189.787914703809	-0.274944212978107	0.17241083018179	-1.59470384017179	0.110778478904247	0.294114021990893	NO	b2950
ybaE	291.865236613399	-0.337715124059092	0.211810648985207	-1.59441994855829	0.110842007323797	0.294114021990893	NO	b0445
ydgK	969.358046503243	-0.229636541338235	0.144198357626508	-1.59250455496187	0.111271380460159	0.294929824648768	NO	b1626
wecC	1857.85522212138	0.168585889003572	0.105883543084196	1.59218216630243	0.111343779120778	0.294929824648768	NO	b3787
purL	10423.4957760991	0.406282972773847	0.255187144086389	1.59209812166834	0.11136265909027	0.294929824648768	NO	b2557
murQ	183.811491876406	-0.327692697405277	0.205929106615283	-1.59128887990309	0.111544578230872	0.295223214067679	NO	b2428
lacZ	97.2466002437629	-0.310559907222617	0.195265723563378	-1.59044762980031	0.111733941417501	0.295387191504413	NO	b0344
cnu	197.615290826141	-0.368502242790105	0.231706855097581	-1.59038127134786	0.111748889316127	0.295387191504413	NO	b1625
yecR	55.2739187228392	-0.580845625799584	0.36542076987649	-1.58952548317357	0.111941805479648	0.29570877959296	NO	b1904
ygcR	36.3081666786747	-0.444793763714182	0.280008971837762	-1.58849825701977	0.112173714872334	0.296132898676963	NO	b2770
ycjO	11.9205812364545	0.73910317806564	0.46566521043099	1.58719861718159	0.112467667869898		NO	b1311
yddA	50.7607766199018	-0.553172985180435	0.348676703791431	-1.58649252779253	0.112627625838791	0.297142178786385	NO	b1496
gfcD	214.43217672552	-0.237431475191059	0.149824462623047	-1.58473103146331	0.11302745821474	0.298007593132892	NO	b0984
yqcA	656.353707049372	-0.186306677223402	0.117728939458726	-1.58250535577719	0.113534250636212	0.29913351566312	NO	b2790
sbcB	1089.23362689402	0.124185063852408	0.0784877089775357	1.58222306995802	0.113598655586765	0.29913351566312	NO	b2011
citX	21.886527078227	0.71674942475863	0.453221156273959	1.58145623794617	0.11377375748785	0.299404624968027	NO	b0614
lnt	2464.86408091261	-0.149493207446882	0.0945563588591337	-1.58099581297955	0.113878995092207	0.299491653759606	NO	b0657
yhbW	569.270348146333	0.184729273023477	0.117093601064791	1.57762056460508	0.114652805097354	0.301220938519961	NO	b3160
yecC	806.093828496129	-0.291215317722692	0.184606192633462	-1.57749484764524	0.114681706713624	0.301220938519961	NO	b1917
yhaH	453.55377967044	0.332927138842202	0.211310741955178	1.57553343366151	0.115133367479473	0.302215986742451	NO	b3103
yeaR	25.7769773519038	-0.578670047979183	0.367370231412254	-1.57516858607363	0.115217536165516	0.302245749106757	NO	b1797
ybhH	6.03525833428469	-1.06146661024491	0.67409695180351	-1.57464977019257	0.115337307965724		NO	b0769
menA	338.25016849237	-0.249967028349108	0.158794889878773	-1.57415033027787	0.115452699178293	0.302671321282322	NO	b3930
ispG	4918.30609733817	0.122520099012069	0.0778954447692311	1.57287886827067	0.11574686903777	0.303250951077491	NO	b2515
pheL	49.1611447876504	0.595901532327564	0.379006244189459	1.57227365370182	0.115887100404206	0.303426792856438	NO	b2598
	596.687461043074	0.504911046785371	0.321410963369508	1.57092042378437	0.116201133907545	0.303848442746479	NO	b1909
alkA	198.287305060757	-0.254567576953212	0.162056120637581	-1.57086061267949	0.116215029219051	0.303848442746479	NO	b2068
casC	178.850640372764	-0.235813295683623	0.150155469167344	-1.57046091621754	0.116307920190233	0.303848442746479	NO	b2758
atoC	263.3025801179	-0.286573717246759	0.182493995125121	-1.57031861267698	0.116341006150399	0.303848442746479	NO	b2220
yafP	144.134045269482	0.273656953357888	0.17463120450327	1.56705643837418	0.117101500160035	0.305642280291916	NO	b0234
ugpC	302.098109716325	0.552687170470432	0.352975006780465	1.56579689738253	0.117396172825525	0.306084858002859	NO	b3450
	34.918981463919	0.576969816318762	0.368505691341311	1.56570123576293	0.117418576853145	0.306084858002859	NO	b4712
cstA	847.464699637841	0.506761653349598	0.323766843783066	1.56520552700308	0.117534725997691	0.306154350010014	NO	b0598
yceK	1479.69541406545	-0.251652891249304	0.160804894505325	-1.56495790767719	0.117592779256859	0.306154350010014	NO	b1050
clpP	4764.64072905851	0.110972391734826	0.0709354989898193	1.56441264691397	0.117720692571057	0.306253353040779	NO	b0437
cpdB	960.09838790545	-0.280858071457373	0.179557620409471	-1.56416681629491	0.117778397940502	0.306253353040779	NO	b4213
sfmF	20.1632999880825	0.712689674440472	0.456401354918425	1.56154153961233	0.118396030701639	0.307577756899689	NO	b0534
yjhF	235.597962390391	-0.218012793698372	0.139628974056712	-1.56137216627992	0.118435965186917	0.307577756899689	NO	b4296
idnO	56.0771300959812	-0.366693011394931	0.235008528767442	-1.56033916436199	0.118679752903599	0.308018120418972	NO	b4266
yqhA	1032.96968475756	0.196152055028697	0.125832883878479	1.55882984624375	0.119036658074659	0.308751331881146	NO	b3002
phnK	20.4432882006973	0.581093654046068	0.372865677587377	1.55845305420984	0.119125888357141	0.308789779314262	NO	b4097
htpG	4222.20091953297	0.237647410062766	0.152596630720113	1.55735686260761	0.119385781890707	0.309270283924117	NO	b0473
fetA	330.046350501254	0.29881451017152	0.191994804241352	1.55636769105422	0.119620683421619	0.309685487336069	NO	b0490
	364.758204651333	0.557387340175566	0.358232218325881	1.555938610939	0.11972269088631	0.309756338639768	NO	b2396
mhpT	60.0363455414756	-0.370598618686993	0.238273924092514	-1.55534693986532	0.119863463695344	0.309927336034691	NO	b0353
rplI	21858.873916344	-0.190211922242613	0.122429629763706	-1.55364287721632	0.120269625689722	0.31075178151536	NO	b4203
yegR	25.6514310020018	0.682083068653896	0.439152211935529	1.55318144851797	0.120379792043254	0.31075178151536	NO	b2085
yhhS	602.376349365948	-0.167956213224278	0.108144809365189	-1.55306772659901	0.120406955343783	0.31075178151536	NO	b3473
yqjF	133.050996245664	0.276490837679158	0.178088383671063	1.55254841433032	0.120531057812797	0.310878738299011	NO	b3101
yehR	135.469032656404	-0.293929578883105	0.189542570894774	-1.55073120247103	0.120966113680141	0.311807063212787	NO	b2123
secG	10495.7101568431	0.46235228422873	0.298379312369761	1.54954537751521	0.12125067203524	0.312316897341818	NO	b3175
ygfM	47.4314541379539	0.398958011546986	0.257511879443903	1.54928002703617	0.121314418919279	0.312316897341818	NO	b2880
pitA	2919.68398382275	-0.206204099102347	0.133162398741929	-1.54851595533341	0.1214981232973	0.312595915489024	NO	b3493
yqgB	230.703924904984	0.253822861847139	0.163983190255289	1.54785903025785	0.121656240474783	0.312808796759821	NO	b2939
livM	3034.9990011344	0.451323413354872	0.291760782043446	1.54689540586598	0.121888469057632	0.313211855473173	NO	b3456
hisM	574.976421678213	-0.464220834395448	0.300199019170977	-1.54637691914328	0.122013565049005	0.313339291431542	NO	b2307
ytfQ	167.927977886653	-0.290232687547473	0.187911795158592	-1.54451553880652	0.122463489837661	0.314300236750955	NO	b4227
yiaA	46.8395724771947	0.423946591136326	0.274617584683651	1.54377073713141	0.122643882807879	0.314568673456551	NO	b3562
ycgL	515.934053912258	0.197947735113495	0.128340511379718	1.54236361524096	0.122985258050665	0.315249426133575	NO	b1179
pspF	316.18555547492	0.193367975830532	0.125410173992364	1.54188427999714	0.123101716640872	0.315353162999765	NO	b1303
gabT	572.247185740548	0.265348000630188	0.172183943033684	1.54107285473349	0.12329905560583	0.315663837609004	NO	b2662
lptG	1743.92784260746	-0.127556770970103	0.0827908505782989	-1.54071096116433	0.123387147883911	0.315694613883002	NO	b4262
sfmZ	17.8881010339303	-0.694623267866857	0.451034849404288	-1.54006562637963	0.123544357468934	0.315763885043372	NO	b0535
fadR	1610.91082795124	-0.150441310730494	0.0976907356905963	-1.53997520508974	0.123566397424201	0.315763885043372	NO	b1187
preA	110.567013969163	-0.54175295316437	0.352014368228893	-1.53900806915955	0.123802326328083	0.316137974916936	NO	b2147
yfcS	17.3848210076012	-0.654602207965069	0.425411447781478	-1.53875080555265	0.123865143907214	0.316137974916936	NO	b2336
murD	1894.55220264245	0.32527538948227	0.211610810324975	1.53713975662556	0.124259089064356	0.31694850621824	NO	b0088
proC	838.124447713923	0.167588397631648	0.109264388086597	1.53378791174694	0.125081837818136	0.31877978039063	NO	b0386
pdxB	1821.21049050468	0.139286337461668	0.090828096555149	1.53351597957463	0.125148772495226	0.31877978039063	NO	b2320
yaeQ	452.754674563519	-0.178472602557543	0.116399409118459	-1.533277564802	0.12520748000885	0.31877978039063	NO	b0190
rcnR	145.367303209043	-0.243965688286991	0.159223559896347	-1.53222103843055	0.125467898598654	0.319206197059032	NO	b2105
ybjS	778.259457555959	-0.147454265651051	0.0962511408208041	-1.53197421239479	0.125528798457913	0.319206197059032	NO	b0868
yobH	311.527568183003	0.230207348277198	0.150300746255564	1.53164474570049	0.125610124296408	0.319217400998219	NO	b4536
murP	280.615185577532	-0.229607421547722	0.150051817598079	-1.53018753936548	0.125970314797439	0.319936846027767	NO	b2429
nlpI	21844.004161533	-0.119606905376479	0.078210995755007	-1.52928503494755	0.126193797881379	0.320235872403629	NO	b3163
araD	23.1274431720596	-0.498740110711522	0.326168137649924	-1.5290889977942	0.126242382470443	0.320235872403629	NO	b0061
sfmH	6.64347565125096	1.13532855934637	0.743637274977834	1.52672357552305	0.126829762478306		NO	b0533
ttdT	163.637081314804	-0.242304542506489	0.158799184929604	-1.52585507673671	0.127045960623029	0.322077420027837	NO	b3063
cdd	511.470167592427	-0.249455678866529	0.163529888833037	-1.52544394573167	0.127148404729989	0.322106171027195	NO	b2143
phnJ	12.2483014014325	-1.00263227920016	0.657309034743206	-1.52535904149236	0.127169568860983		NO	b4098
ydaT	29.7376542197588	-0.544060792489161	0.356717500645361	-1.52518671358951	0.127212533569535	0.322106171027195	NO	b1358
pqqL	319.082191048354	-0.181282863422709	0.118891559210122	-1.52477488416415	0.127315256429896	0.322169703770773	NO	b1494
yibH	114.651965359113	-0.330499961595376	0.217019580296479	-1.52290388334484	0.127782754102639	0.323155654799483	NO	b3597
yohC	261.765846174151	0.427301195726019	0.280702476170589	1.52225659550769	0.127944799163963	0.323327175746676	NO	b2135
dgoK	122.921999714145	0.268677725609714	0.176528144059709	1.5220107084955	0.128006397530551	0.323327175746676	NO	b3693
ykgJ	227.254607485399	0.328891318448719	0.216164476778971	1.5214864317647	0.128137813675106	0.32346224254969	NO	b0288
dnaX	3324.58425134249	-0.16085271272954	0.105839490517401	-1.51977973385175	0.12856634423677	0.324346704305528	NO	b0470
ysgA	2295.47798679764	-0.383228209184303	0.252309536741571	-1.51888118908809	0.128792404743246	0.324719610986922	NO	b3830
norW	96.2719124479009	-0.394487371620987	0.259824922909898	-1.51828149202526	0.128943451382057	0.324903049930501	NO	b2711
	690.910378015322	-0.511202568890547	0.33683291891305	-1.5176740163645	0.129096597509375	0.325091553194118	NO	b2401
gltS	672.246195431927	0.173113696018696	0.114292160756325	1.51465940334945	0.129858680255734	0.326812324476225	NO	b3653
yggP	39.3147086031737	-0.44889154254963	0.296727021668661	-1.51280978734348	0.130327982005406	0.327581338893554	NO	b4465
pinR	167.212802500639	-0.404353138784966	0.267297351154982	-1.51274652381616	0.130344057061328	0.327581338893554	NO	b1374
frvB	28.6813332734356	-0.531472413486563	0.351443302547089	-1.51225648528429	0.130468626373354	0.327581338893554	NO	b3899
eutA	41.1426262206734	-0.415868410378882	0.275006721202799	-1.51221180544241	0.130479988720734	0.327581338893554	NO	b2451
yhiJ	100.304845934267	0.410899454936725	0.271863069373814	1.51142064232246	0.13068131335477	0.327701016564993	NO	b3488
ugpA	140.581038728886	0.532205286154217	0.352133901441851	1.51137190703605	0.130693722734699	0.327701016564993	NO	b3452
yfaD	162.263625616834	-0.260186917139031	0.1721993377193	-1.51096351812432	0.13079774600884	0.327701016564993	NO	b2244
yidP	44.531434426422	0.46777263363485	0.309703802402708	1.51038711829119	0.130944673657731	0.327701016564993	NO	b3684
yciI	1640.87799201993	0.161699853435771	0.107062388263953	1.51033295686543	0.130958486294474	0.327701016564993	NO	b1251
nagC	2365.79405665691	-0.123035015918261	0.0814712649265032	-1.51016454733155	0.13100144252562	0.327701016564993	NO	b0676
cbpM	748.428348983499	0.24111707032311	0.159817853150318	1.50869921958172	0.131375665075194	0.328439162687985	NO	b0999
qorA	1365.18667187609	0.243845027840137	0.161711817469796	1.50789862890312	0.13158047362972	0.328753140014051	NO	b4051
yehL	21.0523271787859	-0.72992890700781	0.484517283406786	-1.50650747043627	0.131936950850805	0.329445454892202	NO	b2119
ilvA	2495.18727228898	-0.280216016449583	0.186072930676102	-1.50594724031813	0.13208071812855	0.329460914720214	NO	b3772
queE	739.913805936299	-0.445906024604594	0.296112947239381	-1.50586466671489	0.132101918576973	0.329460914720214	NO	b2777
scpA	144.141428142059	-0.240933259623443	0.16008132917193	-1.5050678356417	0.132306637323123	0.329773300234812	NO	b2917
yjeM	107.227835785083	-0.294930381493802	0.19611830356898	-1.50383914263294	0.13262278987786	0.330362891952653	NO	b4156
yjjJ	697.765786753539	-0.168294812066244	0.111995193306679	-1.50269674168424	0.132917263339257	0.33089780615352	NO	b4385
sulA	3400.49557774935	-0.159940423628033	0.106545622160906	-1.50114495916584	0.133318072423145	0.331357133055034	NO	b0958
kduI	87.3362087065996	-0.348990689925597	0.232560179812367	-1.50064680121579	0.133446939522307	0.331357133055034	NO	b2843
ybaK	540.238897480292	0.154366101994929	0.102873329746019	1.50054540254544	0.133473181866471	0.331357133055034	NO	b0481
sohB	2263.85190288002	-0.299812425492468	0.199806801340005	-1.50051161162571	0.133481927966294	0.331357133055034	NO	b1272
dxs	2491.14069777921	0.143724315389358	0.0957882430379339	1.50043795387749	0.133500994329643	0.331357133055034	NO	b0420
gmk	3128.05210844276	-0.15106649583075	0.100780369940587	-1.49896746677759	0.133882072160824	0.332104363100669	NO	b3648
ynjB	739.376383781689	-0.520392291385227	0.347444143498885	-1.49777252292899	0.134192362015385	0.332675210492142	NO	b1754
fusA	165467.435301635	-0.170746425650155	0.114045946355757	-1.49717224597817	0.134348445032753	0.332746598004379	NO	b3340
flhD	225.604368534546	-0.409545010893598	0.273601925714928	-1.49686450423712	0.134428517940998	0.332746598004379	NO	b1892
yfjY	19.2034850516981	0.545370029252659	0.364372644762195	1.49673702757953	0.134461697555023	0.332746598004379	NO	b2644
	51.9657724199715	-0.594349325266311	0.397299854176165	-1.4959716672908	0.134661038609559	0.332782007648788	NO	b4458
ves	146.199041968772	0.280422389686746	0.187482303683281	1.49572724559898	0.134724747290451	0.332782007648788	NO	b1742
topA	11388.3167125028	-0.130281132722307	0.0871088526501825	-1.49561300325581	0.13475453262362	0.332782007648788	NO	b1274
dapA	8603.29290500636	0.135018349051641	0.0902860358296509	1.4954510718179	0.134796760206654	0.332782007648788	NO	b2478
wcaC	28.7330619145883	0.476194726082434	0.318565037142403	1.49481164145948	0.134963607252009	0.33299582050882	NO	b2057
hyaA	53.3325700891229	0.483298506659233	0.323438786280992	1.49425030997786	0.135110207407809	0.333159453798223	NO	b0972
yjbH	161.22272866591	0.225477555036453	0.150929428553031	1.49392704390468	0.135194689020172	0.333169809639973	NO	b4029
ulaA	44.8528759208278	-0.4522992045905	0.302894533764224	-1.493256411628	0.135370080676555	0.3334040562657	NO	b4193
tsaB	791.137892684159	-0.289183791117998	0.193764985724559	-1.49244606829574	0.135582245680724	0.333728540673194	NO	b1807
yiiR	212.527893690022	-0.217602156034661	0.145881164538127	-1.49163983385798	0.13579358968598	0.334050620745002	NO	b3921
yqhH	107.396948291736	0.398612617134272	0.267538492490634	1.48992622864625	0.136243634207631	0.334801560837455	NO	b3014
glrR	885.203495005208	-0.144386429624232	0.0969283936390983	-1.48961954493786	0.136324299949717	0.334801560837455	NO	b2554
yibL	782.411551459923	-0.140245961691399	0.0941637850484851	-1.48938322327619	0.136386483799346	0.334801560837455	NO	b3602
rpiB	61.180811670496	-0.374975524051787	0.251788166389913	-1.4892499891004	0.1364215516569	0.334801560837455	NO	b4090
yiaM	2.33053783603218	1.64298983089261	1.10466154035295	1.48732419014757	0.13692920854669		NO	b3577
corA	1063.01969191778	-0.193226504754779	0.130044111304435	-1.48585355243371	0.137317861550672	0.336802083590596	NO	b3816
ybeR	9.32396779070472	-0.812048636128747	0.547592496097812	-1.48294332357633	0.138089469599934		NO	b0645
folB	116.92229801378	-0.351768574019919	0.237273588676809	-1.48254416339218	0.138195561632721	0.338754625384401	NO	b3058
fkpB	1633.67397088481	0.120758908297212	0.0814909673267678	1.48186863229866	0.138375252856411	0.338994863845398	NO	b0028
hycA	12.0116712082301	-0.926814764553865	0.62556641253861	-1.48156094377376	0.138457157630761		NO	b2725
pal	17818.2780427059	0.162937794641006	0.110000902942936	1.48124051968493	0.13854249222948	0.339204332007281	NO	b0741
cysG	1726.74155320601	-0.621161479649694	0.419600320702457	-1.48036464464517	0.138775959984605	0.339575609632142	NO	b3368
csgA	142.90768581597	0.273711700819159	0.184983345089164	1.47965591544054	0.13896509610536	0.339665248874296	NO	b1042
dacB	818.624823247389	-0.213803379999322	0.144499429971814	-1.47961400291355	0.138976287370736	0.339665248874296	NO	b3182
ybeD	944.373743751701	0.155395780628376	0.105157288653194	1.47774617069927	0.139475731238027	0.340685276420137	NO	b0631
speG	1364.99360900059	0.153141100533075	0.103688432272081	1.47693524897	0.139692995070173	0.341015252671305	NO	b1584
yqiC	1135.38084689486	0.134737956981468	0.0912872929028303	1.47597713435196	0.139950030687315	0.34144187381091	NO	b3042
ycgN	551.056333409999	-0.191212324615739	0.129664648996337	-1.47466812346934	0.140301790073975	0.34209895934606	NO	b1181
kptA	113.274944675406	-0.244385469762347	0.166004900949277	-1.47215816138476	0.140978172568852	0.343417139942551	NO	b4331
srlA	26.1724362819506	-0.603152688236195	0.409737095304157	-1.47204804043544	0.141007905171592	0.343417139942551	NO	b2702
hypB	1067.19219557311	-0.513463940469473	0.349012861016899	-1.47118916756655	0.141239965862786	0.343549393707932	NO	b2727
rhaR	91.5477013029737	-0.299721158050759	0.203742164075669	-1.47108066418419	0.141269303493712	0.343549393707932	NO	b3906
kbl	568.399879442199	-0.20545270962885	0.139675560807457	-1.47092811685265	0.141310557845648	0.343549393707932	NO	b3617
ydcY	789.296084472373	-0.149208520074073	0.101678818342204	-1.46744939119873	0.142253846887095	0.345640201745576	NO	b1446
bdm	38.6077393186777	0.596200074285174	0.406376183412453	1.46711372029413	0.142345122377489	0.345659600858152	NO	b1481
rpe	2518.4466218843	0.0864449412924098	0.0589445603147539	1.46654654527591	0.142499450542033	0.345831999853471	NO	b3386
pgaB	112.254656244511	0.363208897693712	0.24781174281131	1.46566459512077	0.142739684062946	0.346212559240926	NO	b1023
yhhJ	374.143221186886	0.426794522989365	0.291399922002719	1.46463499391528	0.143020529245273	0.346691119373764	NO	b3485
	8.51501187927975	-0.843188690518767	0.576069374752505	-1.46369296385704	0.143277858855736		NO	b4413
rsmG	738.882743570106	0.164888209322988	0.112679961403192	1.46333214237609	0.143376516673856	0.347306568622182	NO	b3740
	47.1192519234285	-0.608138571544696	0.415652569784529	-1.46309349623401	0.143441797257451	0.347306568622182	NO	b4437
yohF	308.47212055874	0.278376728090128	0.190764442089809	1.45926947936698	0.144490952253815	0.349642829068998	NO	b2137
yphD	23.8604509859936	-0.562882846760341	0.386379172935496	-1.45681466856473	0.145167545690787	0.351075358168278	NO	b2546
	42515.220643115	1.40236197990024	0.963950942857729	1.45480637815738	0.145722871947541	0.352213115074138	NO	b2911
yebC	3753.00457240564	-0.184750629715434	0.12718251997239	-1.45264168185645	0.146323266748787	0.353458415021807	NO	b1864
oppC	3172.34858583732	0.350419011349979	0.241394058901423	1.45164720683154	0.146599725584659	0.353920221743068	NO	b1245
ylcH	10.1529045781832	0.880999419917505	0.607117661030546	1.45111808874422	0.146746980396423		NO	b4588
rplU	14044.2155590079	-0.17426054510453	0.120136907014379	-1.45051632704072	0.146914589567107	0.354067091018355	NO	b3186
	122.875035534699	-0.576950237842258	0.39775521802654	-1.45051582404071	0.146914729729319	0.354067091018355	NO	b3796
ydgA	7926.86962059656	0.119256409796845	0.082216914908233	1.45050942290833	0.146916513429785	0.354067091018355	NO	b1614
hcp	101.702177290134	-0.388043995568896	0.267691825338402	-1.44959225063504	0.147172258286029	0.354288849386195	NO	b0873
add	1246.95672717058	0.276788396515032	0.190945554232637	1.44956711680131	0.147179271407663	0.354288849386195	NO	b1623
arnD	2855.54859093042	0.465404518001724	0.321293130338435	1.44853553984017	0.14746733399126	0.354776484674627	NO	b2256
uspC	796.878742289188	-0.193405450911465	0.13355968723632	-1.44808253832801	0.14759396844055	0.35487541658649	NO	b1895
glpX	798.593734552223	-0.302406963160562	0.208992447703053	-1.44697555573988	0.147903769930071	0.355352898630803	NO	b3925
csgC	22.4978570130152	0.659368617773133	0.455754968453869	1.44676122788089	0.147963809357597	0.355352898630803	NO	b1043
miaB	2906.02056960057	0.169305356842937	0.117145179526818	1.44526097895627	0.148384593937959	0.356157353870753	NO	b0661
ilvD	3605.51083139585	-0.375779438795537	0.260106196768109	-1.4447154410956	0.148537830886333	0.356319074091492	NO	b3771
fecA	248.00480890649	-0.436105053337517	0.301985487157274	-1.44412586658641	0.148703573200231	0.356510588550525	NO	b4291
yeaX	107.611601797849	-0.259487736748768	0.179882003662507	-1.44254417599004	0.149148918671151	0.357371831688958	NO	b1803
aegA	353.373702750852	0.471352214455824	0.326833917618303	1.44217655832862	0.149252571836122	0.357413833306351	NO	b2468
aspC	12808.2221071165	0.369981523539693	0.256650647639037	1.44157642672326	0.149421902556361	0.357612973246192	NO	b0928
ydeO	27.8275329099224	0.555935123239791	0.38676040092652	1.43741479714055	0.150600166754386	0.360212624746188	NO	b1499
amn	4880.31517595951	0.187113175967859	0.13021809253009	1.4369214932604	0.150740301985549	0.360212624746188	NO	b1982
yqhG	119.586158199631	-0.290391775829094	0.202106962421392	-1.43682222695341	0.150768513056417	0.360212624746188	NO	b3013
ydhC	237.810103524184	0.306500901517028	0.213400491826577	1.43627082999467	0.150925291038812	0.360215305609448	NO	b1660
pncA	902.893749965436	-0.129208052728619	0.0899647368184734	-1.43620775537119	0.150943232880682	0.360215305609448	NO	b1768
pdxA	2192.14124738102	0.200775851644051	0.139897501506412	1.43516395562539	0.151240382176897	0.360548158604589	NO	b0052
dinD	387.686393043319	-0.277987767334129	0.193705188320318	-1.4351074937365	0.151256468465202	0.360548158604589	NO	b3645
ghrA	1501.5031779536	-0.135831592675248	0.0947113908989219	-1.43416321295725	0.151525692249516	0.360982561903267	NO	b1033
dfp	853.408788005306	0.21292183282259	0.148560742865875	1.43323080320634	0.151791889478148	0.361409260662258	NO	b3639
ydhV	265.357066785611	1.01427178023566	0.707905425156647	1.43277865120361	0.151921104234074	0.361451383958268	NO	b1673
dsbD	1432.56059295574	0.167525592422356	0.116941458482784	1.43255945834658	0.151983774700525	0.361451383958268	NO	b4136
yacG	418.493831597571	-0.146642454897934	0.102601347128912	-1.42924492710303	0.152933848886679	0.36350256178678	NO	b0101
yobB	409.178857050819	0.245872682497653	0.172096490104354	1.4286908602759	0.153093105902065	0.363583409773227	NO	b1843
fliL	30.2912154886175	0.457190041896227	0.320101882941276	1.42826414420093	0.15321584408962	0.363583409773227	NO	b1944
	697.914249012788	1.09645641439411	0.767881074790877	1.42789873378858	0.153321008137764	0.363583409773227	NO	b4609
yfbP	341.763566698875	-0.187151098994644	0.131076551469008	-1.42779999089993	0.153349435471407	0.363583409773227	NO	b2275
	25.5039911383717	0.565762736566344	0.396387583072022	1.42729681939494	0.153494357013936	0.363583409773227	NO	b4629
rseC	1140.50724359404	-0.12170457185925	0.085289434805198	-1.42695953065259	0.153591559919537	0.363583409773227	NO	b2570
yibQ	1030.6892445861	0.144591761528747	0.101334122665671	1.42688126886729	0.153614120793443	0.363583409773227	NO	b3614
yfbV	1358.70213546908	-0.193135454350607	0.135372932610492	-1.42669181073527	0.153668747166805	0.363583409773227	NO	b2295
yiaB	12.4348676382665	-0.739648042841908	0.51859274472973	-1.42625991273245	0.153793331320284		NO	b3563
yfdE	124.355400822948	0.297957939799114	0.209034163341055	1.42540307783553	0.154040718886321	0.364255830984748	NO	b2371
eamB	497.827064955634	0.367246417804731	0.257831532561081	1.42436580257199	0.154340608206774	0.364757132151544	NO	b2578
lolC	1785.3266128086	-0.174365788262281	0.122467530955171	-1.4237715654291	0.154512609384538	0.364955793367009	NO	b1116
yrbL	1013.53453962553	0.306972713342022	0.215740390343777	1.42288012389738	0.154770909023479	0.365319001068095	NO	b3207
gatA	13128.3850222187	-0.405384698173345	0.28501197108358	-1.42234270592959	0.15492678694882	0.365319001068095	NO	b2094
ygiW	746.584867981576	-0.132398524521509	0.0930868343801598	-1.42231203158981	0.154935687627613	0.365319001068095	NO	b3024
yahK	1831.2226879846	-0.203112543670953	0.142835107043634	-1.42200715128743	0.155024174919563	0.365319001068095	NO	b0325
ftsE	1313.19790520031	-0.320790567647806	0.225634984512813	-1.42172353432005	0.155106525272767	0.365319001068095	NO	b3463
hypA	106.995370655996	-0.618102314979474	0.434998738515144	-1.42092898266636	0.155337406291081	0.365655267219504	NO	b2726
ydhX	82.6541624043404	0.660236089473737	0.465211251933452	1.41921779993443	0.155835528088155	0.366619864833245	NO	b1671
yneM	530.557215314675	-0.275055801962762	0.193913937813173	-1.41844266103123	0.156061567936646	0.366743804984936	NO	b4599
crp	10226.2802882177	-0.10080418246534	0.0710673825634849	-1.41843105555901	0.156064954121301	0.366743804984936	NO	b3357
recB	2723.9875968898	0.12772255609945	0.0901376716066214	1.41697199209734	0.156491116300372	0.367063998445462	NO	b2820
fucK	140.849869672031	-0.276977469643467	0.195497223874762	-1.41678466913117	0.156545893320535	0.367063998445462	NO	b2803
yiiX	607.17978800766	-0.181082295504186	0.127814904840659	-1.41675413935434	0.156554822222006	0.367063998445462	NO	b3937
lgt	885.622916637266	0.139221707125407	0.0982842971814175	1.41652035083921	0.156623210062123	0.367063998445462	NO	b2828
yhaV	921.397267963419	-0.102867268930178	0.0726384650091525	-1.41615422238365	0.156730355510449	0.367063998445462	NO	b3130
yfjM	63.1792282385715	-0.303439457356085	0.214304406039693	-1.41592729222694	0.156796793247677	0.367063998445462	NO	b2629
msrC	3679.68874742077	-0.0900296219731401	0.0635871196213628	-1.41584683359197	0.156820354034652	0.367063998445462	NO	b1832
yjgZ	30.8634974593285	-0.50913453279294	0.360269185263647	-1.4132058849839	0.157595196687765	0.368627788487978	NO	b4277
paaY	490.93979900135	0.172436854236681	0.122039116814069	1.41296379995436	0.15766636824702	0.368627788487978	NO	b1400
mntR	442.271745743237	0.23119637295363	0.163659998550318	1.41266268484384	0.157754928278229	0.368627788487978	NO	b0817
yqeK	9.29739209720202	0.953585088862072	0.675079499111805	1.41255228475564	0.157787407145094		NO	b2849
dcuB	581.460455564851	-0.605715114729433	0.429374774268366	-1.41069096516334	0.158335756151926	0.369776808120706	NO	b4123
cmtA	25.951675337931	-0.510549234087505	0.362202108168283	-1.40957002340334	0.158666683600173	0.370297600657054	NO	b2933
rsd	1733.78026275831	0.153745310711272	0.109125198573487	1.40888917244661	0.158867941679119	0.370297600657054	NO	b3995
dnaQ	1096.5941388212	0.209483856145698	0.148689449077685	1.40886833225302	0.158874105041589	0.370297600657054	NO	b0215
dinG	1160.81091831546	-0.127387795518183	0.0904275437981659	-1.40872780756395	0.158915669101256	0.370297600657054	NO	b0799
ynfA	131.823344500769	-0.273801903523251	0.194474156393336	-1.4079089407102	0.159158035312585	0.370654234874987	NO	b1582
yggN	607.232064235915	-0.519995293283156	0.369907242327701	-1.40574509980124	0.159799829598917	0.371765679164374	NO	b2958
wrbA	4098.35967965345	-0.385585199982353	0.274302006254635	-1.40569587968822	0.159814450994998	0.371765679164374	NO	b1004
dsdX	122.978002571289	0.257213316600845	0.18305904084774	1.40508393035219	0.159996322016872	0.371980244464995	NO	b2365
ybaO	259.494508866879	0.195984380935713	0.139636039836152	1.40353723269208	0.160456697320727	0.372841709899785	NO	b0447
dosC	663.60149943434	0.437526160004143	0.311819356205985	1.40313983495982	0.160575144457413	0.37290814185689	NO	b1490
	581.044402637376	0.393361180869453	0.281180623008324	1.39896261933315	0.161824192860013	0.375462034916075	NO	b0747
parE	3206.85924920229	-0.127722991118775	0.0913052376086498	-1.3988572229144	0.161855802521653	0.375462034916075	NO	b3030
ispU	2167.03084246644	0.169659624258755	0.121344582575237	1.39816397780726	0.162063831282501	0.375734580906356	NO	b0174
ydcL	1367.02142201729	0.184096008180069	0.131783142982904	1.39696173587203	0.162425077983578	0.376356377039849	NO	b1431
	1112.18137285508	-0.599444770252213	0.429196295518579	-1.39666808989563	0.162513404254316	0.376356377039849	NO	b3760
rstA	1156.16474713953	0.18653150061836	0.133647513998251	1.3956974958831	0.162805608712689	0.376728357878705	NO	b1608
ybhF	809.821205881329	0.274308207234823	0.196561798921016	1.39553162791844	0.162855584104674	0.376728357878705	NO	b0794
yqcC	185.337758116608	-0.24306465707683	0.174238964997764	-1.39500746621142	0.163013588103483	0.376883783080476	NO	b2792
adiY	77.4945325090879	-0.512950594190113	0.368048153714924	-1.393705114433	0.163406671168654	0.377582230150287	NO	b4116
ynbC	109.598891480203	-0.242769296949409	0.174325137944814	-1.39262357575912	0.163733649940612	0.378127238315826	NO	b1410
	117.724778563796	0.456947624503123	0.328533793829409	1.39086947244274	0.164265011476598	0.379143380215729	NO	b4446
adiC	95.6566858097729	-0.368402048997165	0.265099437202301	-1.3896749570088	0.164627602729521	0.379769066885777	NO	b4115
zapD	1320.17529621818	-0.161929950690266	0.116639124444783	-1.38829875019272	0.165046092644045	0.380386395217941	NO	b0102
dsbA	2809.48809157575	0.116248630225393	0.0837410201498895	1.38819219084408	0.165078529587352	0.380386395217941	NO	b3860
yrfF	1341.49606280934	0.126132667463839	0.090915166502211	1.38736662227607	0.165329997439101	0.380754433613913	NO	b3398
rspB	106.723836367426	-0.299051837351606	0.215622872652546	-1.38692075507915	0.16546592824708	0.380856129908699	NO	b1580
yciW	2277.0070657904	-0.320185286897017	0.23113769016615	-1.38525779446379	0.165973654185508	0.381813007134068	NO	b1287
	20.8743884233541	0.610790547346573	0.441756737536962	1.38264002661752	0.166775269537445	0.383444525529305	NO	b3545
yieP	1944.5551397754	-0.144118457445764	0.104361706993271	-1.38095151562686	0.167293868736033	0.384423895489777	NO	b3755
ygfS	47.794665827695	-0.358344684174396	0.259612173236035	-1.38030770941005	0.167491922271398	0.384666008536967	NO	b2886
glcG	178.674988934045	0.345185134817593	0.250228776736902	1.37947816921365	0.167747372599028	0.385039599715689	NO	b2977
sseB	686.312428120101	0.20747765665444	0.150568240581001	1.37796427622347	0.168214318020206	0.385897965607437	NO	b2522
pdxH	1489.38547089163	0.103425696178603	0.0751501377729468	1.37625424574851	0.168742932962361	0.386896779996573	NO	b1638
narV	84.5332014315174	0.350796441392054	0.255260060525602	1.37427077573254	0.169357635473993	0.388091765442889	NO	b1465
yjiM	596.556840000304	-0.486788904833166	0.354455319477652	-1.37334348811728	0.169645589099118	0.388537083201622	NO	b4335
ydfA	19.4616743803136	-0.518440430680795	0.377835409816182	-1.37213299021661	0.170022041120862	0.389184484639589	NO	b1571
yihT	44.1823577682134	-0.326944591652355	0.238630991322783	-1.37008437102	0.170660565959811	0.39035888146486	NO	b3881
allE	391.718355195998	0.148451527884546	0.108370965486012	1.36984594737885	0.17073499569116	0.39035888146486	NO	b0515
proQ	10029.6855599285	-0.0978617932330429	0.0714537441016348	-1.36958244054847	0.17081728403378	0.39035888146486	NO	b1831
pqiA	736.307587673133	-0.195120535888473	0.142559333683625	-1.36869702492784	0.17109400067719	0.390776060985326	NO	b0950
holC	1245.55929355629	-0.155889481557363	0.113952811607633	-1.36801786071	0.171306485501174	0.391046157772207	NO	b4259
yegV	247.108263700368	-0.185920453991168	0.136107327377703	-1.3659841653876	0.171943933488552	0.392285499712748	NO	b2100
yohP	30.6949372288296	-0.413285602745635	0.302764299601318	-1.36504073726609	0.172240246607986	0.392745617265463	NO	b4679
yafE	816.833535256453	-0.130425556632822	0.0955981027847093	-1.36431114042656	0.172469661143168	0.393052769766144	NO	b0210
fumA	2637.60774943228	0.504421437012951	0.370102238416957	1.3629245777343	0.172906281890682	0.39383154217691	NO	b1612
ynjA	291.771442760022	-0.385610668161514	0.283172451852725	-1.36175205475872	0.173276147213848	0.394457493657417	NO	b1753
yidJ	96.6941540407971	-0.268002325111306	0.196926236155614	-1.3609274738767	0.173536610243405	0.394833844577922	NO	b3678
sufA	223.190374260656	0.427160323163986	0.31404992536468	1.36016693099978	0.173777104645425	0.395164374947132	NO	b1684
ydjN	13086.9813282701	-0.448763593241491	0.330163241410351	-1.35921731118376	0.17407773728655	0.395631221105796	NO	b1729
ycdY	1505.44444870419	0.106550644757745	0.0784482059890892	1.35822920886889	0.174390965011907	0.396126165735859	NO	b1035
gspI	24.2992301222175	-0.566844803251864	0.417490328381969	-1.35774355647647	0.174545070641534	0.396259323392979	NO	b3330
uidA	103.004021101882	-0.283062176476593	0.208652943784811	-1.35661721968573	0.174902867451956	0.396661951838928	NO	b1617
fliZ	111.605325272765	0.311877286157409	0.229899068787054	1.3565835120728	0.174913583581985	0.396661951838928	NO	b1921
rpsN	35144.9986597044	-0.258066921973015	0.190336500604041	-1.35584567938376	0.175148273874755	0.396952808184693	NO	b3307
yrdA	2366.52219410827	0.093340530108336	0.0688565750090752	1.35557904377373	0.175233143275749	0.396952808184693	NO	b3279
exuR	1447.59090013664	0.129127478713771	0.0952897436419722	1.35510364262219	0.175384538311895	0.397079014726877	NO	b3094
yagK	202.32425051635	-0.270212285262938	0.199602652101867	-1.3537509768409	0.175815838620629	0.397783757298258	NO	b0277
modE	621.630399172145	-0.169634216491827	0.125327599429547	-1.35352641608035	0.175887516781278	0.397783757298258	NO	b0761
rhaD	28.8696013622721	-0.43725518670935	0.323159700631888	-1.35306223472285	0.176035749167836	0.39790215634342	NO	b3902
znuA	1226.56854544541	-0.172343511861646	0.127416415066211	-1.3526005403	0.17618327975473	0.397906879729271	NO	b1857
fadA	324.850406457757	-0.301532203723597	0.222951640952153	-1.35245563762551	0.17622960119094	0.397906879729271	NO	b3845
yddG	277.18205576019	-0.309080526542265	0.228636976947864	-1.35183963096549	0.176426623077759	0.398135120050409	NO	b1473
rutB	18.4725061834666	-0.665752617995296	0.492642872189882	-1.35138993290599	0.176570556921225	0.398243375664719	NO	b1011
fepC	124.741930885213	-0.731788181181634	0.541793763486618	-1.35067664210887	0.176799037766848	0.39854210034352	NO	b0588
yjaA	62.4374309374913	0.372107912917003	0.27561807453688	1.35008530751205	0.176988620645195	0.39875286410291	NO	b4011
rsmD	491.017509902038	-0.177714213142493	0.131767305864896	-1.34869732651821	0.177434204607978	0.399539853023933	NO	b3465
ansP	327.376797229779	0.202412783442771	0.150157649815337	1.34800180804439	0.177657801079086	0.39964551021171	NO	b1453
	24.4997327715002	-0.631960752357148	0.468830206392277	-1.34795229432887	0.177673726829061	0.39964551021171	NO	b1975
mmuP	137.76012506118	0.253269740810382	0.18800980911812	1.34710918541097	0.177945070255945	0.399966285534562	NO	b0260
dapE	1994.95622829459	-0.150778070212094	0.111954808549496	-1.34677618733486	0.17805232620909	0.399966285534562	NO	b2472
tdcA	18.4646626448884	-0.642952796678446	0.477459843328468	-1.34661125047982	0.178105468835631	0.399966285534562	NO	b3118
radA	1592.07128874032	-0.155879993692285	0.115863257157548	-1.34537900553169	0.178502871566631	0.400453592164586	NO	b4389
yoaJ	109.989241301026	0.252922230661404	0.187998742145728	1.34534001544197	0.178515456748068	0.400453592164586	NO	b4675
ppsA	6900.4569234944	0.457692836089173	0.340361429877964	1.34472591754382	0.178713761733935	0.400473844512562	NO	b1702
asmA	2339.31939193027	-0.105202153421673	0.0782338270906226	-1.34471439445001	0.178717484346329	0.400473844512562	NO	b2064
ydhJ	207.08182280904	-0.200559278927516	0.149210599369442	-1.34413560279947	0.178904541076237	0.400676657024492	NO	b1644
yjhU	1406.05030213455	-0.122994270389962	0.0915330473635142	-1.34371436254605	0.17904077110132	0.400765480081165	NO	b4295
galT	966.462952902079	-0.151459304738051	0.112796596725152	-1.3427648451762	0.179348130021143	0.401237056381533	NO	b0758
	1548.96345487001	0.464640591195652	0.346226556795125	1.34201314739296	0.179591732793552	0.401467945567648	NO	b3977
ycgV	966.157473361671	0.481970267840302	0.359203759679356	1.34177400668226	0.179669282692733	0.401467945567648	NO	b1202
eda	1569.24845568342	0.23746681069421	0.177009127671979	1.34155121725851	0.179741552497516	0.401467945567648	NO	b1850
rlmB	1109.8340277072	0.23544588325311	0.175683171467203	1.34017322938107	0.180189032842014	0.402250933993737	NO	b4180
ygaU	1621.39182922654	0.269011476005055	0.200862032301346	1.33928484603535	0.180477960134026	0.402679319653874	NO	b2665
ybaZ	306.15289216384	0.182500047366444	0.136414621784537	1.3378334740003	0.18095072730271	0.403505824859483	NO	b0454
pepP	5056.01016754233	0.0854166009580356	0.0638604453086312	1.33755097612028	0.18104285443093	0.403505824859483	NO	b2908
yjfL	6.58173831082359	-0.938645885427327	0.703253720227214	-1.33471869174622	0.181968433559867		NO	b4184
trpB	3839.0970668879	-0.187850760284139	0.140909721341415	-1.33312846335839	0.182489650110256	0.406512103036803	NO	b1261
ycgJ	305.199300521569	0.232130580987723	0.174211039903369	1.3324676846914	0.182706553543521	0.406776929831337	NO	b1177
uxaB	222.997934783048	-0.362310167089756	0.271980468995362	-1.33211832609912	0.182821309207259	0.406814173303015	NO	b1521
nnr	1203.34660380926	-0.166790000993748	0.125283565567401	-1.33129992140921	0.183090344082517	0.407194495146006	NO	b4167
arsC	95.1765225869003	0.238305074711769	0.179061347047959	1.33085715393363	0.183236017662242	0.407300199945529	NO	b3503
ybgL	1125.23095300208	-0.161969390407864	0.12180130845267	-1.32978366542591	0.183589559347511	0.407867319053812	NO	b0713
rcnA	348.602400942519	-0.242789112837344	0.182618795234533	-1.32948589725135	0.183687715496765	0.407867319053812	NO	b2106
mrcB	2425.34014622699	-0.0858871897096806	0.0646481390298836	-1.32853305599376	0.184002070804787	0.408118924979841	NO	b0149
nikB	425.19077708598	-0.575211856164493	0.432968507023056	-1.32853047469769	0.184002922950233	0.408118924979841	NO	b3477
aroB	5858.82021158021	-0.109650812204064	0.082552940346086	-1.32824841543349	0.18409605483428	0.408118924979841	NO	b3389
ydhT	258.47404351266	0.205859744110361	0.155029704041865	1.32787290914759	0.184220095728289	0.408175866135824	NO	b1669
gatB	4796.16307802958	-0.343679900741806	0.258977405960771	-1.3270651911382	0.18448711868312	0.408485978356709	NO	b2093
	16.1621045717442	-0.547527135307549	0.412721236681734	-1.32662699818805	0.184632100409977	0.408485978356709	NO	b4431
glnE	1705.16942899121	-0.234876334021425	0.17705713132863	-1.32655675746535	0.184655348288479	0.408485978356709	NO	b3053
ydcS	329.561409533877	0.347380470963406	0.262291811325459	1.32440455997449	0.185368720980128	0.40984560046219	NO	b1440
agaB	9.65783028537604	0.734005975467556	0.554578001310905	1.32353965309212	0.185655978602508		NO	b3138
araG	214.311992113487	-0.202961990032095	0.153471413246519	-1.32247423633273	0.18601028296328	0.410922086271085	NO	b1900
sdhA	5271.63928137272	0.505254047355541	0.382162701095846	1.32209147022128	0.186137693800938	0.410922086271085	NO	b0723
emrK	46.524976338743	0.42778495166632	0.323668935242076	1.32167441817169	0.18627659076977	0.410922086271085	NO	b2368
yqjD	3223.75719250031	0.165047311686712	0.124889708796604	1.32154453138737	0.186319864511614	0.410922086271085	NO	b3098
chpS	53.8200593797395	-0.420066752037614	0.317891381394695	-1.32141598238569	0.186362699865238	0.410922086271085	NO	b4224
ilvX	229.863416826866	0.533996200734333	0.404188930051584	1.32115493778165	0.186449708059868	0.410922086271085	NO	b4669
ansA	1549.11070098731	-0.136354507344706	0.103234262160069	-1.32082609486067	0.186559356677923	0.410945504359544	NO	b1767
clsA	2102.13935478473	-0.0864827184075013	0.0655152645441991	-1.32003921542829	0.186821925310639	0.411305565007509	NO	b1249
ygjP	155.231358431961	0.256744408185924	0.194614327856032	1.31924720555957	0.187086481434546	0.411570528677516	NO	b3085
cydB	13395.2555171641	-0.465875782658494	0.353180958554574	-1.31908522069008	0.18714062352156	0.411570528677516	NO	b0734
gstB	1885.51565562391	0.140859533189765	0.10688420133812	1.31787047502153	0.187547010877194	0.412245813104003	NO	b0838
yqeI	163.354098769314	0.500129760701226	0.379835984401573	1.31669926294417	0.187939450787781	0.412734520894417	NO	b2847
fimG	328.985489794103	0.265239383047046	0.201493694594747	1.31636567377707	0.188051337848698	0.412734520894417	NO	b4319
dsbG	617.764049560534	0.16836514749035	0.127924432508488	1.31612971962317	0.188130507431739	0.412734520894417	NO	b0604
	15052.8113798485	-0.222318981136278	0.168932763577935	-1.31602050678413	0.188167159887286	0.412734520894417	NO	b4457
mdtE	446.671330300269	-0.290979357707571	0.221381170381528	-1.31438169382743	0.188717787759937	0.413537784459073	NO	b3513
tisB	397.204753365217	0.182638853434644	0.138996426295319	1.31398236848622	0.18885213770455	0.413537784459073	NO	b4618
eutG	22.8456887406233	-0.476809936807752	0.362930328526008	-1.31377815335591	0.188920871566735	0.413537784459073	NO	b2453
minC	3780.6782394123	-0.102038817808747	0.0776701730632416	-1.31374520983317	0.188931961285398	0.413537784459073	NO	b1176
waaL	1474.18567814743	0.235308422860078	0.179259478322456	1.31266934982818	0.189294389935554	0.414044400162952	NO	b3622
tamB	3004.7646831573	0.0995797248444373	0.0758722330896562	1.31246598115501	0.189362956990189	0.414044400162952	NO	b4221
waaC	1409.797186741	-0.192988283635297	0.147222482777728	-1.31086149339476	0.189904562382021	0.415009970450441	NO	b3621
eptC	5239.74424325115	0.238218068365186	0.181928554955191	1.30940449905656	0.190397368288198	0.415867935997906	NO	b3955
rcnB	378.874303563692	0.195941431483904	0.149725329280639	1.30867257013433	0.190645287052504	0.415929432929386	NO	b2107
yaeP	617.881652332584	0.18775290707161	0.143471159273201	1.30864564016024	0.190654413296928	0.415929432929386	NO	b4406
	454.614802987993	0.360334053586505	0.275469893979511	1.30807054223249	0.190849383851545	0.415929432929386	NO	b0749
sanA	287.746381439391	-0.316585394153573	0.242039086720563	-1.30799284711843	0.19087573541385	0.415929432929386	NO	b2144
	28.7175955403157	0.399972001823441	0.30602357541951	1.30699734906091	0.191213611808779	0.415929432929386	NO	b4134
yfhM	5602.1950112254	-0.0502612390745644	0.0384559011954482	-1.30698377913748	0.191218220538689	0.415929432929386	NO	b2520
rplF	38222.3838042888	-0.254606206911195	0.194833680554507	-1.30678744140424	0.1912849115349	0.415929432929386	NO	b3305
mazF	351.631402352335	-0.194055758777424	0.148509416698194	-1.30668992641585	0.191318041287438	0.415929432929386	NO	b2782
yggE	2275.1055302501	0.116759474389709	0.0893635592528725	1.30656696494501	0.191359822248607	0.415929432929386	NO	b2922
yebE	305.90230129329	0.240064406284324	0.183764895936165	1.30636705700155	0.19142776310726	0.415929432929386	NO	b1846
gpt	1872.24134749654	0.280198034141987	0.214568234421673	1.30586913247996	0.191597065245408	0.416079445718703	NO	b0238
map	4374.92131823092	-0.192222191177233	0.147434073609349	-1.303784033578	0.192307227972484	0.417403240630653	NO	b0168
tnaC	6.03047655355231	-1.16565991686419	0.894241104718085	-1.30351860445027	0.192397769003991		NO	b3707
pdxK	1324.6731083379	0.13052453497898	0.100154479201646	1.3032321272041	0.192495524956345	0.417509777089143	NO	b2418
bcsZ	120.699058914188	0.279065977354923	0.214163593287213	1.30305050018782	0.192557521288824	0.417509777089143	NO	b3531
dnaJ	1223.73775447776	0.342860457160374	0.263235007351933	1.30248807181632	0.192749592949808	0.41770799516538	NO	b0015
glgX	4580.69560921929	-0.163623920419107	0.12580526305992	-1.3006126805774	0.193391064372589	0.41887939308259	NO	b3431
yfjT	154.392053718112	0.362504414343334	0.278975176757007	1.29941458791182	0.193801688017815	0.419549820174194	NO	b2637
gss	4074.72916597811	0.0957168963184488	0.0736877580621419	1.2989524832297	0.193960236618304	0.419674130326361	NO	b2988
citD	6.86403261451767	0.824012762323594	0.634381472310485	1.29892312163918	0.193970313827063		NO	b0617
nohD	32.12834688234	-0.394036296726531	0.303589183065986	-1.29792600891477	0.194312761657799	0.420217801396491	NO	b0560
rnlB	1262.74603577273	-0.101314055818459	0.0781117328785944	-1.29704017674178	0.194617363349189	0.420550437175585	NO	b2631
mntH	683.26664707014	0.434704259970472	0.335189929187066	1.29688938156572	0.194669250557662	0.420550437175585	NO	b2392
folX	852.221745086227	0.150262491120356	0.115919286198158	1.29626825741051	0.194883080562743	0.420726855025093	NO	b2303
yajR	534.454117179527	0.186481772435646	0.143883227343758	1.29606331382958	0.194953672822471	0.420726855025093	NO	b0427
yoaK	210.335677649878	0.232135293411274	0.179252794904617	1.29501631221314	0.195314602351753	0.421286694261837	NO	b4676
paaH	51.1547266863365	-0.385338635052256	0.297680931985145	-1.29446865300558	0.195503590218738	0.421475272419617	NO	b1395
nfsA	485.601843546883	0.200335084724582	0.154922207192524	1.29313342712464	0.195964915727922	0.422250467430362	NO	b0851
recA	14420.5413149312	0.148327575488054	0.114785149291543	1.29221921479857	0.196281239246882	0.422712580630285	NO	b2699
asnC	154.323445373969	-0.200321519267083	0.155216273488837	-1.29059611318068	0.196843764495805	0.423496413656337	NO	b3743
pepN	7159.13423330837	-0.174350811367293	0.135094909882121	-1.29058016707976	0.196849296853753	0.423496413656337	NO	b0932
tpiA	15399.8599024728	-0.167531077790275	0.129864868811907	-1.29004155876	0.197036229098039	0.423678938215991	NO	b3919
waaA	1371.88819708673	-0.227155643044199	0.176137110353795	-1.28965237699158	0.197171381433999	0.423749991170946	NO	b3633
ydbD	97.2860696258933	-0.239927274340545	0.186156619666433	-1.28884632075111	0.197451518846251	0.424132403318809	NO	b1407
nuoN	4494.96358956325	0.126796739080701	0.0984981018368514	1.28730134607794	0.19798927456849	0.425067506186877	NO	b2276
stfR	215.13587337073	-0.190358921592741	0.148142576356095	-1.28497104799345	0.198802401405401	0.426592536624826	NO	b1372
ilvH	2600.97227727095	-0.19591531321087	0.152562064788302	-1.28416794491295	0.199083198505317	0.426788958289926	NO	b0078
ybiO	507.79936872106	0.172430300967631	0.134278857283418	1.2841210035299	0.199099620060072	0.426788958289926	NO	b0808
emrY	45.1485069238489	0.433210801530658	0.337604980686688	1.28318841934591	0.199426072211148	0.427268043198898	NO	b2367
amyA	1917.53031940827	0.216468867779425	0.168751039918298	1.28277057068348	0.19957246740544	0.427361062813507	NO	b1927
znuC	860.450663384969	-0.111718159880667	0.0871263082416701	-1.28225517797431	0.199753145717797	0.427527361902453	NO	b1858
yfgF	357.549584391368	0.303441552758002	0.236850159952231	1.28115409683152	0.200139545726259	0.428133564311327	NO	b2503
	1148.82729717676	0.359985561407659	0.281071989339787	1.28075928965114	0.200278227390497	0.428209502148666	NO	b2403
dinI	2220.70152800915	0.251475390091435	0.196746298006666	1.27817088625939	0.201189179095867	0.429935681384061	NO	b1061
tynA	158.111427844767	0.224808792960392	0.175981469996861	1.27745718321595	0.201440887496556	0.430147190373923	NO	b1386
ygbF	62.1377365937742	-0.310211631503407	0.242884238326997	-1.2771995154571	0.201531818025044	0.430147190373923	NO	b2754
uspA	9462.6914349972	-0.154776481992229	0.121202351758065	-1.27700890079412	0.201599104886092	0.430147190373923	NO	b3495
gntU	398.202641641768	-0.349657458103474	0.273967945488212	-1.2762714173747	0.201859590391849	0.430481654741096	NO	b4476
thiI	2070.16295167036	0.121323785694131	0.0951654837480342	1.27487173832222	0.202354643731943	0.431315753203679	NO	b0423
yibG	9.63583330473545	-0.860446405094774	0.675611975397497	-1.27358074816322	0.202812038662897		NO	b3596
	49.0307271548996	-0.315192249780558	0.247638224637277	-1.27279320566213	0.203091432800134	0.432663986714865	NO	b4417
tfaR	53.1633323568225	-0.308170341407077	0.242434448314516	-1.27114914381838	0.203675594936478	0.433685848633341	NO	b1373
narG	3694.94205663324	-0.416490307561867	0.327872346707271	-1.27028190008874	0.203984233147682	0.433984071378974	NO	b1224
	937.839259544453	-0.578373864705867	0.455352263509824	-1.27016797994546	0.204024800785633	0.433984071378974	NO	b0206
ptrA	1298.33123513204	0.147650891619182	0.116335590691533	1.26918074461565	0.204376607043227	0.434470109693534	NO	b2821
intD	1299.74361406569	-0.103821278784214	0.0818203045259254	-1.2688938202536	0.204478936693914	0.434470109693534	NO	b0537
yfhR	109.807204132157	-0.304976699704808	0.240395440915273	-1.26864593830753	0.204567372130401	0.434470109693534	NO	b2534
leuB	16976.0230967785	-0.173136778005205	0.136560990510564	-1.26783481401163	0.204856946786457	0.4348625724623	NO	b0073
torY	26.8960036967967	-0.487958586439574	0.384994004340545	-1.26744463793766	0.204996347347456	0.434874599922207	NO	b1873
yihX	640.667196582914	-0.157490402903375	0.124279018112184	-1.2672324363008	0.205072190854882	0.434874599922207	NO	b3885
pinQ	152.6469615143	-0.37785351610461	0.298273361043141	-1.26680275698492	0.205225826062443	0.434978129805485	NO	b1545
waaB	1147.80178980251	-0.174069055627393	0.137523117045416	-1.26574396630283	0.205604762027134	0.435407322409865	NO	b3628
fau	805.500094605799	-0.158636044536715	0.125339512271724	-1.26565072467178	0.20563815708996	0.435407322409865	NO	b2912
yeaI	46.805083835215	-0.331581282162847	0.262196943495606	-1.26462680206035	0.206005140578347	0.435960440533523	NO	b1785
ampD	477.866689153601	-0.213616853996768	0.168955777022542	-1.26433589760158	0.206109490199222	0.435960440533523	NO	b0110
ygcW	8.53364912589063	-0.810690265210437	0.641385781749004	-1.2639666925571	0.20624198210673		NO	b2774
[truncated: 2,321 more rows]
