# Supplementary material for: Polyphosphate Functions In Vivo as an Iron Chelator and Fenton Reaction Inhibitor
Source: mBio. 2020 Jul 28;11(4):e01017-20. doi: 10.1128/mBio.01017-20 (PMC7387796; doi:10.1128/mBio.01017-20)
Supplement: TABLE S4 [file mBio.01017-20-st004.xlsx]

## Sheet: WT_T15-WT_T0
Category	GO-term	Term	Count	%	PValue	Genes	List Total	Pop Hits	Pop Total	Fold Enrichment	Bonferroni	Benjamini	FDR
GOTERM_BP_DIRECT	GO:0009432	SOS response	24	2.1838	1.40788e-08	YEBG, RUVB, RECN, RUVA, UVRA, UVRB, LEXA, POLB, SSB, RECA, SYME, RECX, YDJM, YAFP, SULA, YAFO, UMUD, YAFN, UMUC, DINB, CHO, DIND, DINI, TISB	876	30	3277	2.99269	1.10518e-05	5.52592e-06	2.15573e-05
GOTERM_BP_DIRECT	GO:0055072	iron ion homeostasis	17	1.54686	4.58105e-05	FHUC, FHUD, FHUE, FECI, FIU, FEPB, FECR, FEOB, FEPD, FEOA, FEPC, FES, FEPE, FEPG, FECA, FHUB, FHUA	876	24	3277	2.64978	0.0353231	0.00895022	0.0701214
GOTERM_BP_DIRECT	GO:0042128	nitrate assimilation	16	1.45587	2.27247e-05	NARQ, NRFA, NARV, NARW, NAPA, NARY, NARZ, NIRB, NAC, NIRD, NIRC, NARH, NARG, NARJ, NARI, NARK	876	21	3277	2.85018	0.0176809	0.00592873	0.0347901
GOTERM_BP_DIRECT	GO:0006281	DNA repair	15	1.36488	0.0465699	YEBG, UVRA, YGBT, LEXA, XTHA, RECX, YAFP, SULA, UMUD, YAFO, YAFN, CHO, MODF, DINI, RTCB	876	34	3277	1.65038	1	0.860587	51.8192
GOTERM_BP_DIRECT	GO:0006099	tricarboxylic acid cycle	12	1.0919	0.0791081	FRDB, SDHC, ACNA, SDHD, MDH, ICD, ACEK, FUMA, FUMC, MQO, FUMB, GLTA	876	27	3277	1.66261	1	0.939962	71.6882
GOTERM_BP_DIRECT	GO:0016226	iron-sulfur cluster assembly	11	1.00091	0.0141684	FDX, SUFA, ISCU, ISCX, ERPA, SUFB, ISCA, NFUA, ISCS, HSCB, HSCA	876	19	3277	2.16577	0.999986	0.526112	19.6274
GOTERM_BP_DIRECT	GO:0006790	sulfur compound metabolic process	10	0.909918	0.00346416	SUFA, SBP, ERPA, CYSH, ISCA, NFUA, SSUC, CYSD, CYSP, CYSN	876	14	3277	2.67205	0.934394	0.238457	5.17478
GOTERM_BP_DIRECT	GO:0019645	anaerobic electron transport chain	10	0.909918	5.0969e-05	NRFD, NRFB, NRFC, NRFA, NARV, NARY, NARI, NARZ, DMSC, YNFH	876	10	3277	3.74087	0.0392218	0.00797041	0.0780146
GOTERM_BP_DIRECT	GO:0000103	sulfate assimilation	9	0.818926	0.00429101	CYSJ, CYSI, CYSW, CYSU, CYSD, CYSC, CYSQ, TRXC, CYSN	876	12	3277	2.80565	0.965806	0.264262	6.37238
GOTERM_BP_DIRECT	GO:0000105	histidine biosynthetic process	9	0.818926	0.000664039	HISG, HISF, HISI, HISH, HISC, HISB, HISD, HISA, HISL	876	10	3277	3.36678	0.406337	0.0631016	1.01195
GOTERM_BP_DIRECT	GO:0046688	response to copper ion	8	0.727934	0.0109932	YCFQ, CUSF, BHSA, CUSC, CUSS, CUSA, CUSR, CUSB	876	11	3277	2.72063	0.99983	0.461958	15.5709
GOTERM_BP_DIRECT	GO:0009239	enterobactin biosynthetic process	8	0.727934	0.000583929	ENTE, ENTF, ENTC, ENTD, ENTH, YBDZ, ENTA, ENTB	876	8	3277	3.74087	0.36778	0.0634033	0.890377
GOTERM_BP_DIRECT	GO:0009409	response to cold	7	0.636943	0.0721397	LPXP, CSPI, CSPG, RAIA, RBFA, CSPA, CSPB	876	12	3277	2.18217	1	0.930862	68.2241
GOTERM_BP_DIRECT	GO:0016036	cellular response to phosphate starvation	7	0.636943	0.00598665	WAAH, PHOR, PSTS, APPY, PSIE, PHOU, IRAP	876	8	3277	3.27326	0.991028	0.324839	8.78422
GOTERM_BP_DIRECT	GO:0006113	fermentation	7	0.636943	0.00598665	FRDD, FRDC, FRDB, FRDA, MDH, HYAB, HYAA	876	8	3277	3.27326	0.991028	0.324839	8.78422
GOTERM_BP_DIRECT	GO:0097428	protein maturation by iron-sulfur cluster transfer	7	0.636943	0.00193461	SUFA, ISCU, ERPA, ISCA, NFUA, HSCB, HSCA	876	7	3277	3.74087	0.781319	0.15541	2.92159
GOTERM_BP_DIRECT	GO:0017004	cytochrome complex assembly	6	0.545951	0.0992547	CCMC, CCMD, CCMA, CCMB, SDHC, SDHD	876	10	3277	2.24452	1	0.957408	79.8223
GOTERM_BP_DIRECT	GO:0042938	dipeptide transport	6	0.545951	0.0992547	DPPB, DDPA, DPPD, DPPC, DPPF, DTPD	876	10	3277	2.24452	1	0.957408	79.8223
GOTERM_BP_DIRECT	GO:0015886	heme transport	6	0.545951	0.00628607	CCMC, DPPD, CCMD, DPPF, CCMA, CCME	876	6	3277	3.74087	0.992918	0.316672	9.20402
GOTERM_BP_DIRECT	GO:0006817	phosphate ion transport	6	0.545951	0.00628607	PHOB, PHOR, PSTS, PSTC, PSTA, PSTB	876	6	3277	3.74087	0.992918	0.316672	9.20402
GOTERM_BP_DIRECT	GO:0070814	hydrogen sulfide biosynthetic process	6	0.545951	0.00628607	CYSJ, CYSI, CYSH, CYSD, CYSC, CYSN	876	6	3277	3.74087	0.992918	0.316672	9.20402
GOTERM_BP_DIRECT	GO:0042956	maltodextrin transport	5	0.454959	0.0199041	MALK, MALF, LAMB, MALG, MALE	876	5	3277	3.74087	1	0.604804	26.497
GOTERM_BP_DIRECT	GO:0019545	arginine catabolic process to succinate	5	0.454959	0.0199041	ASTA, ASTD, ASTE, ASTB, ASTC	876	5	3277	3.74087	1	0.604804	26.497
GOTERM_BP_DIRECT	GO:0010273	detoxification of copper ion	5	0.454959	0.0199041	COPA, CUSF, CUSC, CUSA, CUSB	876	5	3277	3.74087	1	0.604804	26.497
GOTERM_BP_DIRECT	GO:0019544	arginine catabolic process to glutamate	5	0.454959	0.0199041	ASTA, ASTD, ASTE, ASTB, ASTC	876	5	3277	3.74087	1	0.604804	26.497

## Sheet: ppk_T15-ppk_T0
Category	Term	Count	%	PValue	Genes	List Total	Pop Hits	Pop Total	Fold Enrichment	Bonferroni	Benjamini	FDR
GOTERM_BP_DIRECT	GO:0006974~cellular response to DNA damage stimulus	101	7448377581120940	1.43331e+09	YOHC, IDI, MALF, MALE, YIBH, FUMB, PSTA, RECX, ENTS, BETT, YIBA, YDJM, UMUD, UMUC, NIKE, YOAD, ARGB, PUUP, EFEO, YGCW, RECN, YGBT, RECA, SYME, RECD, GLCD, OTSA, YEDF, YQIJ, SULA, BLC, FDOG, ARGF, PURN, DHAK, NAGE, YGGE, RBFA, YAIP, OMPA, LLDR, DHAM, LLDP, LAMB, YJIM, EMRY, INSK, YCIT, YIAO, IRAD, FTNA, YCIE, DEOC, PSTS, YDEM, DEOA, LDTD, ARSC, PAAJ, FRDA, FEPB, XTHA, NARY, HOKE, YCFL, YAFN, DINB,…	1081	199	3277	1.53858e+16	1.2727e+11	1.2727e+11	2.2303e+10
GOTERM_BP_DIRECT	GO:0009432~SOS response	24	1.76991e+16	1.0499e+10	YEBG, RUVB, RECN, RUVA, UVRA, UVRB, LEXA, POLB, SSB, RECA, SYME, RECX, YDJM, YAFP, SULA, YAFO, UMUD, YAFN, UMUC, DINB, CHO, DIND, DINI, TISB	1081	30	3277	2.42516e+16	9.31875e+11	4.66046e+12	0.00163367238169565
GOTERM_BP_DIRECT	GO:0009061~anaerobic respiration	34	2.50737e+16	5.06164e+10	FRDD, FRDC, HYCB, FRDB, FRDA, FDNG, NAPC, MDH, NAPA, NARY, NAPB, YNFE, YNFF, YNFG, NDH, DMSA, ACNA, NARH, NARG, LLDD, DMSC, DMSB, GLPA, HYBA, HYBB, HYBO, HYDN, GLPD, NIRB, ERPA, FNR, NIRD, TORS, FDOG	1081	56	3277	1840524646491340	0.04395327779291469	0.014871147365103754	0.07873221909693306
GOTERM_BP_DIRECT	GO:0055072~iron ion homeostasis	17	1.25369e+16	7.14731e+11	FHUC, FHUD, FECI, FIU, FEPB, FECR, FEOB, FEPD, FEOA, AFUC, FEPC, FES, FEPE, FEPG, FECA, FHUB, FHUA	1081	24	3277	2147278754239900	0.47001584641858885	0.14677077787869286	1.10638e+16
GOTERM_BP_DIRECT	GO:0009447~putrescine catabolic process	9	0.6637168141592921	0.003095845482979797	PUUB, PUUC, PATA, PUUP, PUUR, PUUA, PUUD, PUUE, PATD	1081	10	3277	2.72831e+16	0.9362875318468366	0.4234394997000591	4710196932690920
GOTERM_BP_DIRECT	GO:0000105~histidine biosynthetic process	9	0.6637168141592921	0.003095845482979797	HISG, HISF, HISI, HISH, HISC, HISB, HISD, HISA, HISL	1081	10	3277	2.72831e+16	0.9362875318468366	0.4234394997000591	4710196932690920
GOTERM_BP_DIRECT	GO:0006526~arginine biosynthetic process	9	0.6637168141592921	0.003095845482979797	ARGC, CARA, ARGB, ARGE, CARB, ARGD, ARGA, ARGG, ARGH	1081	10	3277	2.72831e+16	0.9362875318468366	0.4234394997000591	4710196932690920
GOTERM_BP_DIRECT	GO:0006189~'de novo' IMP biosynthetic process	10	0.7374631268436578	0.0034759101869996025	PURH, PURT, PURF, PURL, PURK, PURN, PURM, PURD, PURC, PURB	1081	12	3277	2526210299105760	0.9545882817417877	0.40269705533980105	5273921410375520
GOTERM_BP_DIRECT	GO:0097428~protein maturation by iron-sulfur cluster transfer	7	0.5162241887905604	0.0063855063233670475	SUFA, ISCU, ERPA, ISCA, NFUA, HSCB, HSCA	1081	7	3277	3.03145e+16	0.9966153711278835	0.5563167761959165	9487276687526960
GOTERM_BP_DIRECT	GO:0046688~response to copper ion	9	0.6637168141592921	0.008075951093037687	YCFQ, CUSF, BHSA, CUSC, CUTC, CUSS, CUSA, CUSR, CUSB	1081	11	3277	2.48028e+16	0.9992538318257159	0.5934587761938144	1.1854e+16
GOTERM_BP_DIRECT	GO:0009239~enterobactin biosynthetic process	7	0.5162241887905604	0.01841048116333645	ENTE, ENTF, ENTC, ENTH, YBDZ, ENTA, ENTB	1081	8	3277	2.65252e+16	0.9999999318034724	0.8401357470712121	2.51096e+16
GOTERM_BP_DIRECT	GO:0006096~glycolytic process	13	0.9587020648967551	0.018992535946465293	ENO, GPMM, MDH, LPD, ACEF, ACEE, GAPA, GPMA, PYKA, GLK, PFKA, PGK, PFKB	1081	21	3277	1.87661e+16	0.9999999597271066	0.8178197544032462	2.57976e+16
GOTERM_BP_DIRECT	GO:0042128~nitrate assimilation	13	0.9587020648967551	0.018992535946465293	NIRB, NARQ, NRFA, NAC, NIRD, NIRC, NARH, NARG, NAPA, NARJ, NARY, YEDY, NARK	1081	21	3277	1.87661e+16	0.9999999597271066	0.8178197544032462	2.57976e+16
GOTERM_BP_DIRECT	GO:0006099~tricarboxylic acid cycle	15	1.10619e+16	0.032076299560928195	FRDB, MDH, ICD, ACEB, FUMA, FUMC, FUMB, SDHA, ACNB, SDHC, ACNA, SDHD, PPC, MQO, GLTA	1081	27	3277	1684140199403840	0.9999999999997328	0.9280563346122407	3978815476006830
GOTERM_BP_DIRECT	GO:0044205~'de novo' UMP biosynthetic process	6	0.4424778761061947	0.04296380188308297	PYRE, CARA, PYRF, CARB, PYRB, PYRC	1081	7	3277	2598387736223070	1.0	0.9612118585441418	4950628415392950
GOTERM_BP_DIRECT	GO:0006878~cellular copper ion homeostasis	5	0.3687315634218289	0.04331184284370143	CUSF, CUSC, CUTC, CUSA, CUSB	1081	5	3277	3.03145e+16	1.0	0.9514185744820433	4979126206707170
GOTERM_BP_DIRECT	GO:0042956~maltodextrin transport	5	0.3687315634218289	0.04331184284370143	MALK, MALF, LAMB, MALG, MALE	1081	5	3277	3.03145e+16	1.0	0.9514185744820433	4979126206707170
GOTERM_BP_DIRECT	GO:0051454~intracellular pH elevation	5	0.3687315634218289	0.04331184284370143	ADIA, GADC, GADB, ADIC, GADA	1081	5	3277	3.03145e+16	1.0	0.9514185744820433	4979126206707170
GOTERM_BP_DIRECT	GO:0015768~maltose transport	5	0.3687315634218289	0.04331184284370143	MALX, MALK, MALF, MALG, MALE	1081	5	3277	3.03145e+16	1.0	0.9514185744820433	4979126206707170
GOTERM_BP_DIRECT	GO:0032445~fructose import	5	0.3687315634218289	0.04331184284370143	MANZ, FRUB, FRUA, MANY, MANX	1081	5	3277	3.03145e+16	1.0	0.9514185744820433	4979126206707170
GOTERM_BP_DIRECT	GO:0010273~detoxification of copper ion	5	0.3687315634218289	0.04331184284370143	COPA, CUSF, CUSC, CUSA, CUSB	1081	5	3277	3.03145e+16	1.0	0.9514185744820433	4979126206707170
GOTERM_BP_DIRECT	GO:0051604~protein maturation	10	0.7374631268436578	0.046185715936007676	ASLB, ERPA, FDHE, HYPC, HYPD, HYPE, HYPF, YDEM, HYPA, HYPB	1081	16	3277	1.89466e+16	1.0	0.9501781822984383	5.20875e+16
GOTERM_BP_DIRECT	GO:0016226~iron-sulfur cluster assembly	11	0.8112094395280236	0.059743852548468084	FDX, SUFA, ISCU, ISCX, ERPA, SUFB, ISCA, NFUA, ISCS, HSCB, HSCA	1081	19	3277	1.75505e+16	1.0	0.9739280240046155	6.16558e+16
GOTERM_BP_DIRECT	GO:0006541~glutamine metabolic process	8	0.5899705014749262	0.062403591705563234	CARA, GUAA, PURF, HISH, TRPD, PURL, PUUD, ASNB	1081	12	3277	2.02097e+16	1.0	0.9720176365918692	6.33093e+16
GOTERM_BP_DIRECT	GO:0009409~response to cold	8	0.5899705014749262	0.062403591705563234	LPXP, CSPI, RNR, CSPG, RAIA, RBFA, CSPA, CSPB	1081	12	3277	2.02097e+16	1.0	0.9720176365918692	6.33093e+16
GOTERM_BP_DIRECT	GO:0008652~cellular amino acid biosynthetic process	18	1.32743e+16	0.06741215779304265	ILVM, CYSE, DAPB, TRPC, AROM, ILVA, CARB, TRPE, ASPA, TRPD, AROG, AROF, AROE, AROD, ASNB, TRPL, RIDA, CYSM	1081	37	3277	1.47476e+16	1.0	0.9738943118149699	6624331774019140
GOTERM_BP_DIRECT	GO:0019645~anaerobic electron transport chain	7	0.5162241887905604	0.07246631664217888	NRFD, NRFB, NRFC, NRFA, NARY, DMSC, YNFH	1081	10	3277	2.12202e+16	1.0	0.9755507970876143	6898039678183150
GOTERM_BP_DIRECT	GO:1902475~L-alpha-amino acid transmembrane transport	12	0.8849557522123894	0.07248931949448692	BRNQ, MMUP, YIFK, PUUP, LYSP, GADC, PLAP, PROY, ADIC, LEUE, ANSP, YJEM	1081	22	3277	1.65352e+16	1.0	0.9703114154495618	6899236504577130
GOTERM_BP_DIRECT	GO:0015807~L-amino acid transport	12	0.8849557522123894	0.07248931949448692	BRNQ, MMUP, YIFK, PUUP, LYSP, GADC, PLAP, PROY, ADIC, LEUE, ANSP, YJEM	1081	22	3277	1.65352e+16	1.0	0.9703114154495618	6899236504577130
GOTERM_BP_DIRECT	GO:0006355~regulation of transcription, DNA-templated	69	5.0885e+16	0.07481223988922094	CHAB, PSPC, PSPB, CSPH, CSPI, CITB, YQEI, METR, CSPF, CSPG, ICLR, CSPB, ARSR, YFED, UMUD, YAFN, YGEV, HYCA, PHOP, SRLM, RCSA, SOXS, BOLA, SOXR, PUUR, COHE, FEOC, RSMB, GLCC, HNS, NSRR, CUSR, SFMZ, NIKR, RSD, FNR, ISCR, ARCB, MELR, YGCP, YEHT, BASR, MLRA, GADE, STPA, DOSC, YJJQ, YIDL, MQSA, RPLD, KDPE, YHFY, UHPA, GLNL, GLNK, RPOH, GLNG, YHJB, OGRK, LEUO, RPOE, YBIH, YCIT, MLC, DCTR, YJDC, DOSP, L…	1081	178	3277	1.17511e+16	1.0	0.9683330228230148	7017896511739600
GOTERM_BP_DIRECT	GO:0006351~transcription, DNA-templated	122	8997050147492620	0.08682594859230872	CHAB, MHPR, CNU, ADIY, PHOB, ICLR, BGLJ, RCLR, MALI, SRLR, HYCA, YGEV, YQHC, PHOP, MALT, ZUR, FLHC, MNTR, SRLM, LACI, PDHR, FLHD, SOXS, RCSA, SOXR, BOLA, PUUR, APPY, GLCC, CUSR, SFMZ, NIKR, YDCR, EBGR, ISCR, YDCI, BASR, GADE, CADC, STPA, MQSA, MCBR, KDPE, HIPB, KDGR, LLDR, YJIR, UHPA, GLNK, GLNG, OGRK, LEUO, YCIT, RUTR, MLC, MPRA, PRPR, FEAR, YCAN, NAC, YDEO, RHO, YAHB, YJHI, PSPC, YIHL, CSPH, CD…	1081	332	3277	1.11397e+16	1.0	0.9785227239190011	756669336487337
GOTERM_BP_DIRECT	GO:0006817~phosphate ion transport	5	0.3687315634218289	0.09626263270738043	PHOB, PSTS, PSTC, PSTA, PSTB	1081	6	3277	2526210299105760	1.0	0.9831846873816523	7929864537389000
GOTERM_BP_DIRECT	GO:0000050~urea cycle	5	0.3687315634218289	0.09626263270738043	CARA, CARB, ARGF, ARGG, ARGI	1081	6	3277	2526210299105760	1.0	0.9831846873816523	7929864537389000

## Sheet: ppk_T15-WT_T15
Category	Term	Count	%	PValue	Genes	List Total	Pop Hits	Pop Total	Fold Enrichment	Bonferroni	Benjamini	FDR
GOTERM_BP_DIRECT	GO:0006865~amino acid transport	13	3.75723e+16	1.19227e+10	GLNH, METQ, PROW, PROX, ARGT, YAHN, METI, SSTT, PROP, GLNP, YHDY, YHDX, OSMF	297	27	3277	5312507793989270	4.27935e+11	4.27935e+11	0.0016367908622250127
GOTERM_BP_DIRECT	GO:0055072~iron ion homeostasis	10	2.89017e+16	1.36889e+12	FHUC, FHUD, FHUE, FECI, FIU, FECR, FES, FHUB, FEPG, FHUA	297	24	3277	4.59736e+16	0.0479584844003057	0.024273852149234276	0.187763582158873
GOTERM_BP_DIRECT	GO:0009239~enterobactin biosynthetic process	6	1.7341e+16	2.59256e+12	ENTE, ENTF, ENTD, YBDZ, ENTA, ENTB	297	8	3277	8275252525252520	0.08888399093437704	0.030551910286856443	0.3553307507970449
GOTERM_BP_DIRECT	GO:0006817~phosphate ion transport	5	1.44509e+16	8.45458e+11	PHOR, PSTS, PSTC, PSTA, PSTB	297	6	3277	9194725028058360	0.2618791287289658	0.0731021571674646	1.15445e+16
GOTERM_BP_DIRECT	GO:0006526~arginine biosynthetic process	6	1.7341e+16	0.0010012970171640785	ARGC, ARGB, ARGE, ARGA, ARGG, ARGH	297	10	3277	662020202020202	0.30207645410190176	0.06940316728394669	1.3659e+16
GOTERM_BP_DIRECT	GO:0009447~putrescine catabolic process	6	1.7341e+16	0.0010012970171640785	PUUB, PUUC, PATA, PUUA, PUUD, PUUE	297	10	3277	662020202020202	0.30207645410190176	0.06940316728394669	1.3659e+16
GOTERM_BP_DIRECT	GO:0019464~glycine decarboxylation via glycine cleavage system	4	1.15607e+16	0.002724678830270277	GCVP, LPD, GCVT, GCVH	297	4	3277	1.10337e+16	0.6244992127027513	0.15062043412371706	3676372454924640
GOTERM_BP_DIRECT	GO:0070814~hydrogen sulfide biosynthetic process	4	1.15607e+16	0.011867705777109648	CYSI, CYSH, CYSC, CYSN	297	6	3277	7355780022446680	0.9862399994909299	0.457888837308016	1.51172e+16
GOTERM_BP_DIRECT	GO:0042450~arginine biosynthetic process via ornithine	4	1.15607e+16	0.019393903003128782	ARGF, ARGH, ARGI, ASTC	297	7	3277	6304954304954300	0.9991157857385347	0.5847403922268726	2.35752e+16
GOTERM_BP_DIRECT	GO:0006313~transposition, DNA-mediated	10	2.89017e+16	0.022345641486958903	INSH1	297	47	3277	2.34759e+16	0.9997004030887836	0.5940204592519011	2.66736e+16
GOTERM_BP_DIRECT	GO:0009399~nitrogen fixation	3	0.8670520231213872	0.022941036287495612	GLNG, GLNA, GLNL	297	3	3277	1.10337e+16	0.9997592547957118	0.565333906038056	2.72843e+16
GOTERM_BP_DIRECT	GO:0006412~translation	12	3.46821e+16	0.026132077460132012	RPLW, RPSS, RPLV, RPSC, RPSP, RPLP, RIMP, RPLC, RPSJ, RPLD, RPLS, RPMC	297	64	3277	2.06881e+16	0.9999256087310484	0.5786103978048627	3047769015358710
GOTERM_BP_DIRECT	GO:0000028~ribosomal small subunit assembly	4	1.15607e+16	0.02898646716188067	RPSS, RIMM, RPSP, RIMP	297	8	3277	5516835016835010	0.9999740655844541	0.5852150035367117	3322352069533010
GOTERM_BP_DIRECT	GO:0016036~cellular response to phosphate starvation	4	1.15607e+16	0.02898646716188067	WAAH, PHOR, PSTS, PHOU	297	8	3277	5516835016835010	0.9999740655844541	0.5852150035367117	3322352069533010
GOTERM_BP_DIRECT	GO:0032196~transposition	5	1.44509e+16	0.040025584123192584	INSF1	297	15	3277	3.67789e+16	0.9999995722228936	0.6763365516759916	4292401327060270
GOTERM_BP_DIRECT	GO:0042938~dipeptide transport	4	1.15607e+16	0.054258452881624765	DDPA, DPPD, DPPC, DPPF	297	10	3277	4413468013468010	0.9999999979940684	0.7608133884183651	5.35062e+16
GOTERM_BP_DIRECT	GO:0006811~ion transport	7	2023121387283230	0.06297261477193808	FHUC, FHUD, FECI, YNAI, LAMB, FECR, FHUB	297	32	3277	241361531986532	0.9999999999277114	0.7891672916603963	5.90547e+16
GOTERM_BP_DIRECT	GO:0032445~fructose import	3	0.8670520231213872	0.06769126842222509	FRUB, FRUA, MANX	297	5	3277	662020202020202	0.9999999999881981	0.7925101161846978	617964281062692
GOTERM_BP_DIRECT	GO:0015833~peptide transport	5	1.44509e+16	0.07250581116175944	DPPD, DPPC, DPPF, OPPF, DDPF	297	18	3277	3.06491e+16	0.9999999999981604	0.7959721746056103	6441762712914370
GOTERM_BP_DIRECT	GO:0000103~sulfate assimilation	4	1.15607e+16	0.08701926199656346	CYSI, CYSW, CYSC, CYSN	297	12	3277	3.67789e+16	0.9999999999999936	0.8372845186254136	713449564870665
GOTERM_BP_DIRECT	GO:0009089~lysine biosynthetic process via diaminopimelate	4	1.15607e+16	0.08701926199656346	LYSA, DAPB, LYSC, USG	297	12	3277	3.67789e+16	0.9999999999999936	0.8372845186254136	713449564870665
GOTERM_BP_DIRECT	GO:0032324~molybdopterin cofactor biosynthetic process	3	0.8670520231213872	0.09560304974488962	MOAE, MOAC, MOAB	297	6	3277	5516835016835010	0.9999999999999998	0.8502328813735546	7483018977505190
GOTERM_BP_DIRECT	GO:0000050~urea cycle	3	0.8670520231213872	0.09560304974488962	ARGF, ARGG, ARGI	297	6	3277	5516835016835010	0.9999999999999998	0.8502328813735546	7483018977505190
